# Supplementary material for: Differences in DNA Repair Capacity, Cell Death and Transcriptional Response after Irradiation between a Radiosensitive and a Radioresistant Cell Line
Source: Sci Rep. 2016 Jun 1;6:27043. doi: 10.1038/srep27043 (PMC4887990; doi:10.1038/srep27043)
Supplement: Supplementary Dataset S1 [file srep27043-s2.xls]

## Sheet: Hoja1
	logFC	logCPM	LR	PValue	FDR
PHLDA3	2.88889	5.65019	58.2687	2.29e-14	2.82e-10
FAM212B	3.04901	4.21049	54.975	1.22e-13	7.54e-10
SESN1	2.5081	5.03251	51.7016	6.46e-13	2.66e-09
EDA2R	2.37461	4.49608	46.053	1.15e-11	3.55e-08
TRIAP1	1.88982	7.0746	42.5559	6.87e-11	1.7e-07
VWCE	2.76238	3.42269	40.7058	1.77e-10	3.64e-07
C12orf5	2.0129	6.12087	39.6721	3e-10	4.84e-07
LIF	3.67115	2.12519	39.5892	3.13e-10	4.84e-07
E2F7	2.106	4.19434	39.0467	4.14e-10	5.68e-07
FDXR	2.08067	6.70318	38.4539	5.61e-10	6.92e-07
CDKN1A	2.28115	9.42722	37.429	9.48e-10	1.06e-06
PVRL4	3.78392	0.896976	35.0254	3.25e-09	3.35e-06
MDM2	1.90994	8.69622	33.9112	5.77e-09	5.48e-06
GADD45A	2.2261	6.21898	32.0683	1.49e-08	1.31e-05
ASTN2	1.99307	3.94212	31.3833	2.12e-08	1.74e-05
TNFSF9	2.02192	7.0518	30.8893	2.73e-08	2.11e-05
FBXO22	1.63803	6.01077	30.594	3.18e-08	2.31e-05
RNF19B	2.33802	4.78548	30.2252	3.85e-08	2.64e-05
PPM1D	2.19837	4.68322	30.1077	4.09e-08	2.66e-05
TNFRSF10D	3.32088	2.36896	28.0092	1.21e-07	7.17e-05
GLS2	2.40861	2.2743	27.9895	1.22e-07	7.17e-05
XPC	1.52593	6.89306	27.8642	1.3e-07	7.3e-05
PSRC1	-3.17905	3.57707	27.6257	1.47e-07	7.9e-05
DRAM1	1.48131	6.85481	26.7072	2.37e-07	0.000121809
PLK1	-2.66327	5.98821	26.4162	2.75e-07	0.000132927
PLXNB2	1.80968	5.68859	26.3839	2.8e-07	0.000132927
TNFSF4	1.77936	5.11743	24.8047	6.34e-07	0.000290174
IER5	1.44609	8.03399	24.5038	7.42e-07	0.000327091
PSTPIP2	1.67602	4.90494	24.2679	8.38e-07	0.000356938
IGFBP4	2.11446	4.24787	24.1269	9.02e-07	0.000371259
GRHL3	4.93956	0.0997352	23.9579	9.85e-07	0.000392247
CERK	-1.42107	4.95788	23.8924	1.02e-06	0.000393126
RRM2B	2.307	5.83757	23.5651	1.21e-06	0.00045188
GAL3ST4	2.46991	3.35224	23.3867	1.32e-06	0.000475119
SAPCD2	-2.32299	3.84539	23.3335	1.36e-06	0.000475119
ANKRA2	1.68353	5.57799	23.2967	1.39e-06	0.000475119
POLH	1.41235	6.80942	23.2486	1.42e-06	0.000475119
KIF20A	-2.98456	4.24799	23.1761	1.48e-06	0.000480397
ORAI3	1.79067	5.66507	23.0435	1.58e-06	0.000501478
PXT1	2.87491	2.14075	22.942	1.67e-06	0.000515447
RRAD	2.51496	2.91275	22.2289	2.42e-06	0.000728921
CCNB1	-2.09596	6.49546	21.8922	2.88e-06	0.000847993
IRF4	-1.2027	10.1825	21.7663	3.08e-06	0.000884444
LACC1	2.8579	3.18514	21.6573	3.26e-06	0.000895895
HES2	2.14159	2.54008	21.6544	3.26e-06	0.000895895
EPHA2	4.23346	0.680912	21.5295	3.48e-06	0.000935389
AEN	1.4277	6.99484	20.9244	4.78e-06	0.00125533
AURKA	-1.80162	5.84471	20.329	6.52e-06	0.00165926
GDF15	2.84695	5.49426	20.3044	6.6e-06	0.00165926
PODXL	2.97407	0.753447	20.2718	6.72e-06	0.00165926
KANK3	3.46222	0.919792	19.9512	7.94e-06	0.00192365
BBC3	2.45297	8.45398	19.8638	8.32e-06	0.0019749
ABTB2	1.40904	4.42773	19.8264	8.48e-06	0.00197592
NOTCH1	1.4082	5.3013	19.7599	8.78e-06	0.00200795
TMEM68	1.41675	4.76077	19.7023	9.05e-06	0.00203184
PRKAB1	1.3896	5.94097	18.975	1.32e-05	0.00292061
PLK3	1.48874	4.40737	18.8581	1.41e-05	0.00300569
DCP1B	1.44459	4.50245	18.8533	1.41e-05	0.00300569
FEZ1	1.38405	5.31008	18.7823	1.47e-05	0.00306679
SOCS1	1.52945	6.33487	18.682	1.54e-05	0.00317843
TMEM63B	1.60732	5.0519	18.5342	1.67e-05	0.00337847
CDC20	-2.41042	5.81731	17.8817	2.35e-05	0.00462666
CD70	1.5283	10.4998	17.8739	2.36e-05	0.00462666
CMBL	1.60759	4.40816	17.2723	3.24e-05	0.00624913
FHL2	1.65267	3.8144	17.1691	3.42e-05	0.00649656
NTN1	4.75056	0.604641	17.0936	3.56e-05	0.00665754
DUSP14	1.56689	4.40044	17.0287	3.68e-05	0.00678638
TTYH3	1.3481	6.73427	16.6865	4.41e-05	0.00800746
CCNF	-1.70631	4.73862	16.6164	4.58e-05	0.00818372
GSG1	1.07054	5.19305	16.5725	4.68e-05	0.00818372
FAS	1.61656	6.57379	16.5633	4.71e-05	0.00818372
PTP4A1	1.13423	8.43843	16.1468	5.86e-05	0.0100538
RPS27L	1.15851	9.09016	15.944	6.52e-05	0.0110367
FUCA1	1.28299	5.65203	15.766	7.17e-05	0.0119615
IL16	-1.37615	5.74288	15.7369	7.28e-05	0.011985
FOSL1	2.01429	1.91043	15.5402	8.08e-05	0.0130818
PAPLN	1.71651	3.48892	15.5216	8.16e-05	0.0130818
CCDC7	-2.36285	1.05233	15.3982	8.71e-05	0.0137853
TOB1	1.12959	4.94174	15.0479	0.000104819	0.0163849
MXD3	-1.58122	3.70613	14.9148	0.000112478	0.0173625
TNFRSF10B	1.26332	6.26432	14.6383	0.00013024	0.0198559
LOC643401	4.03845	1.85851	14.4476	0.000144114	0.0217032
RND1	1.51612	2.86667	14.119	0.000171605	0.0255319
CASZ1	1.53597	3.4499	13.9144	0.000191329	0.0281277
PLK2	1.76118	2.50566	13.8769	0.000195183	0.0283567
KLF2	-1.76853	5.71682	13.8463	0.000198387	0.0284869
ATP8B2	-1.11157	5.0053	13.8024	0.000203076	0.0288251
SULF2	1.79599	2.91503	13.4945	0.000239267	0.0335763
DDB2	1.19633	6.87858	13.3509	0.000258293	0.0352882
KCTD7	-1.28334	3.65758	13.3485	0.000258626	0.0352882
RNASE6	-1.50764	3.27719	13.3383	0.000260039	0.0352882
UBASH3B	2.45946	1.0038	13.1977	0.000280295	0.0372572
FLJ35390	-1.35015	2.37163	13.1958	0.000280583	0.0372572
TMEM57	1.11679	5.71142	13.058	0.000301986	0.0396726
BLOC1S2	1.35219	7.15445	12.7411	0.000357713	0.0464989
MMP7	3.06196	1.29862	12.6056	0.000384589	0.0494718
SEMA6A	2.69316	1.07996	12.5247	0.0004016	0.0511274
TRAF4	1.22383	6.35771	12.5019	0.000406543	0.0512286
ABHD3	1.23079	4.50664	12.4014	0.000429012	0.0535138
PTCH1	-1.12288	3.66077	12.3356	0.000444394	0.0548783
BCL10	1.13745	5.42387	12.2889	0.000455667	0.0557132
ARHGAP23	1.49622	3.90384	12.1856	0.000481606	0.0583074
PIF1	-1.13892	5.6039	12.1451	0.000492174	0.0590083
ZNF79	1.45278	2.27827	12.0583	0.000515626	0.0611666
CCDC85C	-2.06638	0.879465	12.028	0.000524062	0.0611666
TRIB2	-1.68102	2.91939	12.0246	0.000525035	0.0611666
REEP2	6.17263	0.267876	11.9625	0.000542817	0.0626472
TNFAIP3	1.01988	8.05436	11.8105	0.000588972	0.0673446
KIAA0513	-1.22799	2.83957	11.6516	0.00064147	0.0726744
PVT1	1.05945	4.63535	11.5631	0.000672729	0.075523
ICAM1	1.28781	6.68926	11.5384	0.000681744	0.0758456
CENPA	-1.48675	4.78068	11.4934	0.000698424	0.0770075
STX6	1.00739	5.06234	11.301	0.000774639	0.0846551
ATG16L2	1.11202	5.44111	11.254	0.000794518	0.0860658
PRICKLE1	-2.07151	1.49802	11.1283	0.000850212	0.090521
LOC100294145	1.24016	4.4312	11.1281	0.000850307	0.090521
INCENP	-1.51341	5.35271	11.0785	0.000873338	0.0921783
RAP2B	1.04027	6.62466	10.9925	0.00091481	0.0955135
PCNA	1.41851	9.25662	10.9695	0.000926226	0.0955135
PMAIP1	1.15503	7.96439	10.9657	0.000928141	0.0955135
CD83	1.31053	5.95684	10.9232	0.000949685	0.0969228
ARHGEF39	-1.2446	4.10539	10.6789	0.00108362	0.109685
SMPD3	5.77025	1.12546	10.5846	0.00114034	0.114488
RETSAT	0.888001	6.25437	10.4859	0.0012029	0.119796
TP53TG1	1.01543	4.71602	10.4263	0.00124231	0.12273
TMEM168	1.5577	4.74635	10.3925	0.0012653	0.12401
GTSE1	-1.50984	5.23611	10.3457	0.00129776	0.126189
HAVCR2	-1.28487	2.32859	10.3065	0.00132563	0.127482
PRR23A	-1.66982	1.38871	10.2901	0.00133746	0.127482
NINJ1	1.25462	3.21535	10.2838	0.00134203	0.127482
C20orf112	1.60124	2.41976	10.1091	0.00147543	0.139084
SGCB	1.11612	4.00331	10.0802	0.00149869	0.140207
RGS16	1.29065	6.53988	10.0534	0.0015207	0.141196
MAP3K12	1.30095	2.33536	9.96304	0.00159714	0.147187
C10orf10	1.5626	3.72488	9.88501	0.0016663	0.152424
SLC35D1	0.907091	4.86599	9.75462	0.00178872	0.162079
PIDD	1.21955	4.42398	9.74501	0.0017981	0.162079
BATF	0.897944	6.13398	9.67437	0.00186857	0.166082
RFX7	1.3418	5.44524	9.67353	0.00186942	0.166082
TGIF1	-2.66154	0.513168	9.63815	0.00190577	0.168102
PVRIG	-1.32691	5.00075	9.60401	0.00194153	0.170042
TM7SF3	0.936736	6.66752	9.56078	0.00198779	0.172868
ZNF337	1.03792	3.57984	9.51199	0.00204134	0.17574
ANKRD20A12P	5.60854	0.181065	9.50487	0.00204928	0.17574
FAM65B	-1.08044	6.89548	9.47407	0.00208397	0.177482
EFNB1	1.73765	1.30543	9.4054	0.00216348	0.182549
C16orf54	-1.20992	4.96995	9.39733	0.00217302	0.182549
SDC1	1.31558	2.945	9.35338	0.00222574	0.183071
DSE	1.3023	5.13554	9.35147	0.00222806	0.183071
C8orf44	-1.31183	1.94822	9.34517	0.00223573	0.183071
BIN2	-1.03814	4.73354	9.34288	0.00223854	0.183071
WDR63	1.77486	1.60077	9.28194	0.00231424	0.188017
OXER1	1.12322	3.20046	9.25579	0.00234753	0.189474
CDC25B	-0.985935	5.18738	9.21265	0.00240348	0.192731
CCDC90B	1.11451	6.09552	9.19617	0.00242523	0.19322
EI24	0.950916	7.35893	9.15772	0.00247671	0.196057
ASPA	5.52323	0.192265	9.14515	0.00249378	0.196151
SOWAHD	-1.57876	1.68106	9.09321	0.00256561	0.199328
IL6	6.03801	1.64593	9.0926	0.00256646	0.199328
SIGLEC5	1.73846	1.31736	9.06643	0.00260344	0.200937
PROCR	1.97771	1.25826	9.02255	0.0026667	0.204454
JUNB	0.993018	8.22262	9.00208	0.00269673	0.204454
SLC7A6	0.983217	5.44189	9.00076	0.00269868	0.204454
DNAJB5	1.18097	4.051	8.97927	0.0027306	0.205198
LAMP3	1.09311	6.28754	8.97184	0.00274173	0.205198
CD3EAP	-1.26567	4.38711	8.95731	0.00276362	0.20559
FTSJ2	0.834685	5.7071	8.92613	0.00281119	0.207877
UBE2C	-1.37636	7.56641	8.90539	0.0028433	0.208999
BCL9	-0.921914	3.64245	8.84249	0.00294297	0.215046
PAGR1	-0.874004	6.29271	8.73254	0.00312581	0.227063
DCUN1D3	1.25694	2.0607	8.63286	0.00330153	0.238425
CEP85L	1.36316	4.90299	8.61394	0.003336	0.238927
UNC5B-AS1	2.48569	0.438283	8.60785	0.00334718	0.238927
BDH1	-0.946343	5.02953	8.49255	0.00356603	0.253085
MTA2	0.880664	7.23338	8.4514	0.00364762	0.255593
SLC7A5P2	-1.22125	2.17087	8.45045	0.00364952	0.255593
SLC8A3	1.61283	1.52259	8.4379	0.00367481	0.255593
RHOQ	-0.986448	7.29193	8.43328	0.00368415	0.255593
DNAH11	-1.72548	1.28324	8.41638	0.00371856	0.256539
PGF	2.48075	0.0556512	8.38724	0.00377865	0.259237
ITPKC	1.45007	2.22512	8.35142	0.00385387	0.261793
GIMAP6	-1.30801	3.57218	8.34932	0.00385832	0.261793
HIVEP1	1.10807	4.71642	8.33787	0.00388272	0.262009
CD80	1.10056	3.44711	8.2888	0.00398903	0.266941
CBY1	-0.885967	3.3408	8.28425	0.00399904	0.266941
SCIN	-1.49302	1.1421	8.25904	0.00405496	0.269219
CLP1	0.866171	4.58591	8.24047	0.00409666	0.270533
TMIGD2	-1.69587	1.00667	8.23039	0.00411946	0.270591
KCTD1	1.04361	4.69857	8.20879	0.00416878	0.271373
BRMS1L	1.30831	3.68821	8.19856	0.00419235	0.271373
NT5DC2	-0.935672	4.1836	8.19643	0.00419728	0.271373
AMER1	0.979796	3.35019	8.18696	0.00421925	0.271373
SPATA18	1.22546	2.65378	8.1639	0.00427325	0.273422
DCAF4	-0.864561	3.94448	8.1296	0.00435483	0.274768
PDLIM4	2.34117	0.33847	8.1286	0.00435723	0.274768
PALM2	-1.09015	2.7016	8.11868	0.00438115	0.274768
TRIM22	0.999333	7.87484	8.11779	0.00438329	0.274768
UST	-0.990648	2.66162	8.10633	0.00441109	0.274921
NFKBIA	0.849672	10.0753	8.09453	0.00443991	0.274921
KIAA0040	-0.835418	5.60929	8.08939	0.00445252	0.274921
SERTAD1	1.07693	4.29711	8.06784	0.00450578	0.276825
PRR14	0.82859	4.77346	8.04578	0.00456098	0.278562
RHOBTB2	-1.24665	4.98215	8.03212	0.00459551	0.278562
FAM46A	1.52836	3.11607	8.02841	0.00460493	0.278562
DHRS3	1.92804	2.37406	8.01751	0.00463273	0.278562
ADAM23	-1.86389	0.135945	8.012	0.00464684	0.278562
ORAI2	-0.852421	6.43172	7.99963	0.00467869	0.279117
ZNF385A	1.52	2.69097	7.98752	0.00471008	0.279639
FAM102B	1.71932	1.44098	7.97621	0.00473961	0.280045
CEACAM1	2.05008	1.45099	7.9516	0.00480448	0.282526
OTP	1.57813	4.19808	7.92294	0.0048812	0.285678
TACC3	-1.18836	7.5935	7.91226	0.00491009	0.285694
HAPLN3	1.39416	4.07583	7.9011	0.00494047	0.285694
TRIM32	0.837158	4.67407	7.89729	0.00495089	0.285694
KCNN3	0.869406	7.24335	7.88629	0.00498108	0.2861
GCH1	0.79191	6.114	7.85879	0.00505741	0.289139
RALGDS	0.903435	6.40088	7.83672	0.00511953	0.29049
ZNF468	1.09176	3.38299	7.8337	0.00512809	0.29049
SNPH	-1.82508	1.33228	7.82525	0.00515213	0.290519
PTPN22	1.21155	5.2515	7.80711	0.00520411	0.290853
LATS2	1.03574	3.98393	7.80675	0.00520516	0.290853
CTSF	-2.99726	0.17049	7.75599	0.00535348	0.295913
MNT	-0.916521	3.62179	7.75382	0.00535992	0.295913
ZMYM3	-0.886056	5.26556	7.75123	0.00536761	0.295913
PSD3	-5.3567	-0.00199849	7.49259	0.00619535	0.340028
RAB21	0.781651	6.18903	7.47496	0.0062563	0.341777
C1orf106	-1.40471	2.44194	7.46742	0.00628257	0.341777
ZNF600	1.75761	2.31629	7.45473	0.00632699	0.342684
TGM1	2.28736	0.332604	7.41404	0.0064717	0.348991
NHLRC1	-2.39259	-0.0353307	7.39924	0.00652516	0.349423
C11orf63	-1.62869	1.70683	7.39217	0.00655084	0.349423
MPEG1	2.68796	1.19806	7.3884	0.00656459	0.349423
GPR87	3.33502	0.105577	7.3776	0.00660412	0.350019
GPR132	0.831505	4.95723	7.33646	0.00675696	0.355832
PDE4B	0.983105	4.24277	7.32833	0.00678761	0.355832
MCC	1.60805	2.10241	7.3117	0.0068507	0.355832
LOC100507117	-1.13586	2.2753	7.30383	0.00688076	0.355832
IFNG	3.60341	3.40356	7.29763	0.00690457	0.355832
CXCR5	1.99843	2.62318	7.29752	0.00690497	0.355832
IER3	1.1779	8.03991	7.29478	0.00691552	0.355832
CD180	-1.29161	4.30578	7.2862	0.00694862	0.356052
SRA1	0.808483	5.73396	7.25734	0.00706116	0.360324
HSD17B11	-1.00335	4.92461	7.24203	0.00712163	0.361914
GRASP	5.33392	0.837962	7.20116	0.00728566	0.368732
PTGIR	1.55466	2.20021	7.18065	0.00736939	0.370401
LINC00426	-1.41705	2.25091	7.1784	0.00737863	0.370401
TRIM47	-1.67578	0.572366	7.16412	0.0074376	0.371178
BAIAP2L1	0.818718	5.72497	7.1595	0.00745679	0.371178
SGK1	1.6096	4.17374	7.1529	0.00748428	0.371178
PLIN3	-0.868732	7.10712	7.11781	0.00763218	0.376333
C2CD4A	-1.56668	1.38554	7.11308	0.00765236	0.376333
CD86	0.831472	5.597	7.1067	0.00767964	0.376333
ZNF395	-0.851077	5.77878	7.09337	0.00773698	0.377644
C16orf45	5.10594	-0.0504292	7.07861	0.00780095	0.377783
PRICKLE2	2.0406	0.941532	7.0786	0.007801	0.377783
PRKX	0.801381	6.16653	7.05858	0.00788865	0.380535
TRUB2	-0.776439	4.62936	7.04842	0.00793351	0.38121
FAM198B	2.48813	0.0906722	7.03443	0.00799575	0.382711
HJURP	-1.13929	5.59932	7.02289	0.00804742	0.383195
ZNF114	-1.28026	1.42701	7.01834	0.00806791	0.383195
LAMA5	-1.32337	2.09956	6.99867	0.00815704	0.384943
LOC283663	0.856707	5.18734	6.98826	0.0082046	0.384943
IL4R	0.81425	5.67524	6.98386	0.00822481	0.384943
APAF1	1.03249	4.93645	6.98286	0.00822942	0.384943
MLLT11	1.03526	2.79691	6.95973	0.00833648	0.387491
F11R	0.766778	5.98445	6.95109	0.00837683	0.387491
RASGRP1	0.973307	4.70681	6.94557	0.00840269	0.387491
FAM78A	-0.799606	4.09392	6.93239	0.00846486	0.387491
TP53INP1	1.14269	6.27976	6.92704	0.0084902	0.387491
SPR	1.25443	2.34735	6.92669	0.00849186	0.387491
SERTAD2	0.704527	6.06177	6.92424	0.00850354	0.387491
IFFO1	-0.766534	4.47227	6.90675	0.0085871	0.388752
SUN2	-1.00815	5.88923	6.89746	0.00863184	0.388752
DPY19L1P1	-1.9116	-0.143627	6.89333	0.0086518	0.388752
FAM127B	0.95229	4.48023	6.89223	0.00865712	0.388752
AGTRAP	1.08094	1.98453	6.85568	0.00883597	0.395072
TANK	1.15515	5.35553	6.84977	0.00886526	0.395072
C1QTNF2	-1.25593	1.9659	6.83962	0.00891579	0.395072
LOC100130093	1.90589	0.602418	6.83761	0.00892583	0.395072
PLEKHA6	3.26912	-0.331124	6.81155	0.009057	0.399446
ITGAM	1.86093	2.42238	6.80479	0.00909137	0.399535
BAX	0.884533	7.57057	6.7796	0.00922054	0.403775
ANKRD50	1.43429	2.29607	6.76317	0.0093058	0.406068
CDKN2D	-1.10053	3.59058	6.75225	0.00936295	0.406903
RALA	0.73652	6.25693	6.74695	0.00939082	0.406903
TRAF3IP2-AS1	0.83819	2.94742	6.72754	0.00949355	0.409916
PPP1R9B	0.738033	5.7846	6.72088	0.00952904	0.410014
KPNA2	-1.03346	5.93617	6.69584	0.00966379	0.413249
MMACHC	-0.855951	2.82084	6.69449	0.00967113	0.413249
SPN	-0.809375	7.46654	6.65466	0.00988967	0.419326
SOBP	-1.57506	1.60562	6.64315	0.00995379	0.419326
PPRC1	-0.863112	4.66881	6.64314	0.00995381	0.419326
C3orf14	1.19029	2.28603	6.63946	0.00997439	0.419326
C9orf169	2.29405	0.608651	6.6379	0.00998314	0.419326
TMEM241	-1.06464	3.22955	6.61412	0.0101174	0.423523
WRAP73	0.767025	5.32615	6.58	0.0103131	0.429263
ACER2	1.92741	0.266564	6.57812	0.010324	0.429263
KIAA1549	-0.964553	2.33174	6.57131	0.0103635	0.429461
FZD2	-1.77184	0.431657	6.54714	0.0105053	0.433878
ATXN7L1	1.72761	1.51046	6.5372	0.0105641	0.434855
GPR155	-0.938253	4.29565	6.4914	0.0108398	0.441187
NR2F6	-0.885571	3.25607	6.49085	0.0108431	0.441187
PTPRCAP	-0.851568	4.97434	6.48864	0.0108566	0.441187
MYO1B	-4.57016	0.897165	6.48794	0.0108609	0.441187
CCRL2	-2.10087	0.764617	6.46949	0.0109742	0.44433
SNORD119	-1.86764	0.532091	6.45645	0.011055	0.446139
ZBED2	2.09886	2.53533	6.44913	0.0111007	0.446521
TLE3	-0.821895	5.21887	6.42524	0.011251	0.451099
BICD1	-1.0784	2.38296	6.41613	0.0113088	0.451951
VTI1A	0.770904	3.97099	6.40414	0.0113854	0.452991
LDLRAP1	-0.848989	5.0233	6.40059	0.0114082	0.452991
SCARNA9	-0.856254	7.9813	6.38611	0.0115017	0.455237
CKAP4	-0.75915	6.99895	6.36636	0.0116304	0.458861
RAB40B	-1.27169	2.43916	6.35624	0.0116969	0.460017
HSDL1	-0.932486	3.03852	6.3352	0.0118365	0.463379
CHDH	-0.913123	4.19622	6.32631	0.0118959	0.463379
BCL3	0.825872	6.55996	6.32278	0.0119197	0.463379
ARL4A	-0.953567	2.23605	6.32087	0.0119325	0.463379
CCNI2	1.16044	2.23828	6.3113	0.0119971	0.464426
RELB	1.12002	6.13928	6.2813	0.0122019	0.468196
C4orf32	0.754666	5.28531	6.28089	0.0122047	0.468196
CCDC110	-1.70841	0.712379	6.28038	0.0122082	0.468196
CABYR	1.87176	0.229506	6.27035	0.0122775	0.469136
TP53I3	0.878589	3.51539	6.26585	0.0123087	0.469136
C21orf91	0.930939	5.80681	6.25051	0.0124157	0.471759
ANKRD37	-0.87111	5.02135	6.23832	0.0125015	0.472188
LRRC37A4P	-1.07716	2.24346	6.23804	0.0125035	0.472188
PPM1A	0.735213	6.57062	6.23146	0.01255	0.472502
STK11	0.736595	5.51682	6.22432	0.0126007	0.472967
CENPE	-1.51266	5.90709	6.21593	0.0126606	0.473521
CDCA2	-1.20686	4.98329	6.21152	0.0126922	0.473521
NFKB2	0.803065	5.36332	6.1966	0.0127996	0.476092
RREB1	-0.660313	5.08826	6.17792	0.0129355	0.479699
FBXO27	-0.925014	2.43799	6.1694	0.0129978	0.48057
SERPINB8	0.967373	3.80909	6.14312	0.0131924	0.483806
ARHGAP30	-0.689591	7.41515	6.14263	0.0131961	0.483806
EVI2B	-1.03455	6.4362	6.14172	0.0132029	0.483806
PRRG4	0.843444	3.81529	6.12796	0.0133061	0.485475
IKBIP	0.880644	5.39176	6.12055	0.0133619	0.485475
SGTB	0.920607	3.25486	6.11676	0.0133906	0.485475
PLEKHF1	0.954416	3.78411	6.11477	0.0134057	0.485475
CXCL12	1.71682	2.50858	6.07616	0.0137018	0.494748
CCDC9	-1.05338	1.69075	6.05887	0.0138366	0.498159
HEG1	-0.659995	6.49945	6.04159	0.0139727	0.500559
FJX1	-1.10752	1.5652	6.03905	0.0139928	0.500559
NUDT15	0.923005	4.00542	6.03501	0.0140249	0.500559
C11orf24	0.833718	5.98803	6.01175	0.014211	0.505601
TLCD1	1.19927	1.87753	6.00715	0.0142481	0.505601
ZFYVE1	0.966036	3.71982	5.99503	0.0143462	0.507627
GADD45G	2.80556	0.785634	5.98201	0.0144525	0.50874
LTB	-0.984083	5.65081	5.97931	0.0144747	0.50874
HIST1H3G	-1.43381	0.819664	5.96945	0.0145558	0.50874
LIMA1	0.91076	5.77017	5.96719	0.0145745	0.50874
MYADM	-1.0014	4.67458	5.96608	0.0145837	0.50874
ZFP42	-1.11009	1.99313	5.9461	0.0147499	0.513089
DKFZP434L187	-1.00641	2.57905	5.92551	0.0149232	0.517034
TMEM223	-0.705104	4.42388	5.91811	0.014986	0.517034
SNRNP27	0.671354	5.62502	5.90859	0.0150672	0.517034
ZMAT3	1.00192	7.82573	5.90593	0.01509	0.517034
BIRC3	1.53334	8.57243	5.9025	0.0151194	0.517034
TTC9	-0.731165	5.15364	5.89924	0.0151474	0.517034
DEPDC1	-1.46839	4.35036	5.8953	0.0151813	0.517034
MUC20	1.67578	0.788303	5.88863	0.015239	0.517034
GRAMD3	0.739128	4.14929	5.88849	0.0152401	0.517034
GPNMB	-1.67314	1.27916	5.8782	0.0153294	0.517992
SLC52A1	2.27005	0.837342	5.87559	0.0153523	0.517992
S100A2	3.00088	0.336992	5.85208	0.0155586	0.522769
MTA3	0.677559	4.43163	5.84983	0.0155785	0.522769
TRIM27	-0.694795	5.58751	5.84324	0.015637	0.523311
HIST1H2BG	-1.78084	1.5381	5.83165	0.0157403	0.525344
PHLDB3	1.08706	2.03803	5.82247	0.0158227	0.52667
OSBPL3	0.861647	5.23918	5.80715	0.0159611	0.529849
ACPP	-1.24166	2.04587	5.80128	0.0160145	0.530198
ARHGAP25	-1.40257	1.80045	5.77832	0.0162251	0.535638
LOC100505648	-1.20737	1.42132	5.76639	0.0163356	0.535638
ARL17A	-1.48643	1.19916	5.7624	0.0163727	0.535638
KIFC1	-1.08929	7.07795	5.76179	0.0163784	0.535638
TLL2	1.88254	0.863589	5.75993	0.0163958	0.535638
TNRC6B	-0.703117	6.46858	5.74998	0.0164888	0.537257
S1PR1	-0.882523	4.78873	5.7421	0.0165629	0.538252
WWP1	1.11779	4.54377	5.72624	0.0167133	0.540893
LACTB	0.862966	5.83595	5.72429	0.0167318	0.540893
FLJ42102	-1.30805	1.06949	5.70976	0.0168709	0.543964
AMZ2P1	1.02168	2.12542	5.70002	0.0169647	0.545565
LINC00085	1.23179	1.51427	5.6751	0.0172074	0.551932
ST8SIA5	-2.59972	0.224113	5.66782	0.0172789	0.552792
NR4A1	1.36762	1.03101	5.6433	0.0175222	0.559126
ATF3	1.43663	3.79265	5.63015	0.0176541	0.561882
ZBTB8A	-0.659808	4.59161	5.61837	0.0177732	0.564219
SHOX2	1.19423	2.08059	5.59826	0.0179783	0.567821
OGFRL1	1.14551	1.81612	5.58723	0.0180919	0.567821
CDCA3	-1.3304	6.11628	5.58682	0.0180962	0.567821
RELL1	0.874437	3.43399	5.57415	0.0182275	0.567821
FAM188A	0.785343	3.86042	5.56748	0.0182971	0.567821
CACNA1A	-1.04851	3.34111	5.56654	0.0183069	0.567821
TMEM121	-1.85732	0.0218077	5.56615	0.018311	0.567821
ADCY2	-1.07007	1.66379	5.56466	0.0183266	0.567821
AP4B1-AS1	-1.68545	0.435715	5.55842	0.018392	0.567821
ZNF667	-1.1413	1.81171	5.55746	0.0184021	0.567821
MITD1	0.697771	6.08585	5.55532	0.0184246	0.567821
ELMSAN1	-0.738835	6.74851	5.55208	0.0184587	0.567821
ANG	-1.59582	1.48516	5.54965	0.0184844	0.567821
LOC100129917	-1.60316	0.608314	5.52356	0.018762	0.57377
VIMP	-0.819935	6.78472	5.52149	0.0187843	0.57377
ABHD4	0.903697	4.20111	5.51688	0.0188338	0.57377
FAM83H	1.14274	1.43154	5.50342	0.0189793	0.57377
RGAG4	1.36566	0.881973	5.5028	0.0189861	0.57377
NOS1	-0.955305	3.09664	5.50138	0.0190015	0.57377
LOC100128822	-0.81694	2.86673	5.50121	0.0190033	0.57377
SMCR7	-1.42737	1.41529	5.49449	0.0190765	0.574576
C19orf54	-0.826588	3.53778	5.4802	0.019233	0.57788
RPS6KA1	0.676374	6.44722	5.47543	0.0192857	0.578055
PLCL2	0.946325	5.0838	5.46076	0.0194482	0.580727
TMEM213	-1.16799	1.89208	5.44916	0.0195778	0.580727
LOC100216546	-0.801355	4.13759	5.4474	0.0195975	0.580727
HCP5	0.64116	6.08286	5.44557	0.019618	0.580727
SIGLEC14	1.45891	2.00017	5.4423	0.0196548	0.580727
CCL4	1.14092	7.15881	5.44211	0.019657	0.580727
SYVN1	-0.805319	7.30466	5.42302	0.019873	0.584714
LOC646626	1.26045	1.909	5.42066	0.0198998	0.584714
ME1	0.828096	4.05287	5.41371	0.0199792	0.584714
NFIB	-1.86805	0.117257	5.40965	0.0200258	0.584714
LPAR6	1.89112	1.42732	5.40939	0.0200287	0.584714
TM2D1	0.685209	5.48054	5.405	0.0200791	0.584805
ZNF652	-0.686235	5.19974	5.39038	0.020248	0.588336
CREB5	-1.90184	0.831197	5.38217	0.0203436	0.589726
ZFP1	1.11939	2.75262	5.36873	0.0205009	0.592234
STAM	0.680004	4.33662	5.36604	0.0205326	0.592234
IZUMO4	0.945715	3.65458	5.35924	0.0206127	0.592234
WDR91	0.675102	5.50123	5.35602	0.0206508	0.592234
PLEK	0.669531	8.02295	5.35414	0.0206732	0.592234
C15orf39	-0.814766	5.69346	5.35037	0.0207179	0.592234
LY6G5C	-1.51666	0.477116	5.34153	0.0208232	0.593302
PPFIA4	-4.47861	-0.547709	5.33918	0.0208513	0.593302
MTVR2	-1.13869	1.21874	5.33118	0.0209472	0.59354
VSTM2L	1.24139	2.94413	5.33046	0.0209558	0.59354
C12orf60	2.43205	0.475575	5.31658	0.0211234	0.596918
LOC389906	0.674854	4.2149	5.30581	0.0212545	0.598153
SMEK1	0.677323	6.17282	5.30492	0.0212652	0.598153
ANKRD11	-0.752813	7.59227	5.29757	0.0213552	0.598153
SFXN5	0.958506	2.61169	5.29711	0.0213609	0.598153
RTTN	0.892739	3.18306	5.2854	0.021505	0.599509
SMAD5	0.783251	5.16309	5.2814	0.0215544	0.599509
BCL2L1	0.962437	5.6676	5.28136	0.0215549	0.599509
F2RL3	-0.785792	3.12497	5.26547	0.0217526	0.603646
TNFRSF1B	-0.799417	6.33496	5.25645	0.0218656	0.605421
ADAM8	0.730365	6.95932	5.24095	0.0220612	0.60947
SOX12	-0.885577	3.25675	5.23167	0.0221792	0.610103
CCR7	0.74604	8.09978	5.23138	0.0221829	0.610103
LOC554206	-1.89831	0.576178	5.22125	0.0223126	0.612073
LOC646278	-1.11854	1.68191	5.21805	0.0223536	0.612073
KIAA1586	1.01905	3.95581	5.20804	0.0224827	0.613734
SORD	0.623951	6.21081	5.20281	0.0225504	0.613734
LYST	1.2834	4.30807	5.20181	0.0225634	0.613734
STOM	0.872975	5.45768	5.18769	0.0227475	0.617023
LOC400958	-0.87537	4.10159	5.18488	0.0227842	0.617023
MAFG-AS1	-0.908918	2.21453	5.17397	0.0229277	0.61831
ZBTB20	0.979432	4.47968	5.17358	0.0229328	0.61831
ARAP1	0.738125	5.68502	5.16658	0.0230255	0.61831
FAM46C	-1.21432	6.25616	5.16237	0.0230814	0.61831
MOXD1	0.74679	5.71337	5.16049	0.0231064	0.61831
PRR11	-0.910075	7.06741	5.15855	0.0231322	0.61831
PPIC	1.39083	1.47656	5.14816	0.023271	0.619482
ACN9	0.843675	4.09844	5.14776	0.0232763	0.619482
INPP1	0.673946	4.89951	5.1267	0.0235605	0.625696
BTN3A2	-0.693211	3.85457	5.12041	0.0236461	0.626426
USP42	-0.670107	4.71274	5.11449	0.0237268	0.626426
SH3GL1	0.688701	5.80034	5.11351	0.0237402	0.626426
PGRMC2	-0.61429	6.35128	5.10376	0.023874	0.626602
TMEM102	-1.27299	0.820451	5.10053	0.0239186	0.626602
ZNF775	-0.715751	2.96402	5.09968	0.0239303	0.626602
ANO8	-1.30392	1.83949	5.09826	0.0239498	0.626602
KIAA1549L	0.985981	2.0686	5.09294	0.0240235	0.6272
STARD10	0.930906	2.31668	5.0892	0.0240753	0.627227
CROT	0.920553	4.05619	5.07501	0.0242732	0.629815
FBXO44	0.76158	3.92969	5.07476	0.0242766	0.629815
CYS1	-0.933117	3.1412	5.06106	0.0244693	0.632088
THUMPD2	1.01312	3.73239	5.05935	0.0244934	0.632088
HIST1H1B	-1.56971	3.25948	5.05133	0.0246071	0.632088
MIDN	-0.685594	6.61875	5.04753	0.024661	0.632088
OCRL	0.798023	2.81056	5.04506	0.0246962	0.632088
ATP2B4	-1.33313	1.44836	5.04474	0.0247008	0.632088
GABPB1-AS1	-0.739434	3.62621	5.03796	0.0247977	0.632088
TRAF1	0.758805	7.19908	5.03519	0.0248374	0.632088
TLN2	-0.95106	1.38123	5.03157	0.0248894	0.632088
LOC284757	-0.834133	2.60628	5.03053	0.0249042	0.632088
ADCK3	0.955688	4.06192	5.02746	0.0249485	0.632088
MZB1	-0.855078	6.39016	5.0252	0.024981	0.632088
RGL1	0.74076	4.32882	5.02109	0.0250404	0.632088
SNX13	1.19583	3.9076	5.01539	0.0251229	0.632088
TFEC	4.68006	0.459606	5.01337	0.0251522	0.632088
ZNF503	-1.0674	2.52146	5.00808	0.0252293	0.632088
CD200R1	1.9948	2.02805	5.00773	0.0252344	0.632088
EMX1	1.22601	2.775	4.9967	0.0253957	0.634842
SLC30A1	1.22894	1.75919	4.98849	0.0255164	0.63657
DNAJC21	0.824441	6.63322	4.98477	0.0255713	0.636654
ELF3	1.25411	1.91862	4.98125	0.0256235	0.636668
TRIM52	-0.853678	2.80132	4.97501	0.0257161	0.637688
SYNPO2L	-0.986325	2.09353	4.94356	0.0261881	0.64809
AARD	-1.04719	1.79554	4.92914	0.0264074	0.652211
SLC17A9	-0.764756	6.05362	4.92326	0.0264974	0.653127
ARHGAP33	-1.01457	2.33465	4.91243	0.0266642	0.655928
GFI1	-0.87578	4.55217	4.90418	0.0267917	0.656954
LOC100506100	-0.847352	3.73366	4.90286	0.0268123	0.656954
PEA15	0.759772	7.34356	4.89751	0.0268955	0.657688
PHF13	-0.702866	4.38158	4.88927	0.0270242	0.658009
LRRK1	-0.633948	4.87985	4.8881	0.0270424	0.658009
LOC286186	-1.46014	0.722644	4.88608	0.0270741	0.658009
SEC14L1	-0.690897	6.28618	4.88304	0.0271218	0.658009
CHUK	0.913543	4.57977	4.87685	0.0272192	0.659079
RBM43	-0.868946	2.49161	4.87082	0.0273145	0.660091
CORO2A	-0.861922	3.05392	4.86309	0.0274372	0.661611
SNAR-G2	2.68466	1.76232	4.86011	0.0274845	0.661611
HHEX	-2.0353	0.181736	4.82981	0.0279718	0.670803
ACTA2	0.753238	5.41654	4.82961	0.027975	0.670803
EHBP1L1	-0.671838	4.66328	4.82358	0.028073	0.671847
KIF23	-1.14832	4.78396	4.81416	0.0282268	0.673831
HMSD	0.915693	2.68344	4.80304	0.0284096	0.673831
C1QTNF3	-1.60638	0.735172	4.79482	0.0285454	0.673831
ITIH4	-1.35549	0.964086	4.79341	0.0285688	0.673831
GREB1	-1.27025	1.48686	4.79241	0.0285853	0.673831
THOC6	1.03494	1.76685	4.79085	0.0286112	0.673831
CHIC2	0.933286	3.83088	4.79066	0.0286145	0.673831
IL6R	-0.784931	4.4392	4.78775	0.0286628	0.673831
PSD4	-0.638153	5.4712	4.78249	0.0287505	0.673831
GRK6	-0.772571	5.49302	4.78042	0.0287851	0.673831
CCP110	1.20837	5.67472	4.77931	0.0288037	0.673831
TRAF3IP3	-0.68554	5.54651	4.77443	0.0288854	0.673831
APTX	0.69818	5.78654	4.77038	0.0289535	0.673831
PRKCDBP	1.17174	2.94216	4.76995	0.0289607	0.673831
AGRN	0.76556	6.06808	4.76914	0.0289744	0.673831
BASP1	0.729862	8.27715	4.76215	0.0290922	0.67526
USP45	1.00156	3.43731	4.75601	0.0291961	0.67526
TBC1D10C	-0.668207	4.87285	4.75397	0.0292308	0.67526
PRC1	-0.860083	5.94461	4.74689	0.0293513	0.67526
FAM63B	-0.781191	3.5283	4.74403	0.0294001	0.67526
SAC3D1	0.907085	4.43945	4.74066	0.0294578	0.67526
ARHGEF3	0.761164	5.62497	4.73751	0.0295117	0.67526
HIST1H3C	-1.77375	0.801585	4.73435	0.029566	0.67526
ICOSLG	0.840148	3.4102	4.73341	0.0295822	0.67526
KIAA0930	-0.633797	6.41948	4.7318	0.0296099	0.67526
BTG2	0.833494	8.42836	4.73021	0.0296373	0.67526
PAN3-AS1	-1.23407	1.60464	4.71355	0.0299258	0.680578
MGME1	0.683511	5.05283	4.70905	0.0300043	0.680992
NEK2	-0.962951	4.28249	4.70618	0.0300543	0.680992
PDIA4	-0.679221	8.35015	4.69697	0.0302159	0.683399
TMEM161B-AS1	1.43179	1.12492	4.68987	0.0303409	0.684074
SNORD29	-1.63368	0.297308	4.68899	0.0303565	0.684074
CDC42EP4	0.97888	2.63814	4.68492	0.0304284	0.684445
TAB2	0.914841	5.85314	4.66173	0.0308421	0.691626
ARL5B	1.01688	2.12661	4.65631	0.0309395	0.691626
LOC202781	-0.631877	4.34802	4.6527	0.0310048	0.691626
TMEM38A	-1.00771	3.41103	4.65184	0.0310203	0.691626
GUF1	0.843227	4.19489	4.65143	0.0310277	0.691626
STARD4	0.978216	3.88723	4.64531	0.0311386	0.691764
CMTM7	-1.72058	0.440376	4.64302	0.0311801	0.691764
CD274	0.785929	6.14119	4.64182	0.0312019	0.691764
MAP3K9	-0.808569	2.75455	4.62898	0.0314363	0.695522
C1orf220	-1.24204	1.6564	4.62637	0.0314841	0.695522
C5orf45	-0.808868	4.14218	4.61127	0.0317625	0.70042
MUC22	-0.99676	1.96254	4.59723	0.0320237	0.701953
LOC284385	0.713714	3.21723	4.58904	0.032177	0.701953
AIM2	-0.824778	5.43312	4.58216	0.0323065	0.701953
NAMPT	0.932922	7.67865	4.57991	0.032349	0.701953
MAD1L1	0.732355	4.6157	4.57908	0.0323647	0.701953
ENAH	-1.01486	1.57548	4.57899	0.0323663	0.701953
LINC00158	0.737385	4.64145	4.57809	0.0323834	0.701953
GUSBP3	-1.26815	1.38802	4.57726	0.0323989	0.701953
CYSLTR1	1.73138	1.66671	4.57577	0.0324272	0.701953
RALGAPB	0.847099	4.80632	4.57532	0.0324358	0.701953
PLEKHA2	-0.650107	6.31656	4.57418	0.0324573	0.701953
ANAPC10	0.653189	4.70518	4.56851	0.032565	0.70305
RNASE4	-1.44313	1.23574	4.55393	0.0328433	0.705991
DR1	0.570305	6.3338	4.55383	0.0328451	0.705991
LOC100499489	-1.25551	0.709784	4.5524	0.0328727	0.705991
CCL3	1.00989	8.03565	4.54009	0.0331099	0.709135
DERL3	-0.954311	4.52218	4.53884	0.0331339	0.709135
RABGGTB	1.35185	6.79778	4.52696	0.0333649	0.711501
ANKRD16	-0.830717	2.57982	4.52623	0.033379	0.711501
CPEB1	-1.23921	2.34536	4.52143	0.0334728	0.711501
PLAU	1.80271	1.71417	4.52132	0.0334749	0.711501
SHF	1.87005	1.01015	4.51162	0.0336653	0.714318
GNA15	0.833514	3.80263	4.50701	0.0337562	0.714784
NFKB1	0.578665	7.39788	4.50464	0.0338031	0.714784
CDCA8	-1.03491	6.51046	4.5002	0.0338908	0.715415
TRABD	-0.609897	6.25936	4.49694	0.0339556	0.71556
EHHADH	0.863141	3.27294	4.48826	0.0341283	0.716836
CFLAR	0.690269	8.34683	4.4857	0.0341795	0.716836
SNX21	1.52315	0.48164	4.48293	0.034235	0.716836
UBE2S	-0.912636	7.14087	4.48226	0.0342484	0.716836
LINC00691	-1.25427	0.745394	4.4726	0.0344425	0.719177
TGFBR1	0.817769	3.78174	4.47091	0.0344767	0.719177
KDM4D	1.66926	0.682149	4.46303	0.034636	0.720796
SEC14L2	1.34212	0.271484	4.4613	0.0346711	0.720796
LOC100130275	-1.08462	1.42865	4.45683	0.0347619	0.721243
CCNA2	-0.950305	6.49301	4.4545	0.0348094	0.721243
RIBC2	4.43694	-0.0907578	4.45056	0.0348898	0.721699
PIP5K1B	0.644669	4.6736	4.44516	0.0350003	0.722773
AGAP3	-0.613075	4.93253	4.43345	0.0352412	0.725917
BBS7	0.91216	3.14039	4.42897	0.0353339	0.725917
TNFRSF1A	1.06901	3.82482	4.42763	0.0353616	0.725917
LOC100133445	-1.20776	1.16783	4.42637	0.0353876	0.725917
EFNA1	1.21219	1.96298	4.42296	0.0354585	0.726165
TMPRSS3	2.54633	1.2466	4.41811	0.0355595	0.726257
ILF3-AS1	-0.617408	4.68163	4.41263	0.0356739	0.726257
LOC100288432	1.74584	0.751066	4.41155	0.0356963	0.726257
MSTO1	-0.675912	3.96123	4.41091	0.0357097	0.726257
ZKSCAN7	1.02885	1.7322	4.40865	0.0357571	0.726257
C8orf47	-0.825705	3.14882	4.40065	0.0359252	0.728472
NTPCR	0.723435	5.14822	4.38938	0.0361635	0.732102
PDGFD	-1.33039	0.370153	4.38352	0.0362879	0.733419
MRGBP	-0.633658	4.07118	4.37592	0.0364501	0.733713
NCF2	0.691611	5.93326	4.37538	0.0364617	0.733713
P2RX5	-0.736426	6.01352	4.37233	0.0365271	0.733713
FAM106A	-0.936449	2.82231	4.37172	0.0365401	0.733713
UBAC2-AS1	1.36959	1.10011	4.36432	0.0366992	0.735655
LINC00324	0.673515	5.43703	4.35948	0.0368035	0.735655
HIST1H2BF	-1.78082	0.505812	4.35893	0.0368155	0.735655
LRRC23	-0.825988	2.62418	4.35617	0.0368751	0.735655
LPCAT1	-0.711128	6.74488	4.35095	0.0369884	0.736299
POMC	2.01291	2.577	4.34919	0.0370266	0.736299
LDB1	0.741063	3.6645	4.33837	0.0372626	0.7398
EFNA3	-1.70485	0.558284	4.32884	0.0374717	0.74101
TRIP10	0.670564	5.04215	4.32633	0.0375271	0.74101
MIR4461	-1.17245	2.47289	4.32577	0.0375395	0.74101
RPL22L1	0.683228	9.39371	4.32196	0.0376235	0.74101
CD200	0.699945	5.50906	4.32196	0.0376236	0.74101
NUDT4	0.646589	4.82635	4.31258	0.0378316	0.743317
BTG3	0.761392	6.04458	4.30903	0.0379106	0.743317
FAM24B	0.881598	1.92504	4.30855	0.0379213	0.743317
SEMA4D	-0.599962	6.98078	4.29461	0.0382334	0.748249
PPME1	0.645151	4.48925	4.28887	0.0383625	0.748561
SAMD12	-1.65031	-0.151767	4.28851	0.0383707	0.748561
C3orf52	1.26709	0.337971	4.27953	0.038574	0.750341
PRKAG2	-0.730487	3.04881	4.2778	0.0386133	0.750341
RWDD2B	0.587947	4.34138	4.27644	0.0386442	0.750341
PPP1R3B	-0.885618	2.85861	4.27166	0.0387531	0.751274
ZC3H7A	0.745866	6.96774	4.26471	0.0389118	0.753169
C20orf118	2.56201	1.36791	4.2577	0.0390728	0.755102
MAP2K6	0.815231	4.81595	4.24771	0.0393033	0.755624
CYB5D1	-0.728691	2.63006	4.24238	0.0394269	0.755624
TUBA4A	-1.0063	7.32862	4.24157	0.0394457	0.755624
PGS1	-0.599305	4.33172	4.23649	0.0395638	0.755624
MRPL49	0.677319	6.49091	4.23633	0.0395677	0.755624
ASPM	-1.17752	5.56075	4.23378	0.039627	0.755624
TRIM65	-0.584777	4.35795	4.22883	0.0397429	0.755624
LOC648987	-0.93325	2.40398	4.22691	0.0397879	0.755624
RAB35	-0.584962	6.81255	4.22598	0.0398097	0.755624
RHOBTB3	-0.617198	4.54008	4.22015	0.0399466	0.755624
C15orf61	-0.682088	5.51981	4.21737	0.0400121	0.755624
C9orf139	-1.00901	1.97952	4.21581	0.0400489	0.755624
C17orf59	-0.646042	5.70498	4.21571	0.0400513	0.755624
RASA3	-0.714559	4.12187	4.21476	0.0400738	0.755624
DGKZ	0.697319	5.94722	4.21182	0.0401433	0.755624
RABGGTA	0.73599	4.24348	4.21039	0.0401771	0.755624
AP4B1	-0.669114	4.26094	4.21031	0.040179	0.755624
TK2	-1.17231	2.25576	4.20769	0.040241	0.755624
B4GALT5	0.630475	5.13971	4.20679	0.0402624	0.755624
PCNXL4	0.762399	4.81211	4.19783	0.0404757	0.758475
PRKAB2	0.884528	3.35172	4.18973	0.0406695	0.758815
JAKMIP2	-1.84447	1.72804	4.18917	0.0406829	0.758815
ZSCAN31	-1.49033	0.664902	4.1889	0.0406895	0.758815
PIR	0.682204	4.17953	4.18275	0.0408375	0.758815
CCDC163P	-0.720947	2.93448	4.17798	0.0409524	0.758815
ZCCHC24	-1.43393	1.15699	4.17724	0.0409704	0.758815
CDIP1	0.722311	4.71951	4.17568	0.0410082	0.758815
PRKCZ	-0.958907	0.936712	4.17343	0.0410626	0.758815
MARVELD2	1.37534	0.562136	4.17183	0.0411015	0.758815
TMEM104	-0.878617	2.81162	4.17019	0.0411412	0.758815
COL4A3	-1.05479	1.3789	4.16406	0.0412904	0.758815
SLC12A4	0.870918	2.62674	4.16111	0.0413623	0.758815
SACS	1.20992	4.78798	4.16094	0.0413665	0.758815
VEGFB	-0.62149	4.61939	4.16021	0.0413844	0.758815
KANSL2	0.560088	4.62773	4.15866	0.0414222	0.758815
TUBB6	0.876054	6.05871	4.15484	0.0415157	0.758815
LCE1E	1.70242	1.71522	4.14941	0.0416489	0.758815
GEMIN4	-0.704491	5.03297	4.14938	0.0416498	0.758815
TET2	1.10592	5.62539	4.14891	0.0416614	0.758815
ZNF587	-0.63981	4.07832	4.14105	0.0418553	0.761224
FZD7	-1.18081	0.127249	4.13597	0.0419811	0.762388
RGS19	-0.710398	4.85944	4.12951	0.0421416	0.76418
MKNK1-AS1	-0.981467	1.57661	4.12244	0.0423179	0.765558
HHLA2	-1.44686	0.709244	4.1215	0.0423416	0.765558
ANXA4	0.571516	6.00838	4.11795	0.0424304	0.766043
MARVELD3	-0.769449	2.66173	4.10824	0.0426746	0.76922
TYK2	0.640396	5.84056	4.10601	0.042731	0.76922
ASB4	-1.64188	0.152835	4.10096	0.0428588	0.770397
CA2	0.919879	2.43627	4.09769	0.0429417	0.770767
UBE2O	-0.595364	5.27393	4.09171	0.043094	0.772377
IL27	2.63024	0.289708	4.08856	0.0431745	0.772699
RUNX2	4.59977	0.803311	4.08132	0.0433598	0.772703
CCR1	-0.880229	3.81726	4.07916	0.0434152	0.772703
PLEKHG2	-0.549834	4.42354	4.07802	0.0434444	0.772703
HYDIN2	-0.704166	4.85979	4.07682	0.0434754	0.772703
P4HA2	1.37252	1.67808	4.07594	0.0434982	0.772703
IFIH1	0.881027	6.13225	4.07359	0.0435585	0.772703
KIF14	-1.17885	5.33256	4.07149	0.0436128	0.772703
LMO7	0.826843	5.05845	4.06849	0.0436904	0.77297
CCL1	1.96497	4.00324	4.06079	0.0438899	0.775389
FICD	-0.803585	2.41536	4.05544	0.0440293	0.77674
RANGAP1	-0.732324	6.45303	4.0476	0.0442342	0.777737
TRPM8	-1.16303	1.12723	4.04656	0.0442614	0.777737
DGAT2	0.651819	4.26336	4.04605	0.0442747	0.777737
MRPL50	0.862785	4.9601	4.03674	0.0445196	0.780095
ITPR2	1.03311	6.64558	4.03615	0.0445353	0.780095
BMP7	-1.54139	0.579336	4.01859	0.0450014	0.787141
F2R	0.79371	3.57796	4.0101	0.0452285	0.789009
LEPREL4	-0.767844	3.06135	4.00917	0.0452535	0.789009
CABP4	-0.710819	3.81045	4.00436	0.0453826	0.789009
PPID	0.623146	5.75797	4.00206	0.0454446	0.789009
VANGL1	-0.715919	3.1973	4.00166	0.0454555	0.789009
TPX2	-0.858586	6.50275	4.00032	0.0454915	0.789009
LPAR2	-0.775884	2.05404	3.99729	0.0455736	0.789324
ITGB5	-0.794148	4.73998	3.99289	0.0456926	0.789678
DDX60L	1.63025	1.49439	3.99181	0.0457219	0.789678
APOBEC3G	0.572389	7.45848	3.98609	0.0458774	0.790934
KLHL17	-0.717213	2.59138	3.98401	0.045934	0.790934
TMC7	-0.744384	2.76842	3.98208	0.0459868	0.790934
GKAP1	-0.789012	3.37837	3.97916	0.0460666	0.791205
ARHGDIB	-0.689654	8.45145	3.97338	0.0462248	0.791983
LINC00282	-1.43128	0.278804	3.97282	0.0462402	0.791983
SIGIRR	-1.01555	1.78106	3.96823	0.0463665	0.793047
KRT5	2.17028	0.666706	3.96313	0.0465071	0.794351
PACSIN3	1.08157	1.74357	3.9588	0.0466271	0.7953
INA	-1.27085	0.566231	3.95236	0.0468056	0.796378
KIAA0226	-0.534053	6.05021	3.95187	0.0468192	0.796378
CTNNAL1	0.974197	4.38722	3.93437	0.0473089	0.8036
CPEB2	0.704714	3.64818	3.92993	0.047434	0.80462
MINK1	-0.687209	3.74704	3.92677	0.0475231	0.805025
CNPPD1	-0.616354	6.03959	3.91516	0.0478524	0.808276
HDX	1.39614	1.45824	3.91372	0.0478934	0.808276
TAF3	0.627498	4.83881	3.91309	0.0479114	0.808276
LSAMP	1.71598	0.864077	3.90144	0.0482446	0.812787
PIAS3	0.663507	3.34807	3.8961	0.0483984	0.813302
ZNF441	1.47706	1.71509	3.8958	0.0484069	0.813302
ST6GALNAC4	-0.623729	5.98212	3.88983	0.0485792	0.814649
HECTD2	1.44228	0.935794	3.88846	0.048619	0.814649
LIMD1	-0.639511	5.43998	3.88454	0.0487326	0.815446
ZNF765	1.01487	3.05604	3.87956	0.0488773	0.816418
DOK1	-0.611735	5.73515	3.87642	0.0489689	0.816418
TADA2B	-0.708329	4.18031	3.87456	0.0490232	0.816418
ZNF575	-0.781624	2.53061	3.86943	0.0491733	0.816418
PRRC1	-0.578023	5.83955	3.86412	0.0493292	0.816418
TESK1	-0.776207	2.35755	3.86407	0.0493306	0.816418
AP4M1	-0.735951	2.98308	3.86031	0.0494413	0.816418
ZNF815P	-1.12927	1.22554	3.85976	0.0494573	0.816418
DNAJA4	1.03009	2.63894	3.85705	0.0495373	0.816418
LZTFL1	-1.10412	1.74397	3.8565	0.0495536	0.816418
BTBD10	0.745554	4.26939	3.85533	0.0495882	0.816418
PREB	-0.557856	5.51616	3.8503	0.049737	0.816418
LY86-AS1	1.66223	0.338152	3.84868	0.0497851	0.816418
ANK2	-1.17132	1.81438	3.84707	0.049833	0.816418
ASCC3	1.02727	5.64567	3.84642	0.0498524	0.816418
TRERF1	-0.96353	3.06797	3.84557	0.0498776	0.816418
GRWD1	-0.671128	4.83433	3.8408	0.0500198	0.816418
GAS6-AS1	2.44778	1.04835	3.83812	0.0500996	0.816418
SLC16A12	-0.849699	2.38124	3.83792	0.0501058	0.816418
FGF2	0.703715	4.27806	3.83682	0.0501384	0.816418
ST8SIA1	-1.10052	1.32131	3.83379	0.0502291	0.816418
MYC	-0.803949	5.88584	3.83187	0.0502867	0.816418
WDR55	-0.66167	3.42849	3.82649	0.0504486	0.816418
CLDN14	0.980291	1.8508	3.82609	0.0504606	0.816418
PTPRE	0.632023	3.91618	3.8249	0.0504963	0.816418
IL2RA	1.26416	3.04271	3.82446	0.0505096	0.816418
GADD45B	0.543579	6.6097	3.81594	0.0507672	0.819509
GSK3B	0.587976	5.77241	3.81223	0.0508795	0.82025
ICK	0.859287	2.99959	3.80953	0.0509618	0.820506
GOLGA2P5	-0.975318	2.4418	3.80322	0.0511543	0.82225
PTPLA	1.02178	1.01496	3.80161	0.0512033	0.82225
CSTF3	0.74514	6.08226	3.7953	0.0513967	0.823214
RAB36	2.49509	0.12969	3.79221	0.0514916	0.823214
ANXA2	-0.615681	5.47098	3.79154	0.0515122	0.823214
CHRNB1	-0.717876	3.44989	3.79069	0.0515384	0.823214
DSC3	0.953938	1.82653	3.7888	0.0515967	0.823214
TNFAIP2	0.768725	6.50736	3.77839	0.0519186	0.827281
FYB	-1.31889	2.68088	3.76744	0.0522594	0.831639
MEIS2	-0.689536	2.52106	3.76298	0.0523991	0.832301
LOC144486	-1.20812	1.24396	3.75816	0.0525504	0.832301
XRRA1	-0.872841	2.97698	3.75733	0.0525765	0.832301
GFOD1	-0.667561	4.99342	3.7555	0.0526342	0.832301
TNFRSF13B	-0.637855	6.0001	3.75537	0.052638	0.832301
FBXW4P1	-1.49854	0.503027	3.75196	0.0527458	0.832938
GPATCH11	-0.821339	4.41502	3.74115	0.053088	0.837074
SCARNA9L	-0.778325	2.18672	3.73898	0.0531568	0.837074
CBFA2T3	-0.705103	3.68292	3.73664	0.0532314	0.837074
SEPHS2	-0.511283	6.33792	3.73515	0.0532788	0.837074
TOB2P1	1.144	1.40714	3.73045	0.0534291	0.837808
CBX7	-0.682406	4.53278	3.72944	0.0534613	0.837808
LOC100130872	-1.36071	2.78662	3.72363	0.0536475	0.838345
PKD1P1	-0.917554	1.9396	3.7203	0.0537547	0.838345
STXBP1	-2.08114	0.104703	3.7178	0.0538353	0.838345
DTWD1	0.721571	3.67846	3.7144	0.0539449	0.838345
EPS8L1	-1.4102	-0.222251	3.71354	0.0539727	0.838345
CPT1A	-0.55471	5.6005	3.71211	0.0540192	0.838345
ZC3H12A	0.601272	5.36791	3.71207	0.0540205	0.838345
PATE2	-0.948228	3.64715	3.71151	0.0540386	0.838345
RASSF4	1.04728	3.03675	3.70493	0.0542518	0.838888
SCAND2P	-0.701435	2.44546	3.70234	0.0543363	0.838888
CLCN4	2.102	-0.173413	3.70122	0.0543728	0.838888
PRDX4	-0.549927	5.5639	3.69662	0.0545228	0.838888
SMA5	-0.921411	1.79682	3.69217	0.0546683	0.838888
LOC100216479	-0.752118	2.74125	3.69123	0.0546991	0.838888
GXYLT1	0.837775	5.30902	3.68722	0.0548308	0.838888
POLR3H	-0.599912	4.42869	3.68588	0.0548751	0.838888
NEURL3	0.888066	2.04419	3.68409	0.054934	0.838888
PROSER2	1.13335	1.81326	3.68313	0.0549655	0.838888
SETD8	-0.527066	5.96858	3.68285	0.0549747	0.838888
IKZF1	-0.588657	5.59837	3.6825	0.0549863	0.838888
KIAA1009	1.04442	3.20505	3.68156	0.0550175	0.838888
KLHL12	0.554576	5.53038	3.68134	0.0550246	0.838888
DNAJC6	0.857438	2.79777	3.6733	0.0552905	0.840104
TIGD5	-0.683302	2.57324	3.67314	0.0552958	0.840104
NT5E	-0.950068	1.81509	3.67276	0.0553085	0.840104
TMEM66	-0.539902	6.92532	3.66855	0.0554483	0.840612
FAM78B	1.10021	1.17756	3.66643	0.0555191	0.840612
TMEM41A	-0.528021	5.24186	3.66561	0.0555462	0.840612
BPHL	-0.662359	2.91184	3.66078	0.0557074	0.842021
RARA	0.691116	5.27321	3.65366	0.0559462	0.844596
FLJ39051	1.84161	0.219884	3.65096	0.0560368	0.844931
AHNAK	-0.661622	5.96316	3.64653	0.0561861	0.846149
RPL23AP53	0.707883	3.42013	3.63853	0.0564568	0.84919
TPCN2	0.600334	3.95882	3.63308	0.0566418	0.850936
LOC100128531	-0.879614	1.94937	3.61936	0.0571108	0.852005
ALPP	-1.90468	0.373013	3.61587	0.0572307	0.852005
C2CD2L	-0.619503	4.31077	3.61561	0.0572396	0.852005
MGC45922	1.33375	1.09599	3.61503	0.0572597	0.852005
CDKN2C	-0.632932	5.32129	3.61485	0.057266	0.852005
CNNM2	-0.914942	1.7037	3.61395	0.057297	0.852005
CCDC141	-1.023	1.33168	3.61202	0.0573634	0.852005
LENG8	-0.775517	4.77302	3.61006	0.0574309	0.852005
C10orf2	-0.594789	4.45511	3.60805	0.0575006	0.852005
SESN2	1.09184	8.55153	3.60589	0.0575753	0.852005
RUFY4	1.13595	3.63149	3.60428	0.057631	0.852005
BCL2A1	0.744208	6.95772	3.60393	0.0576432	0.852005
PDK1	-0.614164	4.97232	3.60333	0.0576641	0.852005
EPS8L2	0.737976	3.42292	3.6029	0.0576788	0.852005
CDH1	-1.18006	1.21521	3.59634	0.0579068	0.853089
SRGN	0.499763	10.1396	3.59633	0.0579072	0.853089
CXorf23	0.77954	3.51074	3.59483	0.0579595	0.853089
ZNF566	-0.649194	3.02951	3.58975	0.0581371	0.853889
EPG5	0.658019	4.68624	3.58932	0.0581522	0.853889
LOC100507463	-0.536549	4.88124	3.58659	0.0582476	0.854103
IGF1R	-1.10062	1.3634	3.58495	0.058305	0.854103
ING5	-0.572997	4.34838	3.5821	0.0584051	0.85413
LAIR2	-1.41421	2.13435	3.5803	0.0584687	0.85413
INTS2	0.880774	4.42423	3.579	0.0585144	0.85413
UBR1	0.893302	4.5182	3.57272	0.0587362	0.855992
T	4.12189	-0.192881	3.57146	0.0587806	0.855992
WWC1	-0.783075	2.21359	3.56751	0.0589208	0.85665
BET1L	-0.617904	5.6616	3.56576	0.0589829	0.85665
COX10-AS1	0.792327	2.40984	3.56287	0.0590855	0.85665
EDN1	1.21048	1.83964	3.56072	0.0591622	0.85665
FAM153C	-0.998511	1.43255	3.56043	0.0591726	0.85665
TVP23A	1.02734	1.03234	3.55657	0.0593101	0.857298
CHORDC1	1.09708	5.044	3.55003	0.0595442	0.857298
VPREB3	-1.13014	1.4209	3.54542	0.0597099	0.857298
LOC100505783	-0.738163	2.72469	3.54292	0.0598	0.857298
CACNG8	-0.712346	3.6162	3.5422	0.0598261	0.857298
KCNK6	-0.939654	2.52512	3.54108	0.0598664	0.857298
CD300A	-0.765781	5.13964	3.54104	0.0598679	0.857298
PTGS1	1.47748	1.05913	3.53947	0.0599245	0.857298
MTHFR	-0.603298	4.75261	3.53879	0.059949	0.857298
FLJ30838	-1.15742	1.02021	3.53743	0.0599983	0.857298
SPTBN1	-0.596432	6.98318	3.53524	0.0600778	0.857298
CDK2AP2	-0.639502	6.94404	3.53456	0.0601023	0.857298
LCE1C	1.28765	2.31993	3.53408	0.0601198	0.857298
ZFYVE28	-1.17146	1.33219	3.53106	0.0602291	0.857865
TYW3	0.737362	6.41011	3.51699	0.0607426	0.863388
PGAP1	1.29582	2.49022	3.51661	0.0607567	0.863388
RBMS3	1.00282	2.03631	3.50869	0.0610478	0.866227
LINC00173	-1.34786	2.04079	3.50558	0.0611624	0.866227
TRIM58	-1.04711	1.39189	3.50546	0.0611669	0.866227
P2RX5-TAX1BP3	-0.650498	2.41401	3.49369	0.0616033	0.871408
NRL	-0.901672	1.54354	3.48947	0.0617605	0.872424
UTP6	0.582317	6.31769	3.48797	0.0618164	0.872424
GDAP2	0.709557	3.49368	3.48232	0.0620277	0.874407
WDFY1	0.769742	5.78472	3.47735	0.0622142	0.876036
OXCT2	-0.966672	1.02089	3.47538	0.0622886	0.876084
LIN52	-0.575403	3.47711	3.46884	0.0625351	0.878142
PI4KB	0.571171	4.66277	3.4672	0.0625973	0.878142
LNP1	-1.0805	1.10881	3.46505	0.0626787	0.878142
CENPF	-1.26405	6.64032	3.46398	0.0627194	0.878142
SLC9A1	0.668278	3.32932	3.45987	0.0628753	0.878557
NRBP2	-0.76921	2.83018	3.45865	0.0629218	0.878557
EEA1	1.13429	5.94917	3.45758	0.0629624	0.878557
ZNRD1	0.644383	6.45054	3.45549	0.063042	0.878674
NFKBIB	0.620374	5.31975	3.45135	0.0632	0.878923
GTF2H3	0.531051	6.17388	3.44915	0.0632842	0.878923
ATP6V0E2-AS1	1.17647	0.848611	3.44472	0.0634543	0.878923
IFI6	0.579492	7.25805	3.44392	0.0634851	0.878923
LOC400043	-1.1015	1.48916	3.4401	0.0636318	0.878923
CDC42BPB	-0.595639	4.27176	3.43933	0.0636614	0.878923
WDR25	-0.697964	3.04859	3.439	0.0636743	0.878923
DPY19L1	-0.593672	3.20569	3.4372	0.0637436	0.878923
CD40	0.66497	7.08362	3.43368	0.0638798	0.878923
SLC36A4	0.776913	2.27629	3.43364	0.0638812	0.878923
TOP3A	-0.627317	3.47752	3.43188	0.0639492	0.878923
PLCD1	-0.956938	1.17483	3.43036	0.0640083	0.878923
CHCHD6	0.78849	4.44107	3.42949	0.0640419	0.878923
TRMT2B	-0.56666	4.37775	3.4267	0.0641501	0.878923
TMEM186	-0.558282	4.49401	3.42474	0.0642265	0.878923
KIF18B	-0.888909	4.52629	3.4239	0.0642591	0.878923
CDKAL1	0.595588	4.14089	3.42362	0.0642698	0.878923
TMC8	-0.543179	5.91001	3.41975	0.0644209	0.879255
TMEM154	-0.873199	3.35229	3.41935	0.0644365	0.879255
FAM64A	-1.02537	3.94266	3.41565	0.0645808	0.879589
MIR142	-1.08943	1.08524	3.41508	0.0646034	0.879589
C12orf70	1.50103	0.487469	3.40928	0.0648308	0.881713
CCDC74B-AS1	-0.80577	2.1214	3.40649	0.0649406	0.882235
KPNA5	-1.01234	1.43164	3.40274	0.0650882	0.882661
HPS4	-0.506691	5.01582	3.40103	0.0651558	0.882661
KIAA1614	-0.962956	1.81426	3.39767	0.0652885	0.882661
GLIPR1	0.659128	3.91329	3.39743	0.0652979	0.882661
MEST	1.19705	0.381898	3.39664	0.0653294	0.882661
DNAJB9	-0.781959	5.31235	3.39376	0.0654434	0.883116
PFDN2	0.508654	6.06033	3.39018	0.0655857	0.883116
MON1A	-0.767954	2.23281	3.38777	0.0656816	0.883116
CHST14	0.671218	4.63618	3.38741	0.0656961	0.883116
GPR98	-2.35224	0.227308	3.3851	0.0657881	0.883116
MYCL1	-1.0182	1.73667	3.38416	0.0658257	0.883116
BIRC5	-0.830145	6.44779	3.38232	0.0658994	0.883116
CEP70	-0.92982	1.93529	3.38102	0.0659514	0.883116
ZBTB45	-0.654009	3.25756	3.37818	0.0660649	0.883116
PTS	0.554299	4.18882	3.3764	0.0661362	0.883116
FBXL19-AS1	-0.679065	2.78557	3.37302	0.066272	0.883116
SMURF2	0.796661	2.79879	3.37152	0.0663325	0.883116
LOC100272228	-1.45925	0.116363	3.37096	0.0663552	0.883116
DDX60	1.273	3.59309	3.36975	0.0664038	0.883116
FAM117B	-0.875882	2.28289	3.36896	0.0664357	0.883116
MKNK2	0.536514	9.199	3.36625	0.066545	0.883399
DIS3L	-0.587989	4.31602	3.36407	0.0666331	0.883399
GLUL	0.712283	4.56166	3.36312	0.0666716	0.883399
TOR1A	0.514839	5.80523	3.35622	0.0669514	0.886156
ST3GAL1	-0.797938	3.0982	3.35064	0.067179	0.887399
CXXC1	-0.675692	5.26781	3.34727	0.0673165	0.887399
RBM47	-0.518313	6.48554	3.34571	0.0673802	0.887399
PART1	-0.952357	1.7007	3.34517	0.0674026	0.887399
MMD	0.571715	4.41683	3.34326	0.0674807	0.887399
STON2	-0.875583	1.82397	3.34314	0.0674858	0.887399
PABPC1P2	-0.994313	1.58197	3.34161	0.0675484	0.887399
NANP	0.92064	2.24909	3.33924	0.067646	0.887706
RAD51C	0.750917	5.05059	3.33755	0.0677155	0.887706
NUGGC	-1.04272	3.31048	3.33506	0.067818	0.887744
TBK1	0.90378	5.05183	3.33399	0.0678622	0.887744
ZNF124	-0.68173	2.77126	3.33048	0.0680069	0.88787
MAPK8IP3	-0.593633	4.73782	3.33027	0.0680156	0.88787
RBBP9	0.577441	4.04584	3.3268	0.0681592	0.887975
LOC100130581	-0.746522	1.93819	3.3266	0.0681675	0.887975
ATP1B4	-1.09411	1.28417	3.32478	0.068243	0.888021
HYMAI	2.4535	0.139146	3.32065	0.068415	0.888712
APOBEC3C	0.594839	6.78834	3.32005	0.06844	0.888712
CCSER2	0.873936	3.74408	3.31084	0.0688242	0.888744
IQSEC1	-0.499733	6.27008	3.31034	0.0688451	0.888744
TCL1B	-0.976669	0.566329	3.31029	0.0688475	0.888744
RNF144A	-0.79526	2.95636	3.30818	0.0689358	0.888744
HDAC6	-0.513127	4.87001	3.30677	0.068995	0.888744
HOMER2	1.25501	1.63425	3.30647	0.0690078	0.888744
IRS2	-1.12639	3.03504	3.30629	0.0690151	0.888744
NUP62CL	1.17719	0.46432	3.30622	0.0690182	0.888744
TYMS	0.779951	8.41126	3.30012	0.069275	0.889545
CXXC5	-0.660853	4.69913	3.29967	0.0692937	0.889545
SDF2L1	-0.835872	8.47881	3.29854	0.0693417	0.889545
RAD52	0.962255	1.54621	3.29771	0.0693766	0.889545
DMC1	-0.770972	2.39286	3.29619	0.0694406	0.889545
ABR	-0.55007	5.50024	3.28427	0.0699466	0.893302
LILRB1	-0.586376	5.66441	3.28362	0.0699743	0.893302
DSCAM-AS1	-1.09669	0.86343	3.28113	0.0700806	0.893302
LOC728743	-0.924489	1.98348	3.28099	0.0700867	0.893302
HRAS	0.680958	3.86736	3.28078	0.0700956	0.893302
HDAC10	-0.653775	2.75951	3.27589	0.0703047	0.895045
ABCD2	1.38447	1.42392	3.27387	0.0703913	0.895223
SHISA3	-1.20536	0.887801	3.26874	0.0706118	0.896252
C18orf25	0.608334	4.15673	3.26524	0.0707625	0.896252
ZNF462	-0.967737	2.57827	3.26252	0.07088	0.896252
MYBPC2	2.50377	0.296657	3.26208	0.070899	0.896252
ECE1	0.752564	4.34839	3.26027	0.0709773	0.896252
FAM108A1	-0.600424	6.19975	3.26004	0.0709876	0.896252
FAM134A	-0.575608	5.54131	3.25889	0.0710373	0.896252
PRSS30P	1.3072	1.25511	3.25736	0.0711033	0.896252
HCG26	0.745256	3.38999	3.25475	0.071217	0.896252
DNASE1L1	-0.66979	3.1173	3.2547	0.0712189	0.896252
SNHG5	0.590261	7.25077	3.25351	0.0712705	0.896252
TXNIP	-1.12575	5.57752	3.247	0.0715541	0.898854
TMEM67	0.848213	2.59742	3.24543	0.071623	0.898854
LRRC33	-0.556869	4.59036	3.23928	0.0718924	0.9003
CIB2	-0.775096	1.50416	3.23828	0.071936	0.9003
CASK	0.659807	3.70765	3.23781	0.0719569	0.9003
CMTM6	0.531739	7.23071	3.23421	0.072115	0.900991
ZNF615	1.30143	1.70292	3.23323	0.072158	0.900991
DEGS1	-0.565972	4.99325	3.22813	0.0723832	0.901361
NLRC3	-0.677924	3.36399	3.22804	0.0723874	0.901361
GOLGA3	-0.54099	6.66273	3.2276	0.0724067	0.901361
PAPD7	-0.60571	5.41569	3.21872	0.0728007	0.903399
PRDM2	0.50107	6.7648	3.21731	0.0728631	0.903399
LOC100129480	-1.10968	1.30459	3.21631	0.0729076	0.903399
TMEM185B	0.555389	4.4712	3.21246	0.0730797	0.903399
TXK	1.6294	0.308914	3.21168	0.0731145	0.903399
BLNK	0.564887	8.02943	3.21052	0.0731663	0.903399
LY9	-0.911481	4.29169	3.21007	0.0731865	0.903399
VPRBP	-0.788983	2.21747	3.20999	0.0731898	0.903399
CACNA1E	1.7793	1.34594	3.20912	0.0732288	0.903399
HSD17B8	-0.529945	4.31064	3.20168	0.0735627	0.906613
TLCD2	-0.648678	3.62165	3.19658	0.0737925	0.908538
SPRED1	-0.807449	2.91717	3.19182	0.0740075	0.908607
DOCK4	-1.26456	2.61581	3.1917	0.0740129	0.908607
MARC2	1.08018	1.43662	3.19157	0.0740188	0.908607
CHST12	-0.659127	5.99676	3.18926	0.0741235	0.908988
SEC24D	-0.581152	6.35746	3.18269	0.0744219	0.910762
C8orf86	-0.902158	2.20269	3.18053	0.0745205	0.910762
NME6	-0.607306	2.89086	3.17983	0.0745524	0.910762
WDR59	0.527455	5.18178	3.17829	0.0746228	0.910762
THG1L	0.487837	5.82191	3.17493	0.0747765	0.910762
UNG	-0.666676	5.90218	3.1716	0.0749291	0.910762
CPEB4	0.712688	6.083	3.17097	0.0749577	0.910762
ZNF576	-0.583155	3.65213	3.17042	0.0749832	0.910762
PATZ1	-0.577206	4.89249	3.16723	0.0751295	0.910762
UBC	0.542043	9.50898	3.16701	0.07514	0.910762
ZNF716	-1.11743	1.09649	3.16677	0.0751511	0.910762
XRCC4	0.763485	4.14614	3.16625	0.0751747	0.910762
KRT10	0.513603	6.2628	3.16353	0.0753003	0.910762
IL21R	0.591134	7.35679	3.16352	0.0753007	0.910762
RABL6	-0.551525	6.29772	3.16121	0.0754073	0.911159
NECAP2	0.511034	6.14818	3.15758	0.075575	0.912293
GJB2	0.95902	3.36002	3.15422	0.0757309	0.913282
TTL	-0.498898	4.79552	3.14911	0.0759684	0.913871
TNIP2	0.538946	5.38844	3.14902	0.0759724	0.913871
SETD7	-1.06805	1.56477	3.14839	0.0760017	0.913871
TPBG	-0.847589	2.88568	3.13609	0.076577	0.919892
RTN4	-0.564572	7.47342	3.12285	0.0772017	0.925694
KIAA0125	-0.686027	4.87576	3.12268	0.0772099	0.925694
LCP2	-0.9653	2.30524	3.12085	0.0772965	0.925834
C7orf61	-1.31635	0.332884	3.1009	0.078249	0.935525
SNORD68	-0.990883	3.86777	3.10011	0.0782872	0.935525
UNQ6494	1.33481	0.909276	3.09815	0.0783812	0.935525
TPM3P9	0.666878	2.78644	3.09758	0.0784086	0.935525
ZNF189	0.720702	3.97137	3.0951	0.0785285	0.93605
LRRC3	-1.15338	0.755345	3.08999	0.0787753	0.936317
CDKN3	-0.686453	5.55303	3.08894	0.0788263	0.936317
ABCB6	0.589243	4.11185	3.08695	0.0789226	0.936317
MLXIP	-0.839713	1.97666	3.0844	0.0790463	0.936317
PARVA	-0.899656	1.32075	3.08392	0.0790697	0.936317
RNF26	-0.63511	4.78527	3.08309	0.07911	0.936317
TC2N	0.753426	3.49597	3.08276	0.079126	0.936317
PAIP2B	-0.689096	2.8315	3.08087	0.079218	0.936317
INTU	-1.66809	0.776275	3.07805	0.0793556	0.936317
SCARNA18	1.18018	3.49391	3.07574	0.0794682	0.936317
INPP4A	-0.560292	4.37937	3.07468	0.0795201	0.936317
EP400	-0.46873	5.78763	3.07467	0.0795207	0.936317
SLFN12	0.71112	2.83509	3.07435	0.0795365	0.936317
CCDC112	-0.79754	2.96166	3.07147	0.0796776	0.937084
TBL2	-0.528242	5.05111	3.06787	0.0798542	0.938267
C4orf48	-0.69505	3.29442	3.06574	0.0799589	0.938445
LOC100128593	-0.775285	3.06805	3.06447	0.0800213	0.938445
ZNF195	0.737021	4.77649	3.0584	0.0803205	0.940242
LRIG3	0.892637	1.89233	3.05574	0.0804525	0.940242
DAXX	-0.503844	5.3755	3.0557	0.0804543	0.940242
COQ4	-0.629096	3.82935	3.05408	0.0805345	0.940242
MYEOV	3.73527	0.685772	3.05194	0.0806407	0.940242
GRM8	1.9397	0.23497	3.05066	0.0807042	0.940242
CRB3	1.06374	0.884077	3.04851	0.0808114	0.940242
CSNK1G1	0.50867	5.03755	3.04803	0.080835	0.940242
EGR2	0.664672	5.87252	3.04624	0.0809242	0.940242
BTBD3	-0.883282	2.29733	3.04577	0.080948	0.940242
LDLRAD1	-0.798895	1.38898	3.04218	0.0811267	0.940242
HSPH1	1.18681	7.75117	3.04189	0.0811413	0.940242
EBP	-0.74191	6.51903	3.03998	0.0812367	0.940242
PSEN2	-0.720565	3.42791	3.03991	0.0812404	0.940242
LAMTOR3	0.710436	5.43355	3.036	0.0814362	0.941626
LHFP	0.821916	2.30537	3.03415	0.081529	0.941817
TAF1A	-0.748418	2.74261	3.03238	0.0816183	0.941967
GALNT15	-0.897083	1.76455	3.02816	0.0818308	0.942724
SOWAHC	-1.00403	1.81173	3.02804	0.0818366	0.942724
HSPBAP1	0.89647	2.40042	3.02535	0.0819725	0.942974
CD22	-0.726456	7.13081	3.02459	0.082011	0.942974
GBE1	0.58638	5.45083	3.02256	0.0821138	0.943277
TMX3	0.716489	6.02283	3.01617	0.082438	0.945624
NDRG1	-1.20545	0.632875	3.01552	0.0824713	0.945624
TRUB1	0.586807	5.08384	3.01166	0.0826675	0.946321
CDK5R1	-0.732014	5.04313	3.011	0.0827015	0.946321
ARMCX6	-0.472246	5.04803	3.00781	0.0828644	0.946321
WDFY2	0.699097	3.15337	3.00715	0.0828981	0.946321
SFMBT2	-0.582228	4.30508	3.00681	0.0829152	0.946321
MRPS34	-0.540584	4.95678	3.0011	0.0832078	0.948128
LOC145474	-0.822308	2.19983	2.99973	0.0832784	0.948128
DENND5B	-0.778246	4.72478	2.9976	0.0833881	0.948128
DLGAP5	-1.01834	5.20158	2.99759	0.0833886	0.948128
EBI3	0.611879	6.78277	2.99625	0.0834574	0.948128
AAK1	0.480071	6.5975	2.99111	0.0837228	0.949803
SAP25	-0.636959	2.86451	2.98924	0.0838195	0.949803
C17orf99	0.775249	3.2006	2.98893	0.0838356	0.949803
PXDC1	0.935232	1.59688	2.98432	0.0840746	0.950953
BUB1	-0.729929	5.82022	2.984	0.0840911	0.950953
LOC100507433	1.16572	0.116534	2.98044	0.0842763	0.951127
RPAP2	0.741381	3.12973	2.97992	0.0843033	0.951127
MDC1	-0.48399	5.19995	2.97927	0.0843375	0.951127
KCNN4	0.509746	5.43915	2.97671	0.084471	0.951252
TMC6	-0.495971	6.61115	2.97525	0.0845473	0.951252
DCTN5	0.46104	5.43085	2.97463	0.0845797	0.951252
FKBP2	-0.533733	5.82115	2.97207	0.0847133	0.951887
TMEM128	0.560266	5.2365	2.96682	0.0849886	0.954113
TRIM72	-1.48545	0.405907	2.96509	0.08508	0.954201
ALCAM	0.915748	6.44629	2.96248	0.0852169	0.954201
EID2B	0.576124	3.25192	2.96227	0.0852283	0.954201
EXOSC2	-0.653583	4.49828	2.95704	0.0855045	0.954443
NANS	-0.471204	5.92028	2.95636	0.0855402	0.954443
RASA4	-0.520447	5.32613	2.95593	0.0855628	0.954443
ZNF713	-0.895185	1.58954	2.95534	0.0855943	0.954443
FAM219A	-0.615719	2.4971	2.95455	0.0856363	0.954443
GATM-AS1	-1.08789	1.33961	2.95296	0.0857203	0.954518
TRIP4	0.587596	4.4674	2.94903	0.0859292	0.955982
ANP32A-IT1	-0.643222	2.8541	2.94653	0.0860624	0.956601
C6orf52	1.03638	0.545646	2.94395	0.0861997	0.957267
RRNAD1	0.644597	3.83607	2.94209	0.086299	0.957508
GGA2	-0.460834	6.65537	2.93904	0.0864619	0.957821
DTX2	0.711086	5.28727	2.93645	0.086601	0.957821
CLMN	-0.828912	1.61289	2.93524	0.086666	0.957821
ZNF611	-0.709158	2.80356	2.93425	0.0867192	0.957821
DOK2	-0.899169	1.91658	2.93265	0.0868049	0.957821
EFCAB7	0.921469	2.07466	2.93204	0.0868376	0.957821
DDN	-0.943512	0.565452	2.92933	0.0869837	0.957821
SLC5A3	0.890686	6.04495	2.92904	0.086999	0.957821
MTX2	0.471687	6.09682	2.92856	0.0870253	0.957821
LIN7C	0.530713	5.25382	2.92646	0.0871382	0.95821
LOC100132077	-0.862654	1.73552	2.92421	0.0872602	0.958278
PRR12	-0.602855	3.24705	2.92348	0.0872996	0.958278
ZBTB9	-0.558405	2.7386	2.92006	0.0874848	0.959459
PRMT3	0.804671	3.93884	2.91655	0.0876754	0.960417
NUP107	0.808734	5.55263	2.91558	0.0877278	0.960417
RLN1	1.17583	0.579329	2.91249	0.0878962	0.961408
PRPSAP1	-0.507982	4.35242	2.91095	0.0879798	0.961471
C11orf35	-0.705638	2.64239	2.90847	0.0881156	0.962104
RASSF6	0.875235	4.36881	2.90147	0.088499	0.964167
PKIG	0.776489	3.1848	2.89953	0.0886056	0.964167
RAPGEF5	-0.684763	2.97374	2.89871	0.0886502	0.964167
SHROOM3	-0.623949	4.15448	2.89863	0.0886551	0.964167
CCNK	0.489483	6.23527	2.89687	0.0887515	0.964167
NDNL2	0.598155	5.62036	2.89648	0.088773	0.964167
MS4A1	0.509852	9.46055	2.89092	0.0890803	0.966654
PLEKHH3	-0.620708	4.99384	2.88938	0.0891653	0.966727
PBOV1	-1.45448	0.861565	2.88631	0.0893356	0.967723
FAM50B	-0.603356	3.74849	2.88182	0.0895848	0.968828
TECPR1	-0.570781	4.67429	2.87331	0.0900594	0.968828
USP12	0.706774	6.15176	2.87147	0.0901624	0.968828
TROAP	-0.742266	3.87233	2.87124	0.0901751	0.968828
VTRNA1-1	-1.21766	1.56693	2.87077	0.0902016	0.968828
VTRNA1-3	0.947331	2.6608	2.87024	0.0902312	0.968828
MYL6	-0.63238	9.06016	2.86803	0.0903556	0.968828
MRPL42P5	-0.962789	0.982802	2.86723	0.0904006	0.968828
DNMT3B	-1.25915	0.416945	2.86488	0.0905327	0.968828
LOC729683	-0.728276	2.94853	2.86473	0.0905412	0.968828
MAML2	-0.838716	2.11191	2.86434	0.090563	0.968828
LAX1	-0.787395	4.48215	2.86114	0.0907434	0.968828
ZBP1	-1.0998	3.27989	2.86088	0.0907577	0.968828
SMYD4	-0.506207	3.8563	2.86041	0.0907845	0.968828
HIST1H2BH	-1.06641	2.38798	2.8602	0.0907962	0.968828
SMIM12	-0.464025	5.3448	2.85953	0.0908342	0.968828
SYNRG	-0.511975	6.51951	2.85775	0.0909349	0.968828
HERC3	-0.750235	2.14439	2.85763	0.0909412	0.968828
VASH1	-1.57148	0.448845	2.85676	0.0909905	0.968828
CRYGS	1.25366	1.09907	2.85648	0.0910066	0.968828
WFS1	-0.652097	3.55236	2.85148	0.0912897	0.971005
ISCU	0.501794	8.6778	2.84903	0.0914293	0.971437
TNS3	1.14799	0.6872	2.84564	0.0916223	0.971437
LOC100190986	-0.541342	5.25953	2.8445	0.0916873	0.971437
ARGFX	-0.696857	2.46181	2.84186	0.0918376	0.971437
NSMF	0.562222	4.62497	2.84142	0.0918629	0.971437
GUCY1A3	-0.794968	3.6528	2.84115	0.0918782	0.971437
ITSN1	1.06245	2.48911	2.84111	0.091881	0.971437
CDS2	0.525073	5.26343	2.83776	0.0920723	0.971891
SSR2	-0.581491	8.06578	2.83559	0.0921971	0.971891
CCNB2	-0.693615	5.65782	2.8336	0.0923112	0.971891
EHMT2	-0.521712	5.06576	2.83284	0.0923551	0.971891
PTBP3	0.567778	7.83954	2.83219	0.0923926	0.971891
MGRN1	0.510181	6.11649	2.83212	0.0923961	0.971891
CCDC85A	-1.90913	0.243372	2.82873	0.0925914	0.972067
ZNF182	0.962296	3.68567	2.82818	0.0926233	0.972067
EPHX2	-0.662423	3.04567	2.82675	0.092706	0.972067
NUPL1	0.489804	5.95418	2.82637	0.0927277	0.972067
MRPL39	0.696678	5.81814	2.82391	0.0928698	0.972731
FOXO4	-0.66629	2.95581	2.81471	0.0934038	0.977495
JHDM1D	-1.45916	0.691565	2.81246	0.093535	0.978038
DSCAML1	1.18727	0.430129	2.8098	0.0936903	0.97846
CA5B	-0.603557	2.76674	2.80905	0.0937338	0.97846
PGM2L1	-0.58806	3.50107	2.79867	0.0943423	0.981641
SPRYD7	0.469407	4.9624	2.7966	0.0944645	0.981641
ADTRP	0.986973	1.17792	2.79534	0.0945389	0.981641
PEX7	0.585061	3.26327	2.79533	0.0945394	0.981641
GLMN	0.799959	3.61999	2.79485	0.0945674	0.981641
SMCR7L	-0.454087	6.51821	2.79409	0.0946123	0.981641
MBP	-0.526445	6.9784	2.79268	0.0946955	0.981641
HSPB1	0.564005	5.93969	2.79263	0.0946989	0.981641
RAC3	-0.849874	1.83704	2.78804	0.09497	0.981641
RBMS1	-0.696655	3.18612	2.78718	0.0950215	0.981641
ESRRA	-0.44535	5.30724	2.78462	0.0951731	0.981641
ZNF45	-0.622442	2.97334	2.78253	0.0952975	0.981641
LOC100216545	-0.647803	3.21784	2.78096	0.0953912	0.981641
STAT3	0.478796	6.83055	2.78057	0.0954139	0.981641
ROBO1	0.868974	3.88182	2.77865	0.0955287	0.981641
SCRIB	0.509367	5.70341	2.77846	0.0955399	0.981641
YY2	0.977762	1.49429	2.7775	0.0955972	0.981641
ARHGAP42	-1.21422	0.455627	2.77636	0.0956656	0.981641
HIST1H1E	-1.11717	1.40942	2.77154	0.0959541	0.981641
ZNF526	-0.494652	3.66881	2.76996	0.0960486	0.981641
SERPINB10	0.907177	2.45042	2.76751	0.0961957	0.981641
SPIRE2	-0.715719	1.92834	2.76748	0.0961977	0.981641
CUL7	-0.671077	2.62421	2.76729	0.096209	0.981641
MIB2	0.671474	3.28975	2.76699	0.0962268	0.981641
OXSR1	0.540599	5.74975	2.76567	0.0963064	0.981641
GBGT1	1.07134	0.851568	2.76339	0.0964438	0.981641
HEATR3	-0.671954	2.39519	2.76284	0.0964768	0.981641
POU2F1	-0.525238	6.17395	2.7628	0.0964791	0.981641
S100PBP	-0.465302	5.46825	2.76272	0.0964843	0.981641
CROCC	-0.976178	1.48958	2.76166	0.0965478	0.981641
GMPPB	-0.5971	4.5065	2.76155	0.0965548	0.981641
B3GALT4	-0.844859	3.07236	2.76083	0.0965983	0.981641
CAB39L	0.869441	2.1689	2.75978	0.0966617	0.981641
TBCEL	0.623715	2.95197	2.75238	0.0971096	0.984129
TMX4	-0.5173	4.21022	2.75184	0.0971425	0.984129
SERPINB9	0.589418	7.23204	2.74901	0.0973144	0.984129
LYG1	-1.60211	0.39352	2.7483	0.0973581	0.984129
TBC1D19	1.26102	0.607189	2.74829	0.0973583	0.984129
CABIN1	-0.5721	4.13463	2.74786	0.0973849	0.984129
FAM174A	0.559823	4.13184	2.74412	0.0976129	0.984923
LCE1B	1.182	3.14922	2.74245	0.0977151	0.984923
CCDC142	-0.525012	3.25738	2.74151	0.0977726	0.984923
C14orf159	-0.467939	5.05349	2.74007	0.0978604	0.984923
TMEM135	0.548204	4.74907	2.73937	0.0979033	0.984923
GCNT1	-0.789432	3.69795	2.73874	0.097942	0.984923
TSIX	-0.563751	5.1851	2.73244	0.0983289	0.987287
SUSD3	-0.516247	4.93692	2.73113	0.0984095	0.987287
TAP1	0.574831	8.79334	2.73101	0.0984169	0.987287
DDR1	0.6095	3.90712	2.72452	0.0988176	0.988419
DGCR6L	-0.927199	0.619695	2.72425	0.0988343	0.988419
PIGG	-0.550738	3.26299	2.72401	0.0988497	0.988419
FOXM1	-0.806301	4.07586	2.724	0.0988499	0.988419
PDXP	-0.665081	4.13371	2.72042	0.0990722	0.989463
FZD1	-0.987162	0.922261	2.71682	0.0992959	0.989463
NUDT2	-0.508553	4.50296	2.71679	0.0992977	0.989463
SMARCA4	-0.490716	6.86963	2.71569	0.0993661	0.989463
PM20D2	-0.645348	4.51811	2.71467	0.0994293	0.989463
SLC25A35	1.2598	0.647636	2.71458	0.0994351	0.989463
SLC7A14	-0.70752	2.79583	2.71188	0.0996036	0.990174
EREG	-1.27708	-0.0123335	2.71087	0.0996669	0.990174
CRYZL1	0.688314	3.39094	2.70652	0.099939	0.990346
PLEKHN1	-1.2827	0.371563	2.7058	0.0999836	0.990346
ELL2	0.496125	8.41279	2.70203	0.10022	0.990346
RFTN1	0.53535	7.82857	2.70104	0.100283	0.990346
ACHE	1.06287	1.08498	2.69957	0.100375	0.990346
YWHAH	-0.584725	6.60209	2.69943	0.100384	0.990346
AFAP1-AS1	-1.03224	0.917294	2.69924	0.100396	0.990346
LYL1	-0.965467	1.96238	2.69801	0.100473	0.990346
WDSUB1	0.57495	3.27674	2.69596	0.100603	0.990346
STK16	-0.465917	5.56933	2.69353	0.100757	0.990346
DDAH1	-1.60812	0.430804	2.69342	0.100763	0.990346
GNPTAB	0.790028	6.09545	2.69334	0.100768	0.990346
RFK	0.466291	4.57675	2.69181	0.100865	0.990346
CD79B	-0.570128	4.84926	2.69003	0.100978	0.990346
LRCH3	-0.675755	2.09569	2.68867	0.101064	0.990346
TCTN2	0.587704	3.07537	2.68725	0.101154	0.990346
ROBO3	-0.989831	0.353196	2.68602	0.101232	0.990346
POLR3G	0.82224	3.99056	2.6851	0.101291	0.990346
IER2	-0.496039	7.93187	2.68452	0.101328	0.990346
TDRD7	0.53738	4.31959	2.68141	0.101526	0.990346
RINL	0.526564	5.4701	2.6813	0.101533	0.990346
UBE2Q2P1	-0.77326	1.67648	2.68128	0.101534	0.990346
CLK4	0.806571	4.6171	2.68018	0.101604	0.990346
RACGAP1	-0.660484	6.139	2.68011	0.101609	0.990346
SEMA4F	-0.539083	3.29078	2.67711	0.1018	0.991429
IGF2BP1	-1.08017	0.787505	2.67445	0.101971	0.991822
ST3GAL5	-0.939036	2.34891	2.67397	0.102001	0.991822
RP1-177G6,2	-0.85253	1.6359	2.67233	0.102106	0.99186
C16orf87	0.653786	4.11413	2.67069	0.102212	0.99186
N4BP3	-0.88068	2.35918	2.67015	0.102246	0.99186
MXD1	0.6013	4.40013	2.66706	0.102445	0.99301
MANBA	0.621532	4.74927	2.66526	0.102561	0.993355
CD58	0.638352	6.2967	2.66204	0.102769	0.994585
NDC80	-0.819762	5.28994	2.66074	0.102853	0.994623
DYM	-0.534239	4.58469	2.6538	0.103303	0.99809
NABP1	0.553455	4.59193	2.65271	0.103373	0.99809
ZNF484	1.49138	0.635917	2.65061	0.10351	0.998573
NADKD1	-0.553973	3.73573	2.64946	0.103585	0.998573
RAB33B	0.528311	3.60351	2.64735	0.103723	0.998788
FAM60A	0.49764	7.07379	2.64648	0.103779	0.998788
ANKRD23	-0.840082	1.30729	2.64398	0.103943	0.998788
PNPLA7	-1.3341	0.453108	2.64314	0.103998	0.998788
OXTR	0.934619	3.51151	2.64293	0.104012	0.998788
ABCA12	1.30543	1.52985	2.63333	0.104642	1
SOCS4	0.747275	5.23974	2.63284	0.104675	1
PDE6D	0.569849	4.22766	2.63184	0.104741	1
USP21	-0.620871	3.08607	2.63051	0.104828	1
MYH10	0.803142	5.38497	2.62991	0.104868	1
RRBP1	-0.707838	5.04243	2.6271	0.105054	1
SEH1L	0.524782	5.56837	2.62322	0.10531	1
CEP68	-0.626453	3.64638	2.62223	0.105376	1
SNORD28	-0.75851	1.96606	2.61969	0.105545	1
MRPL42	0.628562	5.83908	2.61535	0.105834	1
PRPF18	0.789133	4.49334	2.61457	0.105886	1
UTP11L	0.485973	5.90749	2.61433	0.105902	1
IMPDH1	-0.53705	5.04176	2.61327	0.105973	1
MGAT1	-0.457731	6.11715	2.61283	0.106002	1
sep-08	0.488782	5.49534	2.61279	0.106005	1
PNPLA6	-0.569995	3.63698	2.61197	0.10606	1
INTS6	0.541037	5.31916	2.60616	0.10645	1
GALC	-0.851988	2.41623	2.60579	0.106474	1
DUSP7	-0.466705	4.39415	2.60543	0.106499	1
SNAPC3	-0.560685	3.7497	2.60333	0.10664	1
TBC1D25	-0.53834	3.81021	2.60275	0.106678	1
ZFPM1	0.710558	3.186	2.60248	0.106696	1
DENND4A	0.725469	5.50264	2.60236	0.106705	1
CMPK1	0.558971	7.46709	2.60199	0.106729	1
ENKD1	0.628656	2.75965	2.60094	0.106801	1
NDFIP2	0.455037	5.51613	2.60026	0.106846	1
HMGB3P1	-1.05268	0.742542	2.60013	0.106855	1
LOC389634	-0.871222	0.232616	2.59979	0.106878	1
SMIM5	-0.795157	2.46263	2.59552	0.107166	1
LILRB3	-0.749813	2.56742	2.59508	0.107196	1
SPATA20	-0.592364	2.70132	2.59484	0.107212	1
SLC35E1	-0.46291	6.14904	2.58846	0.107645	1
CCDC43	0.55915	4.71311	2.58774	0.107694	1
ZMYM6NB	0.477187	5.08286	2.58618	0.1078	1
PIM1	0.558891	5.64805	2.58276	0.108033	1
TUBB4A	1.39092	0.450483	2.58206	0.108081	1
PPP1R21	-0.505716	4.73009	2.58112	0.108145	1
SSR3	-0.522699	8.8002	2.58056	0.108183	1
ARIH1	0.522438	5.99911	2.58018	0.108209	1
FBXW8	-0.544855	2.57101	2.5796	0.108249	1
ARHGEF19	-0.685113	2.2817	2.57901	0.10829	1
FUNDC1	0.574242	4.91483	2.57894	0.108294	1
TUBB4B	-0.823782	7.47853	2.57624	0.108479	1
MED21	0.52707	4.16864	2.57347	0.108669	1
CCNJ	0.796824	2.42172	2.57215	0.10876	1
MFSD12	-0.47295	5.76465	2.56812	0.109038	1
VWA2	-1.51469	0.288482	2.56751	0.109079	1
AQR	0.618016	5.46081	2.56545	0.109221	1
TESPA1	0.545313	4.02739	2.56384	0.109333	1
C19orf25	0.494821	4.68201	2.56207	0.109455	1
WDR43	0.534973	7.10162	2.56151	0.109494	1
NAV1	-0.99439	0.665871	2.56035	0.109574	1
ERCC2	-0.685249	2.03112	2.55966	0.109622	1
CCDC69	-0.493569	6.6645	2.55906	0.109664	1
TWSG1	0.554957	5.2478	2.55887	0.109677	1
KRI1	-0.474655	4.41766	2.55798	0.109738	1
DGKD	-0.673781	6.41542	2.54876	0.110381	1
AMIGO3	-0.876246	1.78168	2.54874	0.110382	1
ZNF276	-0.50288	4.40865	2.54843	0.110404	1
SNORD49A	-1.0135	0.595101	2.54569	0.110595	1
WIPI1	-0.725902	5.69754	2.54494	0.110648	1
WDR6	-0.450269	5.49349	2.54304	0.110782	1
ATP5G1	-0.754371	7.68372	2.54204	0.110852	1
GCNT2	-0.611204	3.57962	2.54147	0.110892	1
MPPE1	-0.471809	4.06443	2.53773	0.111155	1
C14orf132	-0.809056	1.90387	2.53618	0.111263	1
IRAK2	0.712645	3.2115	2.53578	0.111292	1
ZC3H12C	0.631174	4.99613	2.53564	0.111302	1
ZFHX3	-0.503004	4.92174	2.53532	0.111324	1
VDR	-0.589931	4.90677	2.53479	0.111361	1
VSIG10	-0.618218	1.85053	2.52981	0.111714	1
NCMAP	-0.603641	3.04725	2.52939	0.111744	1
EXPH5	-0.934821	1.07391	2.52818	0.111829	1
MCOLN3	1.02892	1.44086	2.52737	0.111887	1
WDR65	-0.653343	2.78605	2.52693	0.111918	1
TJAP1	0.514714	4.74401	2.52675	0.11193	1
CMC1	0.495674	5.36805	2.5255	0.112019	1
FBXO31	-0.580164	3.61589	2.5248	0.112069	1
ZBTB39	-0.547965	2.50339	2.52157	0.112299	1
FAM227A	-0.548086	3.73793	2.52121	0.112324	1
TRIM68	0.493634	3.82302	2.52018	0.112398	1
BRDT	-0.899331	1.00723	2.51932	0.112459	1
RPS26	-0.736291	6.29267	2.51837	0.112527	1
CCDC24	1.2924	0.636175	2.51638	0.112669	1
BTG1	0.578127	10.0052	2.51497	0.11277	1
PDDC1	-0.440336	5.25489	2.5144	0.11281	1
TAGLN	0.872134	1.30264	2.50992	0.113132	1
TRMT11	0.782304	4.44623	2.50843	0.113239	1
STMN3	-0.763805	1.59933	2.5084	0.113241	1
CXXC4	0.566721	4.68642	2.508	0.11327	1
FCGR2B	0.554861	6.14647	2.50745	0.113309	1
SDC4	0.635589	4.32516	2.50594	0.113418	1
ANKRD54	-0.514523	4.17602	2.50549	0.11345	1
TTN	-0.676335	2.88539	2.50492	0.113491	1
NFIC	-0.491158	5.68147	2.50383	0.11357	1
LRG1	-0.685186	2.72958	2.50329	0.113609	1
HSD11B1L	-1.1342	0.201551	2.50084	0.113785	1
KIF21A	0.854763	5.74856	2.49947	0.113885	1
NAP1L6	-0.880181	1.62311	2.49942	0.113889	1
EXO5	0.552158	3.14625	2.4978	0.114006	1
UBE2B	0.418119	6.63651	2.49699	0.114064	1
SEPSECS	0.725198	3.37911	2.49689	0.114071	1
MLF2	0.490758	6.17777	2.49577	0.114153	1
MLF1	0.992675	1.06518	2.49448	0.114246	1
MKI67	-0.928298	7.06207	2.48441	0.114979	1
TBXAS1	-0.765587	2.72618	2.48204	0.115153	1
RNF157	-0.468111	5.59314	2.47921	0.11536	1
C8orf37	0.730803	1.89192	2.47622	0.11558	1
ACTG1	-0.440896	11.6626	2.47612	0.115587	1
MON2	0.749671	4.70438	2.47405	0.115739	1
ROR1	-0.943508	0.906391	2.47364	0.115769	1
CBX8	-0.966543	0.959736	2.4736	0.115773	1
BAZ2A	-0.464583	6.299	2.47212	0.115882	1
DNAJA1	0.770577	6.36874	2.47083	0.115976	1
KRT17	1.2051	1.34474	2.46968	0.116062	1
C14orf93	-0.666217	2.26906	2.46922	0.116095	1
CCM2	-0.464601	7.15509	2.4684	0.116156	1
HLA-DMB	-0.551686	7.14583	2.46514	0.116398	1
SCARNA10	-1.09449	0.454425	2.45923	0.116836	1
HAGHL	-0.607811	2.74333	2.45804	0.116924	1
CCDC88C	-0.462618	6.04619	2.45639	0.117048	1
EFTUD1	0.636506	3.77346	2.45562	0.117105	1
FAM208B	0.76477	4.46	2.45466	0.117176	1
SLC39A7	-0.53038	6.08208	2.45366	0.117251	1
TPTE2P1	-0.664533	2.44746	2.45296	0.117303	1
KIAA1804	-1.26829	0.0619547	2.45191	0.117382	1
LAMC2	-0.798595	1.81033	2.45024	0.117507	1
SDCBP2-AS1	0.82715	1.67418	2.44774	0.117694	1
NFIL3	-0.876179	1.33593	2.44771	0.117697	1
DGKH	0.78194	1.84972	2.44733	0.117725	1
ATP2A3	-0.596754	4.45727	2.44505	0.117896	1
RMND1	-0.536353	3.48226	2.44482	0.117913	1
LOC494141	-0.992639	0.749433	2.44438	0.117946	1
ZNF135	-0.794892	2.11216	2.44431	0.117951	1
KIAA0895L	0.554318	3.36145	2.44217	0.118112	1
TMEM201	-0.690678	3.14549	2.4412	0.118185	1
ZNF440	-0.56139	2.84601	2.43917	0.118339	1
FAM169A	0.932298	2.86938	2.43752	0.118464	1
NEDD4	0.721389	3.07922	2.43657	0.118535	1
HIST1H2AH	-1.86333	-0.0757672	2.43433	0.118704	1
ZNF540	1.17275	0.783984	2.43368	0.118754	1
GPER	-0.937385	1.05205	2.43276	0.118823	1
C14orf79	-1.20282	0.240082	2.43167	0.118906	1
ARL16	-0.462577	3.90271	2.42808	0.119179	1
BBS2	0.690653	3.35725	2.42796	0.119188	1
MAP2K4	0.544187	4.90706	2.42763	0.119213	1
SIAH3	-0.810648	1.36488	2.42737	0.119233	1
LOC100505738	-0.69127	3.533	2.42554	0.119372	1
DBP	-0.750902	1.8714	2.42487	0.119423	1
ANKRD36B	-0.576512	3.89824	2.42481	0.119428	1
NPIPL3	-1.09178	1.19304	2.42477	0.119431	1
CRTC1	-0.849164	1.14345	2.4241	0.119482	1
PDE7B	-0.915704	1.09701	2.42318	0.119552	1
ago-04	-0.633899	3.064	2.42246	0.119607	1
ZNF362	-0.639972	3.18693	2.42086	0.119729	1
SASH3	-0.491481	6.20243	2.42074	0.119738	1
IAPP	-0.79606	1.15944	2.42059	0.119749	1
ANKAR	0.98485	0.775021	2.41994	0.119799	1
SPSB3	-0.629618	4.15609	2.41957	0.119828	1
FAM3D	2.16117	-0.0205806	2.41836	0.119921	1
HMX2	-1.39716	1.66659	2.41832	0.119923	1
SLC39A1	0.46149	7.19243	2.41633	0.120076	1
ERI3	-0.544653	3.44547	2.41612	0.120092	1
AHR	0.599543	5.6576	2.41506	0.120173	1
PHF19	-0.620238	6.66503	2.41361	0.120285	1
ZNF90	1.27913	0.185421	2.41125	0.120466	1
PDE6A	-0.54519	3.36891	2.41084	0.120498	1
GDAP1	0.716859	3.50976	2.40797	0.120719	1
MGAT3	0.478531	5.39225	2.4069	0.120801	1
APBA3	0.580654	4.02256	2.40601	0.12087	1
LRRC29	-0.818329	0.909143	2.40439	0.120995	1
LOC388692	-0.540285	4.24751	2.40352	0.121063	1
COG8	-0.902322	1.12106	2.40351	0.121063	1
IQCB1	0.528625	5.96783	2.40349	0.121065	1
PNMAL1	-1.07973	0.510989	2.40314	0.121092	1
AHDC1	0.491564	4.40821	2.40267	0.121128	1
CSK	-0.463261	6.14019	2.40248	0.121143	1
WDR7	0.518667	4.15879	2.40133	0.121232	1
GANC	0.547856	3.35289	2.40125	0.121238	1
CDC25C	-0.650518	2.89605	2.39946	0.121377	1
PSMG3-AS1	-0.591268	2.30158	2.39587	0.121656	1
FBXO43	-0.791993	2.41444	2.39419	0.121787	1
MYBBP1A	-0.462006	5.18555	2.39309	0.121873	1
ECT2L	-0.990727	0.698008	2.39289	0.121888	1
PDLIM7	0.813601	2.43023	2.39279	0.121896	1
IL23A	0.613699	2.97322	2.38502	0.122503	1
HIATL2	-0.903502	1.37274	2.38424	0.122564	1
GAS6	1.01407	2.68994	2.38245	0.122705	1
BCL2L14	1.09945	0.939725	2.38181	0.122755	1
ATF6	0.461323	5.91758	2.38095	0.122823	1
SHE	-0.872046	1.77752	2.38033	0.122871	1
TBC1D10A	0.503991	4.86448	2.37652	0.123171	1
YPEL1	-0.788885	1.71218	2.37609	0.123206	1
CLYBL	0.853168	1.82187	2.3746	0.123323	1
CUBN	-0.734224	1.45086	2.37413	0.12336	1
TNFRSF13C	-0.687255	2.8292	2.37214	0.123518	1
HSPA1L	0.970097	1.08823	2.37204	0.123525	1
RP9	0.439116	4.34891	2.37111	0.123599	1
C18orf56	0.69048	4.30621	2.37026	0.123666	1
DDX47	0.514186	5.95747	2.37015	0.123676	1
SHANK2-AS1	-0.831128	1.27881	2.36809	0.123838	1
MGAT5	-0.52196	5.54761	2.36506	0.12408	1
HSP90AB1	0.44744	10.9602	2.36493	0.12409	1
CXCR3	-0.99436	3.53928	2.36298	0.124244	1
AP3D1	-0.45683	7.3804	2.36113	0.124392	1
ACSL5	0.431434	5.11172	2.35858	0.124595	1
ITGB1	0.654775	5.50554	2.35738	0.124691	1
DUSP11	0.463747	6.90793	2.3573	0.124698	1
TIGD1	-0.667917	1.92144	2.35686	0.124733	1
NPIP	-0.69227	1.92468	2.35623	0.124783	1
RGS13	1.02419	2.23157	2.35582	0.124816	1
SLC35E4	0.760181	1.61865	2.3553	0.124858	1
OGDHL	1.0804	0.486495	2.35372	0.124985	1
SNORA75	-0.748081	1.48912	2.35342	0.125009	1
FAM110A	0.763061	3.32228	2.35177	0.125141	1
C9orf114	-0.447014	5.64961	2.35149	0.125163	1
ARL8A	0.539174	6.04676	2.34969	0.125308	1
NOP14-AS1	0.595977	2.94634	2.34802	0.125442	1
SPATA7	0.879811	1.41545	2.34772	0.125466	1
SLC25A42	-0.564205	5.02061	2.3475	0.125484	1
NUDT9P1	1.00915	0.543335	2.34621	0.125588	1
RNASET2	-0.535844	6.36745	2.34189	0.125937	1
AKAP13	-0.524894	6.95302	2.33934	0.126143	1
PIK3IP1	0.659114	2.9923	2.33675	0.126353	1
ARPP19	0.458222	7.10269	2.33557	0.126448	1
TCF3	-0.50144	7.51242	2.33357	0.126612	1
DUSP4	0.606781	7.71282	2.33138	0.126789	1
MAGOHB	0.570059	5.09442	2.33077	0.126839	1
AGK	0.452762	5.38804	2.33018	0.126887	1
MDGA1	-0.723832	1.62976	2.32973	0.126924	1
PHLDA1	0.702928	2.01547	2.32931	0.126958	1
URB2	-0.651082	3.6708	2.32859	0.127017	1
ZDHHC18	0.528424	4.89946	2.32807	0.12706	1
NT5C2	-0.453461	5.68433	2.32313	0.127464	1
S1PR2	0.505595	4.92386	2.32286	0.127485	1
VANGL2	1.0832	0.415274	2.32239	0.127524	1
ABI3	-0.624099	5.15227	2.32045	0.127683	1
SGOL2	-1.01876	5.13367	2.32004	0.127717	1
C1orf35	-0.445277	4.65639	2.31957	0.127756	1
RASAL3	-0.451071	6.20465	2.31849	0.127844	1
SEL1L	-0.697752	7.26888	2.31771	0.127909	1
PLEKHA5	-0.720139	2.97908	2.31753	0.127923	1
PRR14L	0.735764	5.77931	2.31716	0.127954	1
FUT8-AS1	-0.616299	2.76893	2.31426	0.128192	1
COX6C	0.40394	9.52767	2.31407	0.128208	1
ORC5	0.518888	4.23976	2.31008	0.128537	1
LYSMD3	0.673956	4.32262	2.30858	0.128662	1
SCARNA17	-0.623566	2.48205	2.30769	0.128735	1
SLC25A53	-0.66957	2.03137	2.30634	0.128847	1
ZFP90	0.581883	3.91884	2.30604	0.128872	1
TSLP	-1.12948	0.233619	2.30397	0.129044	1
TMEM131	0.460121	5.66374	2.30317	0.12911	1
CDKN1B	-0.476822	6.21919	2.30268	0.129151	1
GRAMD1A	-0.515469	5.53657	2.30086	0.129302	1
ZNF845	0.929033	1.60682	2.29943	0.129422	1
RERE	-0.450139	6.19747	2.29934	0.129429	1
LRMP	0.705413	7.27661	2.29847	0.129502	1
RAB3GAP2	0.708285	6.83287	2.29718	0.129609	1
HIC1	-0.839459	2.75234	2.29701	0.129623	1
ZNF17	0.80333	2.27715	2.29464	0.129821	1
SNX11	0.567337	6.11467	2.29329	0.129934	1
YIPF4	0.495576	5.84546	2.29285	0.129971	1
TSHZ1	-0.583382	3.76179	2.28996	0.130213	1
KIAA1671	0.885493	3.61812	2.28948	0.130253	1
FZD6	0.641033	2.79613	2.2879	0.130387	1
GABARAPL2	0.386094	6.91257	2.28405	0.13071	1
ITGB7	-0.550938	7.11859	2.28353	0.130754	1
ELOF1	-0.440435	5.09308	2.28327	0.130776	1
COX6B1	-0.491677	7.52464	2.28166	0.130911	1
ARHGAP31	0.524008	4.79667	2.28126	0.130946	1
BEX5	-1.17687	2.79659	2.27856	0.131174	1
FLJ14107	-1.03423	0.547782	2.27416	0.131546	1
EPHA1-AS1	-0.596837	2.30669	2.27095	0.131819	1
PHF6	0.542068	6.68506	2.26826	0.132048	1
TTC14	0.87312	6.06844	2.26763	0.132102	1
LOC286437	-0.57951	3.83186	2.26529	0.132301	1
NPR2	0.797516	1.7606	2.26361	0.132445	1
IL2RB	-0.461123	6.39773	2.26262	0.132529	1
OSBPL2	-0.42662	4.65041	2.26132	0.132641	1
KLF10	0.415222	5.56735	2.25953	0.132795	1
ZNF827	-0.618878	3.18888	2.25854	0.132879	1
EIF4G1	-0.457343	7.36586	2.2577	0.132952	1
NXPE3	-0.521009	5.56089	2.25737	0.13298	1
RASGRP2	-1.31208	0.883541	2.25735	0.132981	1
DERA	0.449258	4.93299	2.25674	0.133034	1
GMPPA	-0.479875	4.06987	2.25644	0.133059	1
TBC1D16	-1.24905	0.424264	2.2558	0.133115	1
ATP6AP2	0.479598	7.07379	2.25309	0.133348	1
WDR24	-1.23036	0.703147	2.25241	0.133406	1
STARD9	0.589882	3.39948	2.25108	0.133521	1
SWAP70	0.58877	6.7694	2.24447	0.134093	1
CPT1B	1.00741	1.1585	2.24062	0.134427	1
SNX33	-0.841235	1.1367	2.24054	0.134434	1
RNF125	-0.576921	3.30643	2.24009	0.134474	1
SYBU	-1.0051	1.18835	2.23553	0.13487	1
NPM2	-0.625056	1.85263	2.23504	0.134913	1
MTRNR2L10	-0.479571	6.73885	2.23422	0.134985	1
DESI2	0.456383	4.40273	2.23265	0.135122	1
ATP7A	0.730279	3.59609	2.23238	0.135146	1
NCSTN	0.596836	5.29701	2.23237	0.135146	1
NLRP11	-1.23469	0.28224	2.23163	0.135211	1
GCFC2	0.615551	3.81771	2.23149	0.135223	1
CBR1	-0.497963	4.37033	2.23095	0.13527	1
ENOSF1	-0.411276	4.75105	2.23084	0.13528	1
KLF9	-0.66366	3.11628	2.22772	0.135553	1
HHLA3	0.606593	3.35064	2.22631	0.135678	1
AP4S1	-0.432397	4.03227	2.22565	0.135735	1
CLEC7A	1.20518	0.683607	2.22266	0.135998	1
ZNF92	0.702369	4.33809	2.22261	0.136003	1
SLC17A5	-0.469346	3.90963	2.22247	0.136016	1
LRRC37B	-0.844794	1.07748	2.22195	0.136061	1
PIFO	0.708297	1.51437	2.22183	0.136072	1
FRAT2	-0.613895	3.66736	2.21965	0.136264	1
CES2	0.40277	5.90073	2.21903	0.136319	1
CHMP7	0.511389	4.07073	2.21592	0.136593	1
SLC4A8	-0.725158	2.62442	2.21523	0.136655	1
MVD	-0.613203	5.0693	2.21479	0.136693	1
C1orf173	1.07179	1.28729	2.21477	0.136695	1
OR7E156P	0.776381	1.86041	2.21464	0.136707	1
INPP5F	-0.812476	2.07127	2.21443	0.136726	1
ACVR1B	-0.754159	2.464	2.21232	0.136912	1
PLK1S1	-0.719666	3.49241	2.21216	0.136926	1
AKNA	-0.543799	7.39951	2.21185	0.136954	1
AFMID	-0.416378	4.89519	2.21125	0.137008	1
FAM133B	0.728215	3.07856	2.21076	0.137051	1
SIX3	-1.12354	0.950336	2.2105	0.137075	1
LRCH4	-0.453475	5.35779	2.20835	0.137265	1
ZYG11A	0.555561	3.29063	2.20757	0.137335	1
CAPS	-0.861979	2.2548	2.20602	0.137473	1
NRIP2	-0.914816	0.548695	2.19959	0.138048	1
KLRG1	-0.544014	3.37682	2.19824	0.138168	1
CLGN	-1.0925	0.472182	2.19785	0.138203	1
AIF1	-0.610558	3.76054	2.19752	0.138233	1
SPATA13	0.517397	3.82501	2.19647	0.138327	1
SCML1	0.883852	2.64688	2.19403	0.138547	1
CD52	-0.515806	8.49198	2.19178	0.138749	1
PGBD2	0.740422	2.10833	2.18861	0.139035	1
VCP	-0.476864	7.78361	2.18841	0.139053	1
FAM114A2	0.475528	4.43226	2.18667	0.13921	1
PANK1	0.477538	3.38127	2.18658	0.139218	1
FLJ10038	-0.467535	4.01794	2.18584	0.139285	1
SNRNP48	0.507473	4.72105	2.18555	0.139311	1
FAM118A	-0.53213	2.71057	2.18439	0.139416	1
FANCF	-0.463967	4.19862	2.18416	0.139437	1
JRK	-0.424489	4.16322	2.18413	0.13944	1
SLC35B1	-0.433327	5.87371	2.18309	0.139534	1
IP6K2	0.435318	5.99171	2.18077	0.139744	1
SURF2	-0.476086	3.84993	2.17976	0.139836	1
TTC8	-0.842158	1.35167	2.17969	0.139843	1
CACNB1	-0.610814	2.23248	2.17783	0.140012	1
CEACAM22P	-0.755946	1.86247	2.17755	0.140037	1
HEXA-AS1	1.07783	0.53031	2.17605	0.140174	1
STK35	-0.43104	5.01434	2.17394	0.140366	1
ITGA1	1.27405	1.41757	2.17131	0.140606	1
DNMBP	-0.518819	4.94473	2.16987	0.140738	1
ZNF674-AS1	-0.562681	2.27567	2.16973	0.140751	1
GABPB1	0.42098	4.89884	2.16907	0.140812	1
DCHS2	-1.09182	0.0486908	2.16813	0.140897	1
CDC14B	-1.3877	1.89868	2.16736	0.140968	1
IGSF3	0.990088	1.25182	2.16664	0.141034	1
ZNF235	1.04975	1.50623	2.16645	0.141051	1
MAN1C1	-1.16485	0.727879	2.1637	0.141304	1
CEP85	-0.486391	3.86838	2.16193	0.141467	1
TMEM64	0.463086	5.94595	2.15693	0.141928	1
TMEM119	-1.92575	-0.0650005	2.15637	0.14198	1
CIAO1	-0.370192	5.82094	2.15628	0.141988	1
PIK3R6	-0.453814	4.39206	2.15508	0.142099	1
PALB2	0.634365	4.03964	2.15474	0.142131	1
DOK4	0.604098	3.47824	2.15471	0.142133	1
UPB1	0.721861	2.06751	2.15351	0.142244	1
CPNE8	0.526413	4.79766	2.15216	0.14237	1
WDR75	0.731954	5.4336	2.15009	0.142561	1
TP53AIP1	-1.00237	1.00471	2.14931	0.142634	1
RHOB	-0.83085	2.31965	2.14887	0.142674	1
SNORD83A	1.99896	0.206007	2.14814	0.142743	1
EPB41L5	0.895182	0.991251	2.14703	0.142846	1
UBA3	0.537566	5.2815	2.14681	0.142867	1
SEMA4B	-0.48926	3.946	2.14559	0.14298	1
F8	0.539669	2.70963	2.14384	0.143143	1
PHPT1	0.485981	5.91329	2.14375	0.143151	1
MAP4K4	0.801052	3.44235	2.1437	0.143157	1
HRH1	-0.866424	0.858408	2.142	0.143315	1
LOC100128361	0.891763	0.974469	2.14085	0.143422	1
PDLIM5	0.469937	5.45146	2.14014	0.143489	1
C6orf136	-0.488792	3.71103	2.13926	0.143571	1
PDP1	-0.696221	3.02415	2.13756	0.14373	1
NFKBIE	0.487244	5.64337	2.13669	0.143812	1
VCAN	1.51977	1.38089	2.13663	0.143817	1
IRF5	0.468326	6.07274	2.13528	0.143944	1
LRRC40	0.800892	5.27152	2.13139	0.14431	1
EIF4A2	0.64751	8.09261	2.13078	0.144367	1
FAM117A	-0.488434	6.31894	2.12927	0.14451	1
OR7E37P	0.905737	0.992113	2.12807	0.144623	1
IDO1	-0.682925	2.67243	2.12647	0.144774	1
ZSWIM4	0.608811	2.2163	2.12516	0.144898	1
H2AFX	-0.704958	7.5282	2.12457	0.144954	1
ATP2B1	0.664909	6.78111	2.12109	0.145283	1
BHLHE22	-0.547578	5.00802	2.12072	0.145319	1
PBXIP1	-0.637895	5.01772	2.12061	0.145329	1
PARD6G	0.628978	2.62559	2.11949	0.145435	1
KAT6B	-0.542341	4.91412	2.11935	0.145448	1
ARID5B	-0.58042	5.63685	2.11721	0.145651	1
RAD21-AS1	-1.24757	0.39764	2.11556	0.145809	1
ZNF37A	0.790396	4.99633	2.1136	0.145996	1
NACC1	-0.433546	6.21614	2.11234	0.146116	1
HDGFRP3	0.418442	6.70671	2.1104	0.146301	1
MIR143HG	-0.54164	2.93139	2.10435	0.146881	1
HNF1A-AS1	-0.578427	2.66634	2.104	0.146915	1
TASP1	0.561372	3.11667	2.10255	0.147054	1
AHRR	0.4016	5.32572	2.10211	0.147096	1
LOC100134868	-0.683987	1.7546	2.10064	0.147238	1
ZNF528	0.67393	2.29103	2.09505	0.147777	1
MYO18A	-0.55809	2.78009	2.09431	0.147848	1
NEDD9	0.421401	5.65902	2.0939	0.147888	1
PRR7	0.52835	2.92447	2.09369	0.147909	1
CDC14A	0.620936	2.19213	2.09291	0.147984	1
ZNF44	-0.543329	3.05963	2.09288	0.147987	1
NDUFAF1	0.430169	4.42265	2.09109	0.148161	1
KLHDC1	-0.801786	1.57051	2.09099	0.14817	1
NAA20	0.389221	6.34591	2.09059	0.148209	1
MFSD10	0.420594	6.15127	2.08794	0.148466	1
LOC338817	-0.926985	1.42663	2.08748	0.148511	1
C17orf53	0.683247	2.80435	2.08641	0.148614	1
SPTLC1	0.384733	6.63167	2.08614	0.148641	1
CD27	-0.632912	7.74627	2.08472	0.148779	1
CHD7	-0.567545	5.91168	2.08381	0.148868	1
VSIG1	-0.814661	1.1298	2.07948	0.149291	1
ST5	1.5724	0.527613	2.0792	0.149318	1
ZNF326	0.576305	5.34475	2.07902	0.149336	1
IGBP1	-0.465906	6.57639	2.07672	0.149561	1
RAB12	0.503038	5.39313	2.07653	0.14958	1
CELSR2	1.09713	0.902995	2.07532	0.149698	1
TOE1	-0.514391	4.23867	2.07479	0.149751	1
FAM210B	-0.397015	4.46149	2.07452	0.149777	1
SAMD9	0.870128	4.84382	2.0723	0.149995	1
MLL4	-0.425835	4.66891	2.06953	0.150267	1
COL4A4	-0.473826	3.21453	2.06931	0.150289	1
CRYM	-1.42611	0.584786	2.06557	0.150659	1
ARNTL	0.54845	3.44384	2.06505	0.15071	1
ZC3HAV1	0.545034	7.1377	2.06488	0.150727	1
AKAP8	-0.383671	4.9605	2.06443	0.150771	1
PERP	0.836355	2.15597	2.06001	0.151209	1
ZNF460	-0.689831	0.866289	2.05968	0.151242	1
DENND6A	-0.53725	3.28419	2.05886	0.151323	1
FAM171A1	0.862699	0.304843	2.0582	0.151389	1
LRFN4	0.719518	1.78253	2.05646	0.151562	1
C21orf33	-0.380455	5.96471	2.05601	0.151606	1
SEC61A2	0.581527	3.72948	2.05405	0.151802	1
MAN2A2	-0.436021	4.24911	2.05357	0.15185	1
FAM110C	-1.22531	0.365225	2.05223	0.151984	1
PTPN9	-0.446167	4.6505	2.05208	0.151998	1
DZIP1	0.697474	1.629	2.04742	0.152465	1
C10orf137	-0.572641	5.39494	2.04637	0.152569	1
PRR3	0.623789	1.83926	2.04554	0.152653	1
HCFC1	-0.492696	7.23445	2.04408	0.152799	1
ADD3	-0.51095	6.71454	2.04397	0.152811	1
TMBIM1	0.521211	5.65601	2.04362	0.152845	1
KRBA2	-0.719335	1.87272	2.04359	0.152848	1
BEND3P3	-0.923715	0.411058	2.04241	0.152967	1
MGC39372	1.28266	0.311499	2.04239	0.152969	1
LOC728218	-0.74317	1.68145	2.03946	0.153264	1
DENND1B	-0.983987	2.40128	2.03918	0.153292	1
ZDHHC15	-0.968879	1.2934	2.039	0.15331	1
CCDC58	0.668251	4.85247	2.03871	0.15334	1
ASAH1	-0.505092	4.70171	2.03795	0.153416	1
ZNF394	-0.465038	3.50699	2.03736	0.153476	1
TCTN1	0.419208	4.32126	2.03718	0.153494	1
RNF34	-0.367264	6.68761	2.0366	0.153552	1
PDCD2L	-0.421138	4.39025	2.03542	0.153672	1
GMFG	-0.397032	6.89002	2.03463	0.153751	1
DSEL	-0.920041	0.754141	2.03461	0.153754	1
MTHFD2	0.629546	8.85637	2.03381	0.153834	1
NPL	0.574192	2.8892	2.03346	0.15387	1
SCIMP	-0.541342	5.66715	2.03331	0.153885	1
OLFML2A	1.35576	0.25684	2.03257	0.15396	1
CMAS	0.461884	6.1274	2.03196	0.154022	1
MRPS27	-0.379633	7.18362	2.03054	0.154166	1
SAMSN1	0.838416	5.27023	2.03003	0.154217	1
ABTB1	-0.666525	2.61113	2.02982	0.154239	1
CHPF2	-0.54443	5.91816	2.02951	0.15427	1
SPAG4	-0.799046	0.729498	2.02882	0.15434	1
LOC730101	0.563918	4.08449	2.02851	0.154372	1
PDP2	-0.416769	5.05665	2.02787	0.154437	1
JPH4	0.747113	1.98893	2.02686	0.15454	1
MGC34034	-0.78794	1.32147	2.02653	0.154574	1
ADAP2	-0.668465	2.37947	2.02493	0.154736	1
RAD18	0.643206	4.06095	2.02395	0.154836	1
ITGA4	-0.546549	6.82459	2.02255	0.154979	1
TAC1	-2.12042	-0.411252	2.02227	0.155007	1
SPTSSA	0.43783	5.9096	2.02199	0.155035	1
TMEM50A	0.371052	6.79128	2.02178	0.155058	1
FCRLA	0.482025	7.7556	2.02152	0.155084	1
KNSTRN	-0.47451	5.06392	2.02141	0.155095	1
GSDMD	-0.593336	2.47122	2.0193	0.15531	1
POLR1E	-0.398807	4.44755	2.01866	0.155377	1
ZFR2	-0.854461	1.05542	2.01673	0.155574	1
RAB23	0.632641	2.7339	2.01552	0.155698	1
SLC35E2	-0.424311	3.81861	2.01489	0.155762	1
PRKACB	0.571841	3.41023	2.013	0.155956	1
PPM1N	-0.977227	0.94476	2.01284	0.155973	1
LGALS9C	1.52586	1.94266	2.01284	0.155974	1
NAA38	0.43475	7.56335	2.01147	0.156114	1
HCAR3	1.07062	1.45316	2.01067	0.156196	1
FAM58A	-0.418745	4.55119	2.01058	0.156206	1
TEP1	-0.430032	4.92355	2.01049	0.156215	1
TTC28-AS1	-0.586815	3.23835	2.00997	0.156269	1
CHMP2B	0.473686	6.01877	2.00808	0.156463	1
MAGOH	0.517786	8.3145	2.00721	0.156553	1
ACOX3	-0.427561	4.74199	2.00495	0.156786	1
PRELP	-0.568749	2.46129	2.00494	0.156788	1
CCL22	0.876022	6.90095	2.00472	0.15681	1
C10orf11	-1.02144	0.36519	2.0042	0.156864	1
NFKBIZ	0.510345	5.32261	2.00352	0.156935	1
PAPSS2	-1.06728	0.608025	2.00338	0.156949	1
ZNF300	1.56792	-0.264462	2.003	0.156988	1
REXO2	0.532063	3.43158	2.00232	0.157059	1
CEP104	-0.421792	4.5119	2.0023	0.157061	1
REEP5	-0.400259	7.34742	2.00166	0.157127	1
MYBL1	-0.993983	2.16999	1.99735	0.157574	1
TMEM254-AS1	-0.856236	1.63315	1.99729	0.157581	1
ZSWIM6	0.567059	3.15848	1.99598	0.157717	1
GPM6A	3.20008	0.263571	1.9947	0.15785	1
KIF13A	-0.687275	3.08128	1.9936	0.157964	1
CTTNBP2NL	0.560419	3.63021	1.99234	0.158096	1
G3BP1	0.443885	7.94807	1.99203	0.158129	1
ASTE1	0.535241	3.05371	1.99045	0.158294	1
RGS1	0.730882	7.75604	1.99008	0.158332	1
ZNF28	0.901303	2.24123	1.98835	0.158514	1
GPR137	0.571388	3.19061	1.98625	0.158734	1
CMKLR1	-0.843233	1.74778	1.98577	0.158784	1
MAK	1.02496	0.584691	1.98484	0.158881	1
TMEM8B	-0.469119	3.80014	1.98482	0.158884	1
PHF23	-0.418326	5.56433	1.98468	0.158898	1
RRP7A	-0.469254	5.69557	1.98303	0.159071	1
NDUFA3	-0.466944	5.43848	1.98277	0.159099	1
ARL4C	-0.764274	3.38516	1.98006	0.159384	1
C15orf57	0.446444	6.24197	1.97877	0.15952	1
INPP5D	-0.406606	7.06548	1.97791	0.159611	1
C9orf69	0.47473	5.32416	1.97646	0.159764	1
LMBR1	0.445336	4.59743	1.97621	0.15979	1
RRAS2	0.379904	5.98737	1.97516	0.159901	1
ANAPC2	-0.576026	1.842	1.97492	0.159926	1
FLJ44511	-1.05074	0.289495	1.9739	0.160035	1
ADRBK1	-0.424706	7.42355	1.97345	0.160082	1
DAZL	3.20038	1.74237	1.97325	0.160103	1
TMEM106A	-0.522102	2.69929	1.97298	0.160132	1
LRIG2	-0.788918	0.950866	1.97179	0.160258	1
NSUN5P2	-0.593732	2.38412	1.97153	0.160286	1
PCNP	0.475945	6.91402	1.97098	0.160344	1
CHMP1B	0.426867	5.10689	1.9706	0.160384	1
FAM53A	-0.668889	1.27694	1.9706	0.160384	1
AEBP2	0.429569	5.47298	1.97006	0.160441	1
IQGAP3	-0.745363	2.31478	1.96866	0.16059	1
ST6GAL1	-0.572379	8.29314	1.96655	0.160814	1
NDUFC1	-0.443148	4.19114	1.96609	0.160864	1
ZNF510	0.744955	1.82974	1.96594	0.16088	1
PTPRC	-0.558099	6.15515	1.96555	0.160921	1
CCL25	0.993242	2.72799	1.96325	0.161166	1
RPP40	0.517737	3.4553	1.96291	0.161202	1
SPRYD3	-0.411371	5.04885	1.96258	0.161238	1
TPST1	0.584922	2.55966	1.96214	0.161284	1
NCOA2	-0.653133	1.8571	1.96131	0.161373	1
CARD11	-0.559811	5.26636	1.96131	0.161374	1
UIMC1	0.417085	4.64226	1.95885	0.161636	1
XBP1	-0.590629	9.09947	1.95787	0.161741	1
PEX6	-0.547256	3.4886	1.95571	0.161973	1
JPX	-0.737689	1.45881	1.95558	0.161987	1
SLC25A1	-0.610602	4.03933	1.95417	0.162138	1
NELFB	-0.41532	5.59954	1.95393	0.162164	1
YPEL3	0.728365	4.45204	1.95384	0.162173	1
TMLHE	0.509345	2.98839	1.95323	0.162239	1
ADRB2	1.22702	0.511859	1.9509	0.16249	1
AGL	0.704265	5.39863	1.95027	0.162558	1
NOA1	-0.459986	4.90753	1.94998	0.162589	1
LIPH	0.818615	1.39588	1.94956	0.162634	1
PDIK1L	-0.615104	3.00901	1.94826	0.162775	1
PLEC	-0.435062	4.02575	1.9476	0.162845	1
BICD2	-0.399832	4.59537	1.94517	0.163108	1
KIAA0754	-0.873963	1.28844	1.94312	0.16333	1
C1GALT1	0.54256	4.44674	1.94176	0.163477	1
RIC8A	-0.433794	5.89752	1.93935	0.163739	1
ASCC1	0.386196	5.50425	1.93915	0.163761	1
BIRC2	0.633585	6.21596	1.93765	0.163924	1
FUT2	-0.759341	1.06577	1.93723	0.16397	1
PKN2	0.581501	4.30386	1.93633	0.164068	1
FBXO8	0.484224	3.95291	1.93519	0.164191	1
TET3	0.433036	5.11494	1.93486	0.164227	1
SNORD45B	-0.821325	0.931302	1.93322	0.164406	1
TPCN1	-0.398033	5.68643	1.93253	0.164482	1
ENTPD3-AS1	-0.985282	0.419582	1.93198	0.164543	1
OR7E12P	-0.845123	0.974299	1.92971	0.164791	1
DPAGT1	-0.434624	5.39046	1.9292	0.164846	1
REV3L	0.704997	5.42097	1.92842	0.164931	1
CPEB3	-0.484589	3.50665	1.92706	0.16508	1
EXOC8	-0.499603	4.21341	1.92601	0.165195	1
L2HGDH	0.448783	4.48058	1.92599	0.165197	1
LOC100505549	-0.417796	4.44926	1.92432	0.165381	1
SCYL3	0.554622	3.08683	1.92174	0.165666	1
KAZN	0.739053	0.994034	1.91976	0.165883	1
NLRP1	-0.462472	4.33336	1.91841	0.166032	1
ALS2CL	-0.808918	0.633352	1.91814	0.166061	1
MTRNR2L6	-0.471154	4.42444	1.91794	0.166084	1
ZNF429	-0.86119	1.21719	1.91793	0.166086	1
GALNT18	0.673939	3.2566	1.91741	0.166142	1
TMEM127	0.468142	4.87198	1.916	0.166298	1
RAB20	-0.94825	0.602064	1.91504	0.166404	1
LINC00176	-0.573826	3.47867	1.91389	0.166532	1
WIPF1	-0.393357	7.35071	1.91366	0.166557	1
DECR1	0.38566	6.29127	1.91324	0.166604	1
TNFRSF8	-0.455233	6.06625	1.91279	0.166654	1
GPR160	-0.50118	4.90527	1.91276	0.166658	1
SOCS7	-0.434657	5.21068	1.91227	0.166712	1
ANKS1A	-0.470201	2.93023	1.90978	0.166988	1
AP1AR	0.545506	4.90257	1.90973	0.166993	1
PRDM1	0.534716	7.14538	1.90966	0.167001	1
ZFP37	1.15465	0.213887	1.9076	0.16723	1
OBSL1	-0.968074	0.979919	1.90703	0.167293	1
WDR81	-0.460353	3.05048	1.9057	0.167442	1
NARFL	-0.523138	2.54955	1.90569	0.167443	1
EXOSC10	0.401807	5.26442	1.90495	0.167526	1
GRAMD4	-0.631644	2.18013	1.90488	0.167533	1
SLX4IP	-0.575836	2.31805	1.90451	0.167574	1
CCNG1	0.527075	7.00133	1.90423	0.167605	1
TIGIT	0.73998	3.1345	1.90394	0.167638	1
LOC100131096	-0.56121	3.07731	1.90391	0.167642	1
SBF2	0.662647	1.33928	1.90346	0.167692	1
GFM1	0.473522	6.19997	1.90193	0.167863	1
RDM1	-0.71928	2.24632	1.9019	0.167866	1
C21orf58	-0.61742	3.52092	1.90133	0.16793	1
C10orf99	3.20131	0.206871	1.90112	0.167954	1
PHF17	-0.418902	5.19718	1.90047	0.168026	1
CDC42SE1	0.378882	7.28253	1.89896	0.168195	1
SLC5A12	1.4698	0.326364	1.89605	0.168521	1
CBX4	-0.693752	5.67067	1.89471	0.168672	1
USP5	-0.489028	5.09606	1.89419	0.16873	1
HM13	-0.4634	6.58067	1.8938	0.168774	1
SEC22C	-0.364929	5.28885	1.89369	0.168786	1
TGS1	0.471953	5.90262	1.89304	0.168859	1
DMD	0.546308	4.53372	1.89147	0.169036	1
LMNA	0.493065	6.57566	1.89049	0.169147	1
METTL12	0.410573	4.89212	1.89022	0.169177	1
MAGI3	1.52708	0.295827	1.88929	0.169282	1
OTUD1	-0.733902	2.57679	1.88833	0.169391	1
ZNF142	-0.447112	4.1099	1.88786	0.169443	1
PLGRKT	0.469346	5.02523	1.88723	0.169515	1
SLC16A9	0.730437	2.17631	1.88654	0.169593	1
API5	0.511837	6.65256	1.88601	0.169653	1
NANOS1	-0.574043	1.99767	1.88555	0.169705	1
EMR2	0.699039	1.53165	1.8814	0.170176	1
RPP25	-0.721036	1.67058	1.88102	0.170218	1
HSP90AA1	0.905136	10.6294	1.88098	0.170222	1
ARFIP2	-0.411428	4.39263	1.88008	0.170325	1
SLC27A4	0.575097	2.23584	1.8798	0.170356	1
ZNF500	-0.445416	3.22467	1.8794	0.170402	1
CTSC	-0.453522	7.51367	1.8756	0.170835	1
CTBP1-AS1	-0.533388	2.61501	1.8725	0.171189	1
MGC2752	-0.402395	4.48322	1.87235	0.171206	1
B4GALT6	0.458661	4.724	1.87217	0.171227	1
PCSK5	-0.564961	1.70624	1.87201	0.171245	1
TMEM203	-0.384591	4.99821	1.87185	0.171263	1
C21orf59	0.388313	5.15355	1.87175	0.171275	1
CBLB	-0.573151	3.26879	1.87112	0.171347	1
ALAS1	0.470371	6.14332	1.87083	0.17138	1
LY75	0.750029	6.34792	1.87071	0.171394	1
ZZEF1	-0.387945	5.12488	1.86858	0.171638	1
ABHD15	-0.429187	3.51368	1.86777	0.17173	1
FAM8A1	-0.553453	2.99496	1.8673	0.171785	1
ELOVL5	0.375572	6.76369	1.86651	0.171876	1
LOC100506548	-0.546784	5.25728	1.8641	0.172153	1
SETD9	-0.651413	1.95781	1.86373	0.172195	1
LSM10	-0.40316	5.65871	1.85775	0.172885	1
KDM2B	0.363958	6.18999	1.85744	0.172921	1
ARID1B	-0.416883	6.66796	1.85692	0.17298	1
UBL3	-0.459773	4.70188	1.85364	0.173361	1
PTTG1	-0.528836	8.17259	1.85272	0.173468	1
LOC338799	-0.496143	2.7903	1.85269	0.173471	1
PAQR6	-0.541361	2.65165	1.85253	0.173489	1
TSPAN11	-1.10106	0.409121	1.85191	0.173561	1
LINC00338	-0.456212	3.50927	1.85167	0.173589	1
EXO1	0.620539	4.35603	1.84905	0.173894	1
GSTM4	-0.493224	3.17041	1.84792	0.174026	1
PLEKHA4	0.614358	1.9107	1.84535	0.174325	1
TRAF6	0.452523	3.23337	1.84529	0.174333	1
PTPN7	-0.433376	4.24272	1.84355	0.174535	1
SAMD4A	-0.726075	2.10295	1.84327	0.174568	1
NUP160	0.540246	5.21202	1.84261	0.174645	1
CDR2	-0.379666	4.42608	1.84021	0.174926	1
CCNL1	0.701233	6.63398	1.84014	0.174935	1
MAP3K14	0.442407	4.09949	1.84011	0.174938	1
LOC100130954	-0.504697	2.54072	1.83931	0.175032	1
FAM83D	-0.700898	4.65783	1.83553	0.175476	1
NETO2	0.447838	5.28777	1.8353	0.175502	1
SIX5	-0.491755	2.95404	1.83518	0.175517	1
GIGYF1	-0.430917	4.69885	1.83388	0.175669	1
NBN	0.612906	6.13972	1.83244	0.175839	1
ZMAT5	-0.555066	2.68791	1.83073	0.176041	1
HSPB11	0.500487	6.42352	1.83047	0.176072	1
RASGRP3	0.442488	6.61706	1.8304	0.176081	1
HERC5	0.550404	5.99351	1.82975	0.176157	1
IBA57	-0.425395	4.48793	1.82895	0.176251	1
PYGB	-0.497772	4.35139	1.82881	0.176268	1
UXS1	0.406119	4.64721	1.82773	0.176396	1
CSRNP3	-0.833166	0.486718	1.82739	0.176436	1
C8orf58	-0.747048	1.6303	1.82739	0.176436	1
TMEM167B	0.456913	5.05618	1.82688	0.176496	1
ZNF767	0.485564	2.68684	1.8267	0.176518	1
ETNK1	0.490991	6.82482	1.8259	0.176612	1
LOC81691	0.600916	2.94363	1.82458	0.176768	1
HIVEP3	0.525413	3.93626	1.82457	0.17677	1
MMAA	0.691936	2.56998	1.82413	0.176822	1
CDKN1C	-0.861952	1.00105	1.8234	0.17691	1
FAM161B	-0.795014	1.25798	1.82248	0.177018	1
MINOS1P1	-0.683588	2.30826	1.82129	0.17716	1
[truncated: 10,350 more rows]
