# Supplementary material for: Differences in DNA Repair Capacity, Cell Death and Transcriptional Response after Irradiation between a Radiosensitive and a Radioresistant Cell Line
Source: Sci Rep. 2016 Jun 1;6:27043. doi: 10.1038/srep27043 (PMC4887990; doi:10.1038/srep27043)
Supplement: Supplementary Dataset S2 [file srep27043-s3.xls]

## Sheet: Hoja1
	logFC	logCPM	LR	PValue	FDR
HES2	2.93457	2.54008	41.8346	9.93e-11	1.23e-06
FHL2	2.12472	3.8144	28.7602	8.19e-08	0.000505801
ZNF385A	2.29435	2.69097	26.3215	2.89e-07	0.00118982
SESN1	1.62944	5.03251	25.3272	4.84e-07	0.00149372
IGFBP4	2.02399	4.24787	24.2013	8.68e-07	0.00214314
PHLDA3	1.67892	5.65019	22.1503	2.52e-06	0.00518906
LIF	1.99027	2.12519	21.4851	3.57e-06	0.00629074
VWCE	1.83855	3.42269	20.8588	4.94e-06	0.00763209
FDXR	1.46698	6.70318	20.3042	6.61e-06	0.00906367
ORAI3	1.65515	5.66507	19.9972	7.76e-06	0.0095774
NINJ1	1.74553	3.21535	19.7376	8.88e-06	0.00997284
CASZ1	1.81498	3.4499	19.2558	1.14e-05	0.0113522
GPSM2	-1.65136	2.38706	19.1711	1.2e-05	0.0113522
CDKN1A	1.58543	9.42722	18.977	1.32e-05	0.0116701
GDF15	2.68854	5.49426	18.2644	1.92e-05	0.0158288
WNT10A	1.64986	4.58015	17.8297	2.42e-05	0.0186454
CABYR	4.39993	0.229506	17.4403	2.96e-05	0.0204225
KANK3	3.0112	0.919792	17.3749	3.07e-05	0.0204225
PLK2	1.77693	2.50566	17.3298	3.14e-05	0.0204225
PLXNB2	1.42038	5.68859	17.0121	3.71e-05	0.0229334
GLS2	1.68711	2.2743	16.8497	4.05e-05	0.023792
HOMER3	2.05291	1.73658	16.5725	4.68e-05	0.0251609
NEK2	-1.78853	4.28249	16.571	4.69e-05	0.0251609
FEZ1	1.17231	5.31008	16.1055	5.99e-05	0.0308259
TTYH3	1.30596	6.73427	15.9842	6.39e-05	0.0315516
CCNB1	-1.74172	6.49546	15.7613	7.19e-05	0.0328996
SLC52A1	3.10467	0.837342	15.7593	7.19e-05	0.0328996
ASTN2	1.3054	3.94212	15.594	7.85e-05	0.0340381
XPC	1.12467	6.89306	15.5599	7.99e-05	0.0340381
RNF19B	1.59904	4.78548	15.264	9.35e-05	0.0373675
EGR3	2.01323	1.94184	15.2367	9.48e-05	0.0373675
SULF2	1.74546	2.91503	15.1432	9.97e-05	0.0373675
OTP	2.08225	4.19808	15.1394	9.99e-05	0.0373675
FAM212B	1.43544	4.21049	14.817	0.000118464	0.0430268
HELZ2	1.20403	4.41162	14.6705	0.000128036	0.0451749
BBC3	2.06779	8.45398	14.5045	0.000139827	0.0479647
EPHA2	2.99209	0.680912	14.0748	0.000175686	0.0586364
TNFSF9	1.32673	7.0518	13.9724	0.000185513	0.0602867
ODF3B	1.58429	3.08584	13.8874	0.000194093	0.0614578
CENPE	-2.28199	5.90709	13.7053	0.000213846	0.0644432
PLK1	-1.85391	5.98821	13.6654	0.000218443	0.0644432
NOTCH1	1.15901	5.3013	13.6591	0.000219177	0.0644432
TP53I3	1.2455	3.51539	13.5848	0.000228019	0.0654837
IL4I1	1.34647	5.65375	13.4085	0.000250487	0.0691971
ELF3	2.96548	1.91862	13.396	0.000252155	0.0691971
LCE1C	2.16608	2.31993	13.1682	0.000284737	0.0762689
PSTPIP2	1.13266	4.90494	13.1021	0.000294962	0.0762689
PLLP	2.46994	0.373028	13.0927	0.000296454	0.0762689
PLAU	2.42588	1.71417	12.9316	0.000323084	0.0814238
ICAM1	1.35545	6.68926	12.7748	0.000351312	0.086767
CKB	2.00079	3.89981	12.6374	0.000378115	0.0915558
AEN	1.09708	6.99484	12.5607	0.000393951	0.0935558
ESPNL	2.61405	1.21653	12.5137	0.000403971	0.0941253
TGM2	2.82449	2.1173	12.1031	0.00050339	0.115118
CCR7	1.13513	8.09978	12.039	0.000520997	0.116978
EPS8L2	1.36708	3.42292	11.9456	0.000547774	0.120794
AGRN	1.20692	6.06808	11.7386	0.000612158	0.132624
BUB1	-1.42616	5.82022	11.5375	0.000682053	0.143079
ARVCF	2.74529	0.311511	11.5333	0.000683592	0.143079
CDC42EP4	1.54178	2.63814	11.3789	0.000742828	0.147374
SOCS1	1.17092	6.33487	11.3664	0.00074786	0.147374
ZNF79	1.33202	2.27827	11.3624	0.000749471	0.147374
ARHGAP42	-2.25924	0.455627	11.3565	0.000751847	0.147374
ASPM	-1.94163	5.56075	11.2812	0.000782974	0.148874
RXRA	1.04815	5.18385	11.2797	0.000783611	0.148874
LAG3	2.15891	1.92289	11.2498	0.000796306	0.148994
PXT1	1.72377	2.14075	11.1841	0.000825011	0.150213
PLOD2	5.49282	1.52868	11.1793	0.000827151	0.150213
PLK3	1.11533	4.40737	11.1307	0.000849105	0.1508
UNC5B-AS1	3.04674	0.438283	11.1183	0.000854805	0.1508
ISG15	1.23626	7.56043	10.9725	0.000924743	0.159807
ZNF219	1.37131	2.06224	10.9379	0.000942147	0.159807
CD70	1.18436	10.4998	10.9267	0.000947881	0.159807
PLCD3	2.39879	0.293446	10.8965	0.00096345	0.159807
RRAD	1.51073	2.91275	10.8829	0.000970567	0.159807
LAMP3	1.19734	6.28754	10.7964	0.001017	0.165249
SDC1	1.52114	2.945	10.6758	0.00108546	0.174083
UPB1	1.33266	2.06751	10.5468	0.00116388	0.1841
SIGLEC14	1.77149	2.00017	10.5249	0.00117774	0.1841
GM2A	0.988892	7.07009	10.4789	0.00120743	0.186381
CMBL	1.17783	4.40816	10.4237	0.00124412	0.187376
ZNF503	5.17381	2.52146	10.4235	0.00124422	0.187376
HIVEP3	1.28656	3.93626	10.3718	0.00127956	0.188302
RPS6KA1	0.928046	6.44722	10.3699	0.00128086	0.188302
AURKA	-1.24297	5.84471	10.3314	0.00130784	0.190005
S100A6	1.00659	5.87895	10.1112	0.00147371	0.211614
IFI6	1.0001	7.25805	10.0402	0.00153158	0.215033
GRHL3	2.78751	0.0997352	10.0393	0.00153235	0.215033
BORA	-1.29448	4.59112	10.0055	0.00156077	0.216562
CCSAP	-1.19752	4.07037	9.96059	0.00159927	0.219438
DDR1	1.05455	3.90712	9.90174	0.00165123	0.224077
ZNF674-AS1	-1.21501	2.27567	9.87803	0.00167264	0.224516
PHLDA2	1.85481	1.48352	9.85772	0.0016912	0.224566
CEACAM1	1.83778	1.45099	9.82638	0.00172027	0.225996
LRP10	0.972004	6.28346	9.67214	0.00187083	0.243188
KNSTRN	-1.0257	5.06392	9.62315	0.0019214	0.24573
SPI1	1.17334	3.21729	9.61478	0.00193018	0.24573
CDC20	-1.71401	5.81731	9.58617	0.00196048	0.247041
RALGDS	0.996867	6.40088	9.53368	0.00201735	0.251639
DPP7	1.03341	4.97639	9.49531	0.00205998	0.254321
NFKBIA	0.919606	10.0753	9.4586	0.00210162	0.254321
GAL3ST4	1.45241	3.35224	9.45406	0.00210682	0.254321
SLC29A3	1.47151	2.13223	9.43304	0.0021311	0.254321
GSG1	0.791613	5.19305	9.42384	0.00214182	0.254321
TNFRSF10B	1.00252	6.26432	9.30912	0.00228016	0.268054
DLGAP5	-1.78315	5.20158	9.27191	0.00232694	0.268054
FBXO22	0.872973	6.01077	9.26274	0.00233863	0.268054
MT1E	1.80533	2.09143	9.2583	0.00234431	0.268054
PODXL	1.60484	0.753447	9.22145	0.00239195	0.269903
LGALS3BP	1.79843	3.88213	9.21211	0.00240419	0.269903
MAL	1.38713	4.2744	9.15214	0.00248427	0.274429
STARD10	1.25365	2.31668	9.1487	0.00248895	0.274429
CLASP2	-1.01504	4.28523	9.0919	0.00256745	0.280579
NFKB2	0.977881	5.36332	9.062	0.00260977	0.282515
IER5	0.865828	8.03399	9.03162	0.00265349	0.282515
RELB	1.35602	6.13928	9.03141	0.0026538	0.282515
PLEKHF1	1.14073	3.78411	8.96545	0.00275132	0.290394
MAP3K12	1.04046	2.33536	8.89293	0.00286277	0.299596
MKNK2	0.869624	9.199	8.77047	0.00306147	0.313831
SOX9	1.29605	3.34237	8.7554	0.00308686	0.313831
RETSAT	0.805163	6.25437	8.74912	0.00309752	0.313831
LOC400043	2.25159	1.48916	8.7474	0.00310044	0.313831
PLXNA1	1.32609	3.42979	8.71371	0.00315826	0.317084
LCE1E	1.87882	1.71522	8.6823	0.00321315	0.319993
C10orf10	1.24564	3.72488	8.63418	0.00329914	0.323627
RABGGTA	1.03317	4.24348	8.63257	0.00330205	0.323627
ABHD4	1.13311	4.20111	8.5864	0.00338683	0.325488
CENPF	-2.02193	6.64032	8.56865	0.00342	0.325488
DACT3	1.85009	1.02142	8.56538	0.00342616	0.325488
CCL3	1.39846	8.03565	8.56521	0.00342647	0.325488
DDB2	0.946765	6.87858	8.54048	0.00347334	0.327422
ARHGAP18	-1.09064	4.67757	8.51348	0.00352525	0.327794
LAIR2	1.49638	2.13435	8.50363	0.00354438	0.327794
C10orf137	-1.16189	5.39494	8.4972	0.00355692	0.327794
G2E3	-1.33781	4.04256	8.41942	0.00371233	0.33877
PRKAB1	0.919833	5.94097	8.39828	0.00375577	0.33877
HS3ST1	1.32597	1.74234	8.39117	0.00377048	0.33877
CCDC112	-1.33156	2.96166	8.38382	0.00378576	0.33877
F11R	0.824084	5.98445	8.31018	0.00394235	0.348277
ST14	3.30911	1.19427	8.3074	0.0039484	0.348277
ADAM8	0.920585	6.95932	8.29006	0.00398626	0.349123
EBI3	1.0186	6.78277	8.26838	0.00403416	0.350829
APOBEC3G	0.81897	7.45848	8.22614	0.00412912	0.355028
TRIB2	-0.897659	2.91939	8.2214	0.00413993	0.355028
BCL2L14	1.65212	0.939725	8.19356	0.00420393	0.356516
RINL	0.918199	5.4701	8.18878	0.00421503	0.356516
CRAT	1.20708	2.05292	8.15787	0.00428747	0.358549
CDIP1	1.00255	4.71951	8.15379	0.00429713	0.358549
CSRNP1	1.01103	4.18875	8.12318	0.00437029	0.362206
ITPKC	1.46111	2.22512	8.10991	0.00440238	0.362434
PIF1	-0.909272	5.6039	8.09488	0.00443905	0.362794
TM7SF2	0.982503	4.05077	8.07456	0.00448911	0.362794
SERPINE1	1.39009	2.02528	8.07222	0.00449489	0.362794
C18orf56	1.29161	4.30621	8.03884	0.0045785	0.367142
MICALL1	1.05741	3.60709	7.99389	0.00469356	0.368863
GPR84	1.89144	1.32181	7.9914	0.0047	0.368863
GPR153	1.50665	1.27158	7.98999	0.00470367	0.368863
MLF2	0.87583	6.17777	7.98208	0.00472426	0.368863
LBH	1.03376	4.0918	7.97251	0.00474931	0.368863
STX5	0.967711	4.80574	7.95956	0.00478341	0.36919
SGOL2	-1.89541	5.13367	7.93949	0.00483674	0.370987
CLINT1	-0.937819	5.89462	7.91717	0.00489678	0.372207
MYB	-0.886041	4.68826	7.90958	0.00491737	0.372207
CEP55	-1.4234	5.5105	7.8918	0.00496595	0.372207
PGF	2.72736	0.0556512	7.88222	0.00499232	0.372207
WFS1	1.08541	3.55236	7.8694	0.00502783	0.372207
DRAM1	0.788221	6.85481	7.86737	0.00503349	0.372207
TMEM17	0.892263	4.72223	7.82613	0.00514963	0.378528
CES2	0.750713	5.90073	7.79081	0.00525126	0.381656
TPX2	-1.19817	6.50275	7.78089	0.00528018	0.381656
GADD45A	1.05786	6.21898	7.77514	0.005297	0.381656
DEPDC1	-1.64118	4.35036	7.76813	0.00531761	0.381656
ZNF492	-1.65588	1.11109	7.74455	0.0053875	0.381656
CD82	0.935077	6.79372	7.7434	0.00539091	0.381656
EFNA1	1.85258	1.96298	7.73751	0.00540853	0.381656
UBE2V1	1.81959	0.517507	7.71244	0.00548416	0.38341
CCNB2	-1.14164	5.65782	7.70872	0.00549548	0.38341
RGAG4	1.54155	0.881973	7.68617	0.00556455	0.384297
TRAF4	0.950429	6.35771	7.68427	0.00557043	0.384297
EFNB1	1.54945	1.30543	7.67417	0.00560169	0.384307
PHF1	1.1579	4.30425	7.6077	0.00581194	0.396529
SNORD83A	3.20873	0.206007	7.59706	0.00584635	0.396685
ICOSLG	1.05722	3.4102	7.51753	0.00611015	0.411339
S1PR2	0.898306	4.92386	7.50849	0.0061409	0.411339
ARHGAP19	-0.914969	5.02709	7.50223	0.00616226	0.411339
ADCK3	1.20195	4.06192	7.46019	0.00630783	0.418792
EDA2R	0.886902	4.49608	7.43943	0.00638102	0.421386
S100PBP	-0.74775	5.46825	7.42172	0.00644412	0.42329
POU3F1	1.58175	3.79826	7.39313	0.00654735	0.427795
FZD7	2.34503	0.127249	7.36341	0.00665643	0.430404
DTX1	2.13132	1.47	7.36326	0.00665699	0.430404
ITGA4	-1.04318	6.82459	7.34164	0.00673753	0.433342
JUNB	0.893293	8.22262	7.32085	0.00681591	0.436113
ICAM3	0.850595	7.24808	7.29334	0.00692106	0.436693
INPP4A	-0.82992	4.37937	7.29268	0.00692362	0.436693
CDCA2	-1.28394	4.98329	7.29075	0.00693107	0.436693
STX1A	1.64493	0.58301	7.2649	0.00703153	0.437984
SH3GL1	0.817745	5.80034	7.2601	0.00705035	0.437984
GPR132	0.82839	4.95723	7.25816	0.00705796	0.437984
MSX1	1.14289	3.97137	7.23685	0.0071422	0.440995
NFKBIE	0.902167	5.64337	7.22451	0.00719149	0.441829
HLA-J	0.978173	3.09622	7.18857	0.00733693	0.446734
C11orf96	1.84302	2.68615	7.18693	0.00734367	0.446734
ADA	0.832102	7.18499	7.16492	0.00743428	0.450029
IER3	1.1557	8.03991	7.14124	0.00753312	0.453056
PACSIN3	1.57516	1.74357	7.1354	0.00755766	0.453056
GNA15	0.947052	3.80263	7.11285	0.00765334	0.455864
PEA15	0.916296	7.34356	7.09867	0.00771413	0.455864
C11orf30	-0.985372	3.21766	7.09339	0.00773687	0.455864
SACM1L	-1.06625	5.49034	7.08226	0.00778506	0.455864
ZNF443	-2.56949	0.922444	7.08134	0.00778907	0.455864
PLEKHO2	0.784396	5.26287	7.06716	0.00785094	0.457317
SCRIB	0.807942	5.70341	7.05195	0.00791788	0.458946
CLDN14	1.54966	1.8508	7.04398	0.00795322	0.458946
GLCCI1	-1.00174	8.28178	7.01477	0.00808398	0.462939
CCL4	1.29563	7.15881	7.0118	0.0080974	0.462939
DKFZP434I0714	-1.14744	2.55478	6.99428	0.00817707	0.463448
CMAHP	-1.45896	3.12481	6.99164	0.00818911	0.463448
CCL5	0.863642	4.43108	6.97473	0.00826689	0.463448
SNX22	0.830887	5.26372	6.97366	0.00827183	0.463448
LBR	-0.924192	6.79127	6.96309	0.00832084	0.463448
SRSF12	-1.55028	0.609295	6.9608	0.00833148	0.463448
PIDD	0.989688	4.42398	6.93249	0.00846435	0.464229
NECAP2	0.755337	6.14818	6.92935	0.00847927	0.464229
TRIAP1	0.733687	7.0746	6.92858	0.0084829	0.464229
DUSP2	0.980556	7.47497	6.92584	0.00849589	0.464229
GAMT	1.07823	3.97696	6.89716	0.00863327	0.469658
LOC644656	-1.43103	1.86663	6.88066	0.00871336	0.471935
MAD1L1	0.905189	4.6157	6.85801	0.00882448	0.475006
TNFAIP3	0.771981	8.05436	6.85346	0.00884698	0.475006
GPR146	-4.65134	-0.0932347	6.80838	0.00907311	0.48411
LBX2-AS1	4.55927	0.655637	6.80409	0.00909494	0.48411
PSRC1	-1.44738	3.57707	6.77847	0.00922641	0.48817
PHF15	0.842978	5.50653	6.77385	0.00925028	0.48817
ID3	1.19593	6.98413	6.76269	0.00930831	0.489142
TMEM63B	0.947785	5.0519	6.75048	0.00937226	0.489288
LOC389906	0.755653	4.2149	6.74109	0.0094217	0.489288
PRC1	-1.01307	5.94461	6.73953	0.00942996	0.489288
SH3TC1	0.818758	4.51303	6.71233	0.00957484	0.492521
TSPO	0.890138	6.9044	6.68818	0.00970541	0.492521
PXDC1	1.33917	1.59688	6.68669	0.00971353	0.492521
CXCL12	1.34063	2.50858	6.68511	0.00972216	0.492521
MAPRE3	1.73093	0.7091	6.67591	0.00977246	0.492521
ANKRA2	0.879035	5.57799	6.67494	0.0097778	0.492521
TNIP1	0.830098	7.90725	6.67037	0.00980286	0.492521
MTDH	-0.777399	9.74583	6.66883	0.00981133	0.492521
ABTB2	0.802747	4.42773	6.65092	0.00991047	0.493149
KCTD12	-1.84886	2.30542	6.65024	0.00991425	0.493149
KRBA1	0.856569	2.94055	6.64496	0.00994366	0.493149
SNN	0.824599	4.46857	6.63363	0.0100071	0.49431
RHOD	4.52839	0.269009	6.60021	0.0101967	0.501028
TGFB1	0.853006	4.66893	6.59541	0.0102242	0.501028
KIF23	-1.30678	4.78396	6.57419	0.0103468	0.505029
MKL1	0.815569	4.7739	6.53626	0.0105697	0.513879
KCNQ1	1.62227	1.89461	6.51996	0.0106671	0.51474
FUOM	0.844973	4.7262	6.51934	0.0106708	0.51474
ZBTB7B	1.02154	4.39891	6.50162	0.0107776	0.516281
VANGL2	2.26554	0.415274	6.48592	0.0108732	0.516281
NR4A1	1.49786	1.03101	6.48435	0.0108828	0.516281
IRF7	1.05591	6.00937	6.46949	0.0109742	0.516281
CIC	0.773894	5.2153	6.45476	0.0110655	0.516281
PNKD	0.80648	4.89917	6.45091	0.0110896	0.516281
NUF2	-1.35207	5.39271	6.44906	0.0111011	0.516281
PLEK	0.733125	8.02295	6.42935	0.011225	0.516281
KPNA2	-1.00078	5.93617	6.428	0.0112335	0.516281
ACHE	1.46055	1.08498	6.416	0.0113097	0.516281
KIF14	-1.46562	5.33256	6.41316	0.0113277	0.516281
DTX4	0.787318	4.76449	6.41292	0.0113293	0.516281
CYBASC3	0.936685	6.45175	6.41139	0.0113391	0.516281
UBASH3B	1.54596	1.0038	6.40255	0.0113957	0.516281
CDKN3	-0.975397	5.55303	6.39247	0.0114605	0.516281
HAPLN3	1.16371	4.07583	6.37955	0.0115442	0.516281
MRPL49	0.83149	6.49091	6.37941	0.0115452	0.516281
FXYD6	2.76596	-0.0669488	6.3783	0.0115524	0.516281
IRF5	0.814253	6.07274	6.37547	0.0115708	0.516281
HOXC6	1.7872	0.668274	6.37457	0.0115767	0.516281
FAM160B1	-0.838855	4.658	6.35781	0.0116865	0.516281
LRRC28	0.899514	3.08232	6.35757	0.0116881	0.516281
SFMBT2	-0.82717	4.30508	6.35715	0.0116909	0.516281
SDC4	0.983525	4.32516	6.34216	0.0117901	0.516281
PIM3	0.847449	7.97128	6.33817	0.0118167	0.516281
STRA6	1.79874	1.01914	6.33206	0.0118575	0.516281
SYNGR3	1.12964	2.95227	6.33007	0.0118708	0.516281
ZFYVE1	0.973792	3.71982	6.32345	0.0119152	0.516281
ST5	1.52705	0.527613	6.3165	0.011962	0.516281
LOC100288637	-0.986247	3.54268	6.31116	0.0119981	0.516281
SLC15A3	0.803115	5.33833	6.31105	0.0119988	0.516281
LCE1B	1.67005	3.14922	6.29885	0.0120817	0.518043
NDST2	0.729353	4.34121	6.28328	0.0121883	0.520805
HERC2P2	-2.09931	0.669863	6.27052	0.0122763	0.522616
BLVRB	0.784055	4.59316	6.2559	0.012378	0.522616
LTA	0.866782	7.37475	6.24586	0.0124484	0.522616
SRGAP3	1.26823	1.66165	6.24391	0.0124621	0.522616
APOBEC3C	0.81129	6.78834	6.23926	0.0124949	0.522616
LATS2	0.920967	3.98393	6.23848	0.0125004	0.522616
IL32	0.813268	5.99605	6.23377	0.0125337	0.522616
PTPRE	0.777433	3.91618	6.2242	0.0126016	0.522616
ZNF738	-0.856324	4.61018	6.21707	0.0126524	0.522616
KIF18A	-1.4164	2.90375	6.2149	0.012668	0.522616
TNFAIP2	0.981495	6.50736	6.20837	0.0127147	0.522616
EI24	0.776533	7.35893	6.20062	0.0127706	0.522616
TMEM8A	0.676135	5.26864	6.19901	0.0127822	0.522616
CENPA	-1.05755	4.78068	6.19335	0.0128231	0.522616
KRT17	1.54625	1.34474	6.17905	0.0129272	0.524782
PROCR	1.8796	1.25826	6.1678	0.0130096	0.524782
SNX21	1.6389	0.48164	6.16269	0.0130473	0.524782
SNORD79	0.942789	4.6751	6.14738	0.0131607	0.524782
PAPLN	0.933476	3.48892	6.14217	0.0131995	0.524782
ACER2	1.43268	0.266564	6.14056	0.0132116	0.524782
C9orf169	1.69926	0.608651	6.13226	0.0132737	0.524782
SERTAD1	0.913494	4.29711	6.12479	0.0133299	0.524782
PAK6	2.07806	0.615903	6.12302	0.0133433	0.524782
PILRA	0.987428	3.03858	6.10778	0.0134588	0.524782
RGS16	0.996026	6.53988	6.10528	0.0134778	0.524782
KIF20A	-1.40389	4.24799	6.1036	0.0134907	0.524782
RBP1	2.14287	0.214758	6.09242	0.0135763	0.524782
PASK	0.684665	6.34993	6.0836	0.0136443	0.524782
FOSL1	1.20668	1.91043	6.07685	0.0136965	0.524782
CENPJ	-1.34217	5.06636	6.07645	0.0136996	0.524782
CD40	0.886821	7.08362	6.06938	0.0137545	0.524782
SCARF1	1.67898	0.906671	6.06275	0.0138063	0.524782
TSPAN11	1.86298	0.409121	6.06093	0.0138205	0.524782
FAM102A	1.18518	7.00656	6.06087	0.013821	0.524782
LOC100505761	-0.960434	2.66174	6.0604	0.0138247	0.524782
GCH1	0.684666	6.114	6.04781	0.0139236	0.524782
GPX4	0.810735	6.35006	6.04472	0.0139479	0.524782
LTBP3	0.935832	2.56565	6.0434	0.0139583	0.524782
STAT5A	0.858133	5.97881	6.03939	0.0139901	0.524782
MTFR2	-1.04713	4.05376	6.03856	0.0139967	0.524782
DENND1C	0.696884	5.14639	6.03517	0.0140236	0.524782
TESK2	0.986641	2.59605	6.02822	0.014079	0.52526
MBD4	-0.90308	6.8685	6.00996	0.0142254	0.529124
PTGIR	1.09159	2.20021	6.00314	0.0142804	0.529577
C9orf16	0.888223	4.29613	5.98759	0.0144068	0.531308
PIFO	1.01103	1.51437	5.98601	0.0144198	0.531308
IL1R2	1.1686	1.95549	5.98092	0.0144614	0.531308
SNORD38A	1.66462	2.39083	5.97632	0.0144992	0.531308
MAPK3	0.750144	4.11038	5.95997	0.0146343	0.534595
RNU6ATAC	1.30794	1.99294	5.95491	0.0146763	0.534595
TRPV2	0.71376	5.66596	5.94828	0.0147317	0.534595
CTNNA2	-1.32005	2.59562	5.94464	0.0147621	0.534595
TCHP	-0.73777	4.00476	5.93333	0.0148571	0.535451
TRIM59	-0.929589	4.95904	5.93152	0.0148724	0.535451
ZNF765	-1.17701	3.05604	5.91214	0.0150369	0.539203
CCDC92	0.87322	3.24418	5.90797	0.0150725	0.539203
TAPBP	0.716921	8.66288	5.90387	0.0151076	0.539203
KCNC4	1.1939	1.96965	5.8902	0.0152253	0.541676
DHX57	-0.894772	3.63078	5.88566	0.0152647	0.541676
SPR	1.17817	2.34735	5.87488	0.0153584	0.542098
TP53INP2	1.24055	3.2066	5.87169	0.0153863	0.542098
SESN2	1.40414	8.55153	5.86774	0.0154208	0.542098
EMX1	1.3336	2.775	5.86417	0.0154521	0.542098
RRN3P2	-1.13562	1.32932	5.84513	0.0156202	0.544834
MDM2	0.76804	8.69622	5.84095	0.0156574	0.544834
RND1	0.961692	2.86667	5.84038	0.0156625	0.544834
USP1	-1.006	6.27834	5.8178	0.0158647	0.548414
F2R	0.865947	3.57796	5.80972	0.0159378	0.548414
ACTA2	0.81574	5.41654	5.80879	0.0159463	0.548414
POLH	0.691217	6.80942	5.80608	0.0159708	0.548414
SRA1	0.715782	5.73396	5.79862	0.0160388	0.548414
SH2D3A	0.98669	2.70792	5.79232	0.0160963	0.548414
PIK3IP1	1.04254	2.9923	5.79039	0.016114	0.548414
ATP6V0E2-AS1	1.55613	0.848611	5.78966	0.0161207	0.548414
HMMR	-1.54282	5.64645	5.78187	0.0161923	0.549337
DGKE	-0.895807	4.59093	5.76333	0.016364	0.552449
RARRES3	0.982848	3.0569	5.75599	0.0164325	0.552449
LOC145474	-1.17352	2.19983	5.75425	0.0164488	0.552449
FAM126A	-0.788933	5.32149	5.75274	0.016463	0.552449
HNF1B	1.5133	3.50141	5.74218	0.0165622	0.552519
TRIP6	0.81776	4.74698	5.74065	0.0165766	0.552519
KIF1C	0.690917	6.67881	5.73776	0.016604	0.552519
CSF1	1.45868	4.69852	5.73353	0.016644	0.552519
SAMD13	1.55944	0.628711	5.71815	0.0167904	0.555884
CD83	0.916409	5.95684	5.71224	0.016847	0.556267
INSL3	1.36465	1.32072	5.69714	0.0169926	0.55929
C20orf112	0.908841	2.41976	5.69337	0.0170291	0.55929
NRL	1.01272	1.54354	5.68701	0.017091	0.559832
MTRNR2L3	1.25894	8.24958	5.6626	0.0173304	0.566173
TRAF1	0.801882	7.19908	5.65686	0.0173872	0.566529
CYSTM1	0.718656	5.42591	5.6402	0.0175532	0.570432
ASB16-AS1	0.680757	3.74481	5.63067	0.0176489	0.572036
LGALS9	0.836254	5.08503	5.61968	0.0177599	0.574128
SPINK2	2.14048	0.0734262	5.60784	0.0178803	0.57651
ZNF215	-1.09121	3.3733	5.59589	0.0180027	0.577815
FMOD	4.58081	-0.0706625	5.59476	0.0180143	0.577815
TP53TG1	0.717427	4.71602	5.58737	0.0180905	0.578208
RHOV	1.05336	2.89179	5.58057	0.0181608	0.578208
TIMP1	0.763532	4.77247	5.57997	0.018167	0.578208
USP37	-0.794548	3.80584	5.57516	0.018217	0.578308
ORAI1	1.00173	3.98077	5.56513	0.0183217	0.579912
HLA-B	0.684039	12.0945	5.56133	0.0183614	0.579912
TRIM61	-2.33325	1.18944	5.54898	0.0184915	0.579992
YPEL3	1.23928	4.45204	5.54883	0.018493	0.579992
OPLAH	1.77208	0.932107	5.54771	0.0185049	0.579992
SNX11	0.883424	6.11467	5.53316	0.0186594	0.581916
TMEM91	1.35072	0.655655	5.53287	0.0186625	0.581916
BCL3	0.766058	6.55996	5.52637	0.0187319	0.581916
SNORD102	1.59047	1.32327	5.52424	0.0187548	0.581916
ARHGAP11A	-1.35879	5.69371	5.51843	0.0188172	0.582389
HOXB7	1.21496	2.15537	5.50929	0.0189157	0.583975
UBE2C	-1.07232	7.56641	5.5047	0.0189654	0.584049
MSH6	-0.921178	6.51719	5.49162	0.0191078	0.586971
CDCA7	-1.13717	5.78294	5.48136	0.0192203	0.588393
MAN2B1	0.719982	6.63124	5.47818	0.0192553	0.588393
PVRL1	0.914997	3.33715	5.4744	0.019297	0.588393
KLK1	0.894689	4.99501	5.46625	0.0193872	0.58913
ATP13A2	0.890969	2.5176	5.45873	0.0194707	0.58913
ALDOC	0.896395	4.15446	5.45695	0.0194906	0.58913
SNORD50B	1.38261	1.91728	5.45503	0.019512	0.58913
FAM195B	0.738587	4.74999	5.44742	0.0195973	0.589882
LCE1F	1.66643	0.99475	5.44428	0.0196325	0.589882
SPAG5	-1.01368	4.87043	5.43685	0.0197162	0.59096
MAFF	1.15967	3.1494	5.42415	0.0198601	0.592606
TMEM219	0.782471	5.86553	5.42238	0.0198803	0.592606
HLA-F	0.836861	8.43681	5.41932	0.0199151	0.592606
EFNA4	1.03105	1.83732	5.40069	0.0201288	0.597525
AHDC1	0.727186	4.40821	5.39281	0.0202199	0.5976
BUB1B	-1.21331	5.38805	5.39102	0.0202407	0.5976
SNORD30	1.33554	0.809299	5.37642	0.0204107	0.5976
RPGRIP1L	-1.3787	1.50596	5.37629	0.0204122	0.5976
LOC100507266	-1.38493	0.502116	5.37342	0.0204459	0.5976
DPY19L1P1	4.21203	-0.143627	5.37152	0.0204682	0.5976
SNHG1	-1.01312	7.99764	5.37136	0.0204701	0.5976
PTPRC	-0.901335	6.15515	5.35533	0.020659	0.598889
FAM127A	0.751444	4.71374	5.34964	0.0207266	0.598889
SLC16A6	-0.838435	4.16737	5.34851	0.02074	0.598889
CCND1	0.869504	3.56958	5.34847	0.0207404	0.598889
DKC1	-0.701286	7.41983	5.34602	0.0207696	0.598889
HLA-A	0.688543	10.6079	5.33769	0.0208691	0.598889
UHRF2	-0.892507	5.89813	5.33634	0.0208853	0.598889
ZG16B	0.870229	2.95697	5.33459	0.0209063	0.598889
LOC392196	3.2802	-0.802663	5.33089	0.0209507	0.598889
DOK4	0.940744	3.47824	5.32154	0.0210634	0.600521
ZC3H12A	0.72163	5.36791	5.31628	0.021127	0.600521
LGALS9C	1.13239	1.94266	5.31409	0.0211537	0.600521
CREB3L1	0.941633	2.45407	5.30524	0.0212614	0.602195
ZNF506	-0.99215	2.65411	5.29128	0.0214324	0.605619
BRI3	0.81179	6.18623	5.28303	0.0215342	0.605619
SLC31A2	1.25197	1.15672	5.27518	0.0216316	0.605619
ARAP1	0.737128	5.68502	5.27478	0.0216366	0.605619
TNIP2	0.690384	5.38844	5.27278	0.0216614	0.605619
BCL2L1	0.945314	5.6676	5.27124	0.0216806	0.605619
MOV10	0.672317	4.55387	5.26492	0.0217594	0.605619
KIF11	-1.10842	5.41639	5.26271	0.0217871	0.605619
HK2	-0.778761	4.73283	5.25897	0.0218339	0.605619
ALAS1	0.776781	6.14332	5.25588	0.0218727	0.605619
SIRPA	1.01491	3.67784	5.24646	0.0219914	0.607544
SNHG3	-0.932763	7.38926	5.2391	0.0220847	0.608758
CDR2	-0.639402	4.42608	5.21851	0.0223477	0.613529
RHOC	0.766014	5.94762	5.21137	0.0224397	0.613529
MX2	0.911384	5.02519	5.21129	0.0224407	0.613529
TNFSF4	0.764068	5.11743	5.19942	0.0225945	0.613529
NTPCR	0.778701	5.14822	5.19808	0.0226119	0.613529
UCHL5	-0.736462	6.18804	5.19474	0.0226553	0.613529
APOBEC3F	0.711903	5.26289	5.19376	0.0226681	0.613529
SNORD46	1.33074	1.90723	5.19196	0.0226917	0.613529
CEP128	-1.18553	2.429	5.19094	0.0227049	0.613529
PPAT	-0.900019	5.24899	5.18363	0.0228006	0.613972
CCL22	1.4147	6.90095	5.18207	0.0228212	0.613972
JPH4	1.15439	1.98893	5.17702	0.0228876	0.613972
TMPO	-0.774301	8.06555	5.17109	0.0229659	0.613972
HLA-C	0.751819	9.1513	5.17	0.0229802	0.613972
EEFSEC	1.0382	2.04507	5.16703	0.0230196	0.613972
LOC90834	-0.913206	1.9234	5.15452	0.0231859	0.617075
UPF3A	-0.746293	6.09621	5.14665	0.0232913	0.618547
ZBTB2	-0.74729	3.81749	5.1403	0.0233766	0.619463
CALU	-0.733975	5.91332	5.13436	0.0234567	0.619463
KRAS	-0.683003	5.7245	5.12899	0.0235294	0.619463
BAIAP2L1	0.680184	5.72497	5.12656	0.0235624	0.619463
ARHGAP23	0.916082	3.90384	5.12551	0.0235766	0.619463
SQSTM1	0.896768	7.10361	5.11955	0.0236577	0.620274
RHOB	1.36096	2.31965	5.11086	0.0237765	0.621133
IFITM1	0.879066	8.68429	5.1098	0.0237911	0.621133
MFSD10	0.651287	6.15127	5.09739	0.0239619	0.624272
TMBIM1	0.831016	5.65601	5.08823	0.0240888	0.625691
CETP	1.47159	0.976389	5.08498	0.024134	0.625691
RPS27	0.639824	12.155	5.07755	0.0242376	0.625691
INPP1	0.664435	4.89951	5.07508	0.0242721	0.625691
TUBB6	0.970239	6.05871	5.07483	0.0242756	0.625691
OAS3	0.940329	6.00674	5.06961	0.0243489	0.625691
ANK1	0.966596	2.54791	5.06803	0.024371	0.625691
HNRNPA1L2	-0.900387	2.8666	5.04696	0.0246692	0.632034
HLA-H	0.739986	7.31475	5.04029	0.0247644	0.632234
ZDHHC9	0.758744	3.5006	5.03923	0.0247794	0.632234
PLA2G15	0.820361	3.09219	5.02908	0.0249252	0.63294
ZDHHC18	0.768847	4.89946	5.02727	0.0249512	0.63294
GAK	0.659447	6.62375	5.0266	0.0249609	0.63294
NAPB	-0.839193	3.21043	5.02043	0.02505	0.633878
PSKH1	0.704567	4.82541	5.01694	0.0251005	0.633878
SGOL1	-0.769349	4.63921	5.00038	0.0253417	0.638527
LOC284385	0.715658	3.21723	4.99294	0.0254509	0.638527
CYB561D2	0.671371	4.12744	4.98929	0.0255046	0.638527
SHCBP1	-0.953403	5.57953	4.98765	0.0255289	0.638527
FAM222B	0.704922	4.72435	4.98668	0.0255431	0.638527
ATF3	1.36249	3.79265	4.9764	0.0256953	0.641034
LTBR	1.3765	2.42771	4.96388	0.025882	0.64439
SOS1	-0.891108	4.88671	4.95567	0.0260053	0.645083
SELM	1.1757	2.07351	4.95416	0.0260279	0.645083
S100A11	0.669964	4.66941	4.95159	0.0260666	0.645083
MTA2	0.667804	7.23338	4.94745	0.0261292	0.645339
EYA2	2.37636	-0.204514	4.93667	0.0262926	0.647347
TMEM164	0.656708	4.20553	4.93518	0.0263154	0.647347
C6orf223	1.30857	2.62471	4.92429	0.0264816	0.650142
RAD21	-0.820844	8.60091	4.91559	0.0266153	0.650445
ZNF37BP	-1.05386	3.83086	4.91309	0.0266539	0.650445
IGFLR1	0.890248	4.74515	4.90851	0.0267246	0.650445
NUP35	-0.939097	4.06235	4.90669	0.0267529	0.650445
RPLP1	0.556912	13.3617	4.9064	0.0267573	0.650445
PTMS	0.806864	3.80741	4.9005	0.0268489	0.651388
NFATC1	0.842041	3.88755	4.89078	0.0270005	0.653783
CD74	0.634686	11.5016	4.88266	0.0271277	0.654428
ZNFX1	0.682264	6.47363	4.8762	0.0272296	0.654428
FADS3	0.865914	3.07353	4.87423	0.0272606	0.654428
FOS	2.38776	0.533078	4.87251	0.0272878	0.654428
SPDL1	-0.972134	5.43047	4.87185	0.0272982	0.654428
HMGB2	-0.897117	9.33791	4.86889	0.0273451	0.654428
NCBP1	-0.716983	5.70733	4.86307	0.0274375	0.655368
NSMF	0.747851	4.62497	4.85795	0.0275189	0.655933
CEP170	-1.02587	5.07499	4.85323	0.0275944	0.655933
LRPAP1	0.655382	6.21213	4.84921	0.0276588	0.655933
PPWD1	-0.971658	5.05648	4.84829	0.0276736	0.655933
CACFD1	1.48964	1.91118	4.84043	0.0278	0.656024
DGAT2	0.71323	4.26336	4.83061	0.0279587	0.656024
ARHGEF17	1.32771	1.75697	4.8282	0.0279978	0.656024
PPP1R3E	-0.927381	2.75917	4.8194	0.0281411	0.656024
MYL9	1.42981	0.33044	4.81258	0.0282526	0.656024
ZSWIM4	0.933889	2.2163	4.80274	0.0284145	0.656024
SEPN1	1.49658	1.37508	4.80126	0.0284389	0.656024
MYEF2	-0.974287	4.51778	4.79856	0.0284835	0.656024
RRN3P1	-1.30891	1.87626	4.79453	0.0285502	0.656024
RPS19	0.566827	12.2347	4.7933	0.0285707	0.656024
IFI30	0.684658	7.87811	4.78771	0.0286636	0.656024
MPHOSPH9	-1.11754	3.0917	4.78623	0.0286881	0.656024
NIF3L1	-0.769178	4.7009	4.78322	0.0287384	0.656024
PGLS	0.777588	4.88219	4.78085	0.0287779	0.656024
SFXN5	0.871644	2.61169	4.77531	0.0288707	0.656024
ETV3L	1.76713	0.376631	4.77446	0.0288849	0.656024
PIGZ	1.51155	0.662856	4.77357	0.0288999	0.656024
PDCD1LG2	0.694883	3.72563	4.77278	0.0289131	0.656024
PLK4	-1.23854	3.64526	4.76641	0.0290202	0.656024
CDC27	-0.776472	6.04153	4.7638	0.0290643	0.656024
MTRNR2L4	0.705851	6.27339	4.76365	0.0290668	0.656024
IFNGR2	0.61368	6.33105	4.76209	0.0290932	0.656024
AGTRAP	0.890306	1.98453	4.75906	0.0291445	0.656024
KCTD11	0.974783	2.67759	4.7577	0.0291676	0.656024
RRAS	1.09273	1.93776	4.75758	0.0291696	0.656024
PVRL4	1.32286	0.896976	4.7572	0.0291759	0.656024
TBC1D17	0.841421	3.06577	4.75228	0.0292595	0.656024
IFI27L2	0.696385	6.02446	4.75168	0.0292696	0.656024
ZNF525	-1.0476	3.5879	4.74893	0.0293165	0.656024
PDLIM4	1.54857	0.33847	4.74203	0.0294343	0.656024
LRRCC1	-1.11166	3.98187	4.73558	0.029545	0.656024
VPS11	0.661122	4.10014	4.73245	0.0295986	0.656024
TNFRSF14	0.839746	7.03217	4.72995	0.0296417	0.656024
MGAT3	0.671732	5.39225	4.72501	0.029727	0.656024
UBE2L6	0.701304	7.05288	4.72318	0.0297586	0.656024
AMER1	0.730221	3.35019	4.72184	0.0297818	0.656024
RCOR3	-0.64934	5.08565	4.72057	0.0298039	0.656024
PRICKLE1	-1.09776	1.49802	4.717	0.0298658	0.656024
SASS6	-1.0291	4.94128	4.71326	0.0299308	0.656024
VEGFB	0.662302	4.61939	4.71187	0.029955	0.656024
SEC63	-0.818597	6.12934	4.71018	0.0299844	0.656024
ZNF714	-0.650717	4.18717	4.70813	0.0300203	0.656024
POU2F1	-0.683651	6.17395	4.70594	0.0300585	0.656024
MTMR10	-0.731209	3.5494	4.70585	0.0300602	0.656024
RAD54B	-0.865927	3.91613	4.7054	0.030068	0.656024
MSANTD2	-0.725234	2.90823	4.69613	0.0302307	0.657924
FBRSL1	0.714452	4.34072	4.69001	0.0303385	0.657924
ZNF629	1.18451	2.72653	4.68842	0.0303666	0.657924
APBA3	0.810959	4.02256	4.68564	0.0304157	0.657924
HCAR3	1.66813	1.45316	4.68295	0.0304634	0.657924
SAMD5	-1.42769	1.56527	4.67931	0.030528	0.657924
SNORD74	1.49984	2.16296	4.67681	0.0305725	0.657924
SYNPO	0.81556	4.19974	4.67631	0.0305813	0.657924
HSD17B8	0.645345	4.31064	4.66593	0.0307668	0.660764
MBTPS2	-0.722836	3.83591	4.65769	0.0309148	0.661643
NGLY1	-0.732318	5.42318	4.65768	0.0309149	0.661643
WBP2	0.621318	6.14674	4.64811	0.0310878	0.66332
VPS9D1	1.30405	1.05057	4.64694	0.0311089	0.66332
USP7	-0.566581	7.33288	4.64337	0.0311737	0.66332
ACBD3	-0.7954	6.29287	4.63944	0.0312452	0.66332
ZBTB4	0.686838	4.94638	4.63669	0.0312953	0.66332
PPP1R9B	0.608281	5.7846	4.63277	0.0313669	0.66332
IL21R	0.716841	7.35679	4.62987	0.0314199	0.66332
PRODH	1.99869	-0.0310337	4.62679	0.0314764	0.66332
HEATR5B	-0.965102	4.20245	4.62677	0.0314767	0.66332
NADSYN1	0.637892	4.45115	4.61758	0.0316459	0.66371
USP13	-0.772119	4.75202	4.6122	0.0317452	0.66371
MTRNR2L6	0.720706	4.42444	4.60922	0.0318005	0.66371
PLXNB1	1.02374	1.44998	4.60666	0.0318479	0.66371
CMTM3	0.811262	4.1582	4.60375	0.031902	0.66371
SNORD52	1.62033	0.444307	4.60206	0.0319336	0.66371
STK11	0.626433	5.51682	4.59585	0.0320494	0.66371
ENTPD2	0.961191	3.51658	4.59525	0.0320607	0.66371
ARRDC1	0.823707	3.26923	4.59015	0.0321562	0.66371
TNFSF14	0.694008	4.08913	4.58692	0.0322168	0.66371
ETV7	1.21423	3.82401	4.58689	0.0322173	0.66371
CDKN1C	1.97479	1.00105	4.58501	0.0322529	0.66371
LYAR	-0.862792	5.61641	4.58326	0.0322858	0.66371
KCNN3	0.658626	7.24335	4.57913	0.0323636	0.66371
MFSD4	1.01362	1.49101	4.57913	0.0323637	0.66371
CCNK	0.611926	6.23527	4.57902	0.0323658	0.66371
SMTN	1.00233	2.31254	4.57452	0.0324509	0.66371
DCP1B	0.69338	4.50245	4.57379	0.0324647	0.66371
GAB2	0.933732	3.15157	4.57106	0.0325164	0.66371
RACGAP1	-0.858825	6.139	4.5659	0.0326145	0.663882
PLAT	1.80357	0.398215	4.56497	0.0326323	0.663882
DEPDC1B	-1.01143	5.24303	4.55768	0.0327715	0.665617
PDE6B	-4.11857	0.38523	4.54992	0.0329203	0.665954
NTN1	1.58817	0.604641	4.54611	0.0329937	0.665954
C3orf52	2.167	0.337971	4.54408	0.0330328	0.665954
CCL17	2.67159	0.43978	4.54354	0.0330432	0.665954
KLF2	-0.993456	5.71682	4.54199	0.0330731	0.665954
SNORD28	0.898839	1.96606	4.54	0.0331116	0.665954
ZFHX2	0.841738	2.15185	4.52473	0.0334084	0.66892
CBFA2T3	0.826147	3.68292	4.52444	0.0334139	0.66892
NAA50	-0.707686	6.13358	4.52405	0.0334216	0.66892
JUND	0.678308	6.922	4.50758	0.033745	0.67238
GRAMD1A	0.719804	5.53657	4.50735	0.0337496	0.67238
C19orf66	0.659514	5.41477	4.50693	0.0337579	0.67238
NACC2	0.863913	4.97964	4.49494	0.0339953	0.67602
NEURL1B	1.75883	1.14391	4.48671	0.0341594	0.677886
ABCA7	0.770859	3.19802	4.48473	0.034199	0.677886
SEPT7P2	-1.03624	2.23675	4.47988	0.0342962	0.678179
TOB1	0.586952	4.94174	4.47579	0.0343783	0.678179
MYO10	-1.32497	1.12365	4.47506	0.0343929	0.678179
CCNA2	-0.946354	6.49301	4.47305	0.0344334	0.678179
CDC7	-1.04223	4.24057	4.45852	0.0347276	0.679908
DGKZ	0.711027	5.94722	4.45489	0.0348014	0.679908
UNC93B1	0.728979	4.59195	4.45467	0.0348059	0.679908
RNF145	-0.691284	6.207	4.45106	0.0348795	0.679908
MLLT11	0.75746	2.79691	4.44312	0.0350421	0.679908
PLEKHG7	-1.77931	0.439278	4.43746	0.0351586	0.679908
TRA2B	-0.641913	7.48157	4.43743	0.035159	0.679908
LRRC8D	-0.735946	5.09112	4.43458	0.0352178	0.679908
HNRNPU-AS1	-1.14845	4.35244	4.4336	0.0352381	0.679908
RPL37	0.591153	12.1501	4.43183	0.0352746	0.679908
SUZ12	-0.794003	7.14103	4.43166	0.0352781	0.679908
TTK	-1.26596	4.55431	4.42979	0.0353168	0.679908
TCF7	0.806584	5.82443	4.42351	0.0354471	0.679908
TPRN	0.913616	2.56943	4.42346	0.035448	0.679908
UBE2QL1	1.49715	1.66844	4.42293	0.0354592	0.679908
UROS	0.67035	4.43135	4.42173	0.035484	0.679908
C19orf38	1.47341	0.536537	4.42161	0.0354865	0.679908
ELOVL6	-0.947772	3.07003	4.42037	0.0355123	0.679908
TRAPPC6A	0.698881	5.38406	4.41015	0.0357257	0.680714
PRPF38B	-0.935639	6.49846	4.40952	0.035739	0.680714
HAUS3	-0.768718	3.93297	4.40921	0.0357454	0.680714
P2RX4	0.966856	3.89665	4.4075	0.0357813	0.680714
PUS7L	-1.14334	4.1617	4.4046	0.0358421	0.680714
TNFRSF1A	1.05527	3.82482	4.40162	0.0359047	0.680714
FBRS	0.721018	6.23422	4.39842	0.0359723	0.680714
C19orf25	0.645353	4.68201	4.394	0.0360656	0.680714
GABARAP	0.729166	7.10368	4.39255	0.0360963	0.680714
RPS15A	0.578557	11.1944	4.39211	0.0361056	0.680714
ZMPSTE24	-0.750754	5.11233	4.38667	0.036221	0.680871
CPNE2	1.49321	1.34884	4.37452	0.0364801	0.680871
TMEM57	0.635339	5.71142	4.37131	0.0365488	0.680871
AMMECR1	-0.683217	5.30291	4.37059	0.0365643	0.680871
ZC3H12D	0.658079	5.10894	4.36864	0.0366061	0.680871
TFE3	0.756323	5.463	4.36769	0.0366266	0.680871
IL8	1.82968	0.357216	4.36526	0.0366788	0.680871
IL18BP	0.977716	3.05796	4.3652	0.0366802	0.680871
DUSP3	0.667233	3.76122	4.35781	0.0368397	0.680871
DNASE1L1	0.780209	3.1173	4.35377	0.0369272	0.680871
PHLDA1	0.994295	2.01547	4.35231	0.0369589	0.680871
TAF4B	-0.670436	4.49914	4.35188	0.0369682	0.680871
SAPCD2	-0.97341	3.84539	4.34907	0.0370292	0.680871
ZNF252P	-1.02071	3.02488	4.3483	0.0370458	0.680871
PNN	-1.00316	6.86022	4.34777	0.0370574	0.680871
EEPD1	0.986425	1.5512	4.34424	0.0371343	0.680871
TUBA8	1.08979	2.26829	4.34393	0.0371411	0.680871
ZNF367	-0.966025	5.1067	4.34298	0.0371618	0.680871
DLG1	-0.699748	4.66608	4.34032	0.0372199	0.680871
CD6	1.80062	1.20268	4.33866	0.0372563	0.680871
NAT6	0.85281	2.13165	4.33795	0.0372718	0.680871
TGFBRAP1	0.808582	2.22883	4.33355	0.0373683	0.681389
SH2D2A	0.884218	3.22223	4.33163	0.0374105	0.681389
PGLYRP4	1.11494	1.28951	4.31904	0.0376882	0.685437
TRIM21	0.703222	5.18307	4.29996	0.0381133	0.689517
C18orf54	-0.956961	2.89375	4.29858	0.0381442	0.689517
ATP6AP1	0.662202	5.60482	4.29783	0.0381609	0.689517
SEC62	-0.966774	8.13535	4.297	0.0381797	0.689517
KIF20B	-1.144	5.56124	4.29646	0.0381917	0.689517
ZNHIT1	0.605351	5.46901	4.29348	0.0382587	0.689717
MYO5C	-1.34012	0.900709	4.29092	0.0383165	0.689752
C21orf67	1.40147	0.939055	4.28623	0.0384224	0.690076
ZBTB7A	0.589713	6.66603	4.28205	0.0385168	0.690076
SLC41A1	0.923378	2.36391	4.27772	0.0386151	0.690076
MAP3K5	-0.638808	6.14362	4.27598	0.0386548	0.690076
GTF2A1	-0.612254	5.82132	4.27359	0.0387092	0.690076
OASL	1.116	2.31898	4.27124	0.0387627	0.690076
GALNT3	-1.33637	1.27165	4.27104	0.0387672	0.690076
CD44	0.645027	8.82435	4.27041	0.0387815	0.690076
C7orf43	0.731984	2.47744	4.26578	0.0388875	0.690135
IQCB1	-0.698561	5.96783	4.26355	0.0389384	0.690135
NKD1	0.904193	1.84223	4.26266	0.0389589	0.690135
TXLNG	-0.834966	4.94784	4.2605	0.0390083	0.690135
TAF10	0.639949	6.06117	4.25277	0.0391865	0.692294
MFSD8	-0.780767	3.66924	4.24889	0.0392759	0.692883
EEF2	0.660161	11.2652	4.24464	0.0393745	0.692883
GFPT1	-0.626814	7.10868	4.24405	0.0393881	0.692883
SNX8	0.583968	5.69458	4.23858	0.0395153	0.693648
CST7	4.40522	-0.00469574	4.23617	0.0395713	0.693648
CCT6P3	-0.946086	3.39449	4.23494	0.0396001	0.693648
LOC100506060	-1.25317	0.679362	4.23155	0.0396793	0.69405
HIGD2A	0.643469	7.28099	4.22673	0.039792	0.694684
FMR1	-0.728849	5.38751	4.2252	0.039828	0.694684
TCF4	-0.668237	7.46529	4.22095	0.0399278	0.695441
TXK	-1.59187	0.308914	4.21821	0.0399924	0.695586
CUL4B	-0.687619	6.40364	4.20913	0.0402069	0.698074
HTRA2	0.566023	5.28841	4.20504	0.040304	0.698074
MRPL53	0.566664	6.78254	4.205	0.040305	0.698074
PDLIM7	1.01716	2.43023	4.20016	0.0404201	0.698683
TAP1	0.712624	8.79334	4.19628	0.0405128	0.698683
NCAPG	-1.13744	5.91109	4.19125	0.0406331	0.698683
CKAP2L	-1.15413	4.24171	4.19034	0.040655	0.698683
ZNF469	1.33529	0.768107	4.18588	0.0407621	0.698683
PPDPF	0.618878	6.9811	4.18481	0.0407878	0.698683
ZNF680	-1.12523	2.41468	4.18338	0.0408223	0.698683
NOP14-AS1	0.743166	2.94634	4.17964	0.0409125	0.698683
RHBDD2	0.642719	3.96303	4.17265	0.0410816	0.698683
NKIRAS2	0.572911	5.35019	4.16676	0.0412245	0.698683
RNU11	0.810414	2.68373	4.16569	0.0412505	0.698683
RCOR2	2.22346	0.298505	4.16508	0.0412656	0.698683
PML	0.662747	5.5493	4.16268	0.041324	0.698683
HYMAI	-1.90098	0.139146	4.16244	0.0413297	0.698683
PDCD1	1.00828	3.25227	4.16195	0.0413418	0.698683
GPX1	0.703485	7.66046	4.16118	0.0413607	0.698683
SCARNA9	0.690578	7.9813	4.16069	0.0413724	0.698683
PARP12	0.865806	4.03737	4.15963	0.0413985	0.698683
TLN2	1.38859	1.38123	4.15693	0.0414646	0.698683
ARV1	-0.710887	4.81731	4.15616	0.0414833	0.698683
SHQ1	-0.581166	4.47498	4.15433	0.0415283	0.698683
TRAPPC2P1	0.834659	2.72061	4.15186	0.0415888	0.698749
TRIM32	0.598074	4.67407	4.14747	0.0416969	0.699303
ZNF75D	-0.959044	2.77067	4.14592	0.041735	0.699303
IFI35	0.62936	6.08993	4.13375	0.0420361	0.703393
CHCHD6	0.801396	4.44107	4.12699	0.0422044	0.703787
ZMIZ2	0.59109	6.23389	4.1259	0.0422316	0.703787
NPDC1	0.932825	2.48662	4.124	0.0422791	0.703787
FAM65B	-0.700059	6.89548	4.12191	0.0423313	0.703787
IRAK2	0.92214	3.2115	4.12119	0.0423494	0.703787
IL27RA	0.666443	4.71843	4.118	0.0424293	0.703787
HJURP	-0.858685	5.59932	4.11679	0.0424596	0.703787
METRN	0.684766	4.48945	4.11456	0.0425156	0.703787
RPL13	0.5878	11.0952	4.11056	0.0426163	0.704434
KCTD1	0.722836	4.69857	4.10787	0.0426842	0.704434
RLIM	-0.644529	5.10312	4.10565	0.0427401	0.704434
CTSD	0.781582	5.46331	4.10272	0.0428142	0.704434
LY6E	0.704703	6.30759	4.10171	0.0428399	0.704434
ZNF257	-1.21749	1.51804	4.09745	0.0429481	0.705274
CD52	0.70432	8.49198	4.09311	0.0430583	0.706145
SNHG10	-0.7516	3.07237	4.08382	0.0432956	0.70845
HNRNPR	-0.725226	7.901	4.08127	0.043361	0.70845
OAS1	0.680051	6.6957	4.08088	0.043371	0.70845
DDHD1	-0.646373	6.11247	4.07758	0.0434558	0.708898
SLC30A1	1.05081	1.75919	4.07498	0.0435228	0.709053
PDIK1L	-0.839935	3.00901	4.06463	0.0437903	0.712472
PIK3C3	-0.820895	4.56511	4.05753	0.0439748	0.714532
ACSL3	-0.88181	5.39995	4.0489	0.0442001	0.71556
LINC00115	-0.841313	1.56391	4.04833	0.0442149	0.71556
MREG	0.572321	6.02667	4.0478	0.044229	0.71556
LY96	0.749367	4.79435	4.04624	0.0442698	0.71556
POC5	-0.829502	3.72635	4.04152	0.0443938	0.716323
ATG16L2	0.657014	5.44111	4.03987	0.0444372	0.716323
NDRG1	1.53143	0.632875	4.03548	0.0445531	0.716323
P4HA2	1.35403	1.67808	4.03514	0.0445619	0.716323
ICA1	0.837466	1.61089	4.03344	0.044607	0.716323
PI4KB	0.609668	4.66277	4.02943	0.044713	0.716719
MAP1S	0.583087	3.71995	4.02526	0.0448237	0.716719
LOC100129250	0.688425	5.10828	4.02406	0.0448555	0.716719
FKRP	0.688621	3.57709	4.02364	0.0448667	0.716719
NARG2	-0.861234	4.74579	4.02001	0.0449634	0.716719
EHD1	0.667433	7.87572	4.01926	0.0449834	0.716719
TMEM127	0.675833	4.87198	4.01722	0.045038	0.716719
DCP2	-0.824788	5.55267	4.00616	0.0453343	0.716867
STX6	0.582933	5.06234	4.00205	0.0454449	0.716867
TMEM185B	0.609338	4.4712	3.9947	0.0456436	0.716867
FBXW5	0.650881	4.69462	3.99299	0.0456898	0.716867
DHRS3	0.896382	2.37406	3.98638	0.0458695	0.716867
FER	-1.18709	1.83132	3.98417	0.0459298	0.716867
COL5A1	3.78676	1.17325	3.98081	0.0460216	0.716867
CKAP5	-0.875099	5.77378	3.98034	0.0460343	0.716867
ZNF507	-0.915155	4.48829	3.97977	0.0460499	0.716867
VAMP5	0.801894	3.45305	3.97958	0.046055	0.716867
TPP1	0.622333	6.12783	3.97845	0.046086	0.716867
SOGA1	0.750791	3.85972	3.97319	0.04623	0.716867
GRN	0.744909	8.58266	3.96641	0.0464167	0.716867
CST3	0.723862	4.32574	3.96473	0.046463	0.716867
PRICKLE2	1.89953	0.941532	3.96351	0.0464967	0.716867
COL4A3	-1.08563	1.3789	3.96073	0.0465736	0.716867
USP18	1.01858	4.77117	3.96039	0.0465829	0.716867
THEMIS2	0.594695	6.93552	3.95981	0.0465988	0.716867
PHPT1	0.654152	5.91329	3.95908	0.0466192	0.716867
SUMF2	0.663693	5.42018	3.95705	0.0466755	0.716867
B3GNT1	0.649121	3.35063	3.95638	0.046694	0.716867
HSDL1	-0.719548	3.03852	3.95383	0.0467647	0.716867
NPHP3	-0.95163	2.89579	3.95077	0.0468499	0.716867
FURIN	0.725917	4.97371	3.94952	0.0468846	0.716867
LOC100287015	0.673068	2.75946	3.94527	0.0470033	0.716867
MKI67	-1.16968	7.06207	3.93806	0.0472053	0.716867
CCR2	-1.6234	0.846509	3.93765	0.0472167	0.716867
ATP8A1	-0.863495	6.26168	3.9364	0.0472517	0.716867
HNRPDL	-0.709328	8.59593	3.934	0.0473193	0.716867
TUT1	0.600795	4.00341	3.93356	0.0473317	0.716867
KLC2	0.680062	2.87698	3.93348	0.0473339	0.716867
LOC284551	3.80891	0.467198	3.93183	0.0473804	0.716867
C9orf69	0.666357	5.32416	3.93118	0.0473986	0.716867
ZFX	-0.692188	5.43874	3.93051	0.0474175	0.716867
LIN54	-0.63739	4.21155	3.92656	0.047529	0.716867
ALOX15B	1.19349	0.530249	3.92614	0.0475409	0.716867
IGLL3P	3.80878	0.0672142	3.92414	0.0475975	0.716867
SNHG16	0.557379	8.17952	3.92324	0.0476229	0.716867
PTGES2	0.601931	5.34446	3.92238	0.0476475	0.716867
MARCH5	-0.516207	5.62281	3.92109	0.0476839	0.716867
HSPB1	0.659518	5.93969	3.9204	0.0477034	0.716867
SMPD3	1.27459	1.12546	3.91858	0.0477552	0.716867
FAM98C	0.755203	3.98976	3.91646	0.0478154	0.716867
ZBTB22	0.743476	3.33929	3.91598	0.0478292	0.716867
OXER1	0.699442	3.20046	3.90748	0.0480717	0.716867
B9D1	1.06233	1.59628	3.90652	0.0480991	0.716867
ARL6IP1	-0.602832	6.8338	3.90344	0.0481872	0.716867
PHTF2	-0.867666	5.91093	3.90198	0.0482291	0.716867
NYAP2	1.42955	0.716146	3.90009	0.0482835	0.716867
FUCA1	0.62014	5.65203	3.89678	0.0483787	0.716867
NAPEPLD	-0.80585	3.27024	3.89563	0.0484119	0.716867
SLC16A5	1.48031	0.795048	3.89545	0.0484171	0.716867
ANP32E	-0.830096	7.6138	3.89437	0.0484482	0.716867
TEX10	-0.59828	4.85052	3.89322	0.0484815	0.716867
SLC2A6	0.704067	4.26078	3.89123	0.0485388	0.716867
PAQR7	0.858353	3.67412	3.8879	0.0486351	0.716867
LSM2	0.577045	6.85212	3.88385	0.0487526	0.716867
CHEK1	-0.813021	5.10011	3.88337	0.0487667	0.716867
ANAPC1	-0.625962	5.378	3.8809	0.0488382	0.716867
RBM4	-0.777023	3.36519	3.88089	0.0488386	0.716867
HDAC9	-0.84158	2.39354	3.87949	0.0488794	0.716867
SGK223	0.79498	4.69358	3.87791	0.0489254	0.716867
RIC8B	-0.810248	2.65546	3.87787	0.0489265	0.716867
LTV1	-0.937726	5.09111	3.87649	0.048967	0.716867
GLTSCR2	0.689297	8.6678	3.87335	0.0490584	0.716867
CNOT2	-0.667692	5.82354	3.87097	0.049128	0.716867
VPS18	0.657859	3.41476	3.87012	0.0491529	0.716867
DTX2	0.815699	5.28727	3.86514	0.0492991	0.716867
SMUG1	0.527433	4.3905	3.85732	0.0495294	0.716867
MTERFD3	-0.997194	2.33201	3.85631	0.0495592	0.716867
PTCD3	-0.706024	6.40058	3.8544	0.0496155	0.716867
PYCARD	0.763345	4.89804	3.84616	0.0498601	0.716867
SLC27A1	0.90577	1.8298	3.84562	0.049876	0.716867
ERLIN2	-0.521822	4.78756	3.84126	0.0500058	0.716867
VEGFA	1.1448	5.16331	3.83995	0.0500451	0.716867
LOC100133315	1.06544	1.07046	3.83889	0.0500767	0.716867
CKS2	-0.840469	6.60942	3.8382	0.0500973	0.716867
MTPAP	-0.603371	4.63478	3.83641	0.0501507	0.716867
ADD3	-0.692386	6.71454	3.83556	0.0501761	0.716867
BLM	-0.98761	4.52327	3.83494	0.0501949	0.716867
PRKCI	-0.764288	3.14399	3.83296	0.050254	0.716867
LOC283663	0.628045	5.18734	3.83066	0.0503231	0.716867
ASUN	-0.721744	5.66286	3.83066	0.0503231	0.716867
ARSA	0.725216	5.40045	3.83051	0.0503276	0.716867
PARP10	0.612279	3.95946	3.8294	0.0503609	0.716867
IL4R	0.590673	5.67524	3.8262	0.0504571	0.716867
C6orf226	0.692231	3.74223	3.82588	0.0504669	0.716867
HNF4G	2.44099	1.84057	3.82567	0.0504731	0.716867
PERP	1.06293	2.15597	3.8244	0.0505115	0.716867
TRIP10	0.631253	5.04215	3.82433	0.0505135	0.716867
RPL27A	0.481906	12.1757	3.82176	0.0505912	0.716867
C3orf33	0.814262	1.73009	3.82159	0.0505962	0.716867
RIOK2	-0.889636	4.67375	3.82066	0.0506243	0.716867
SEMA7A	0.638983	7.17496	3.81933	0.0506646	0.716867
FGFRL1	1.25659	0.85541	3.81854	0.0506885	0.716867
SNORD89	1.18297	1.567	3.81724	0.0507276	0.716867
C1orf63	-0.845042	7.3461	3.81382	0.0508314	0.716867
CHML	-1.25408	3.59416	3.81359	0.0508384	0.716867
HLA-DOA	0.625917	6.59409	3.81085	0.0509215	0.716867
DHX15	-0.771908	6.82909	3.80877	0.050985	0.716867
LGMN	0.667968	6.73216	3.80758	0.051021	0.716867
NDC80	-0.967104	5.28994	3.80669	0.0510482	0.716867
LOC100302640	1.17194	0.794251	3.80641	0.0510568	0.716867
NLRX1	0.760576	3.20398	3.80244	0.051178	0.716867
ZNF814	-0.80409	2.30503	3.7993	0.051274	0.716867
CAPG	0.670724	6.21678	3.79885	0.0512878	0.716867
IVL	0.85765	2.90966	3.78563	0.0516946	0.716867
LAPTM5	0.518128	10.5062	3.78539	0.0517018	0.716867
SYNE2	-1.01838	7.76923	3.78297	0.0517765	0.716867
FKBP9	3.80649	-0.0696108	3.78213	0.0518027	0.716867
DPY19L3	-0.799394	4.19188	3.77845	0.0519167	0.716867
MYO9B	0.563015	5.14567	3.77747	0.0519472	0.716867
TSEN2	-0.739402	2.85328	3.77516	0.0520189	0.716867
NUP50	-0.690429	6.90643	3.77095	0.0521501	0.716867
SMA4	-0.985463	5.05482	3.76457	0.0523493	0.716867
NFIC	0.599532	5.68147	3.76027	0.0524841	0.716867
PCM1	-0.901719	7.05756	3.75721	0.0525802	0.716867
EGR1	1.16027	2.95867	3.75606	0.0526163	0.716867
KBTBD8	-0.859409	3.55521	3.75494	0.0526516	0.716867
DENND2D	0.594732	5.05542	3.75153	0.0527591	0.716867
POM121C	0.633411	3.11737	3.75131	0.052766	0.716867
SPOCK2	1.16126	1.4893	3.75072	0.0527848	0.716867
KLRG1	-0.696973	3.37682	3.74975	0.0528154	0.716867
BAG5	-0.620351	5.11449	3.74588	0.052938	0.716867
NOP58	-0.917626	7.63776	3.74483	0.0529711	0.716867
RBM45	-0.701845	4.00032	3.73998	0.0531251	0.716867
BCAS4	0.689739	6.62143	3.73982	0.0531302	0.716867
CORO1B	0.727638	3.92861	3.73613	0.0532476	0.716867
RASA1	-0.696431	4.79215	3.73501	0.0532832	0.716867
SIDT2	0.638583	4.05164	3.7345	0.0532995	0.716867
ZNF721	-0.838765	4.52178	3.73444	0.0533016	0.716867
MX1	0.755574	8.74771	3.73392	0.0533182	0.716867
UBA7	0.611654	4.15628	3.73064	0.0534228	0.716867
KLLN	0.797071	2.34484	3.7305	0.0534273	0.716867
FAM83H	1.02664	1.43154	3.72583	0.0535769	0.716867
GYPC	0.775897	7.21229	3.72553	0.0535865	0.716867
STIM2	-0.637924	4.28192	3.72432	0.0536254	0.716867
KIAA1524	-1.08959	5.7876	3.7142	0.0539514	0.716867
ATP6V0C	0.705561	7.80339	3.71271	0.0539997	0.716867
FGR	0.771236	6.49974	3.70721	0.054178	0.716867
FBXO2	1.23813	1.13199	3.70439	0.0542696	0.716867
MEF2C	-0.592864	8.39582	3.70374	0.0542907	0.716867
GIT2	-0.502706	5.75723	3.70198	0.054348	0.716867
GAA	0.815905	2.34611	3.70114	0.0543752	0.716867
LOC100507501	0.939487	1.60518	3.70096	0.0543813	0.716867
CAPN1	0.578059	6.8634	3.70094	0.054382	0.716867
SYNJ1	-0.807412	2.74176	3.69465	0.0545873	0.716867
CACNB1	-0.807094	2.23248	3.69362	0.0546208	0.716867
SPRTN	-0.720984	3.17227	3.68944	0.0547579	0.716867
PPM1D	0.733258	4.68322	3.68795	0.0548069	0.716867
SYNE1	-0.807142	5.05747	3.68156	0.0550172	0.716867
BCL6	1.5855	0.3413	3.6798	0.0550756	0.716867
ITPKB	0.732159	4.18922	3.67779	0.055142	0.716867
ACTR1B	0.537432	5.81852	3.6759	0.0552044	0.716867
NFIX	1.24364	0.572822	3.67079	0.0553739	0.716867
GSTP1	0.683506	8.99219	3.667	0.0554998	0.716867
TP53RK	0.570891	4.70758	3.66079	0.0557073	0.716867
DENND5B	-0.822166	4.72478	3.66037	0.0557213	0.716867
ZNF789	-0.77699	2.54392	3.65853	0.0557828	0.716867
C12orf5	0.576964	6.12087	3.65326	0.0559597	0.716867
CYB5D1	-0.651932	2.63006	3.65237	0.0559896	0.716867
SSFA2	-0.843634	4.76412	3.65212	0.055998	0.716867
PEX11G	1.0197	0.979644	3.65165	0.0560138	0.716867
ANO8	-0.848728	1.83949	3.6499	0.0560725	0.716867
AFAP1L2	1.57422	1.46983	3.64734	0.0561589	0.716867
CASP3	-0.615767	6.93879	3.63981	0.0564133	0.716867
POU2F2	0.558952	8.59776	3.63852	0.0564571	0.716867
SAAL1	-0.606458	5.24579	3.63582	0.0565489	0.716867
DYRK2	-0.587654	4.5572	3.63513	0.0565722	0.716867
ZAK	-0.653354	5.32231	3.63503	0.0565757	0.716867
SMC4	-1.15082	7.70588	3.63481	0.0565832	0.716867
FOXK1	0.577569	6.10215	3.63454	0.0565924	0.716867
SCARNA10	1.24181	0.454425	3.63404	0.0566093	0.716867
LLGL2	0.778415	2.42411	3.63332	0.0566337	0.716867
AMY2B	-1.11557	1.85911	3.6332	0.0566378	0.716867
SYNGR2	0.590739	9.64192	3.63114	0.0567079	0.716867
MVP	0.564572	6.10916	3.62829	0.0568053	0.716867
RPS29	0.496121	12.7571	3.62743	0.0568344	0.716867
CHODL	-1.25956	0.838065	3.62538	0.0569047	0.716867
SLC16A1	-0.531375	6.03348	3.62419	0.0569453	0.716867
MIS12	-0.649218	5.38382	3.62386	0.0569567	0.716867
SKI	0.588724	4.57509	3.62055	0.05707	0.716867
SIK1	0.752238	4.10589	3.62007	0.0570864	0.716867
ZSCAN12	-0.874824	2.32435	3.61949	0.0571064	0.716867
RPL27	0.481762	11.2509	3.61939	0.0571098	0.716867
NENF	0.608307	5.56459	3.61835	0.0571454	0.716867
POLQ	-1.27385	3.94473	3.61826	0.0571485	0.716867
SNHG12	-0.639649	5.8949	3.61686	0.0571967	0.716867
TNFRSF4	1.52027	0.691218	3.61306	0.0573275	0.716867
TRPC1	-3.71683	0.489071	3.6106	0.0574125	0.716867
SLX4IP	-0.760906	2.31805	3.61025	0.0574243	0.716867
RPL9	0.532277	11.9552	3.60833	0.0574909	0.716867
HBEGF	0.948027	1.22077	3.60567	0.0575828	0.716867
CLLU1OS	0.703716	3.18328	3.60433	0.0576294	0.716867
CXorf21	-0.7997	3.74035	3.604	0.0576407	0.716867
SPINT2	1.36657	1.8379	3.60174	0.0577192	0.716867
TAF3	0.594534	4.83881	3.60074	0.057754	0.716867
PELI3	1.332	0.582863	3.59949	0.0577973	0.716867
PRPF4B	-0.8709	6.45443	3.59946	0.0577984	0.716867
PAN3	-0.667372	5.52854	3.59907	0.0578121	0.716867
S100A4	0.966572	4.6489	3.5952	0.0579466	0.716867
SNORA74A	1.60808	0.371657	3.59437	0.0579757	0.716867
NOD2	0.700622	2.95306	3.59127	0.0580838	0.716867
SLC35D2	0.900011	3.04285	3.59109	0.0580902	0.716867
MFGE8	0.897374	3.12333	3.591	0.0580933	0.716867
ATP6V1F	0.615855	7.188	3.59074	0.0581023	0.716867
ATAD5	-0.860752	4.03158	3.59003	0.0581272	0.716867
EXOSC8	-0.658829	5.42576	3.58829	0.0581879	0.716867
C15orf37	0.637708	2.76999	3.58506	0.0583013	0.716867
ZSCAN2	0.732806	3.11602	3.58367	0.0583502	0.716867
SLC12A4	0.754654	2.62674	3.58253	0.0583901	0.716867
KCNK5	2.08381	0.888988	3.57949	0.0584972	0.716867
C2orf44	-0.733085	3.52107	3.57863	0.0585276	0.716867
OSBPL11	-0.828268	3.97815	3.57776	0.058558	0.716867
PBLD	0.738912	2.30965	3.5735	0.0587085	0.716867
KIAA1009	-0.949177	3.20505	3.57313	0.0587216	0.716867
NPC2	0.591824	7.12999	3.57134	0.058785	0.716867
DNAJC30	0.569681	4.66478	3.57081	0.0588037	0.716867
DGKQ	0.747751	3.19369	3.56814	0.0588984	0.716867
RILP	0.928665	1.37369	3.56812	0.058899	0.716867
TMEM120B	0.540661	4.37287	3.56779	0.0589107	0.716867
FAM178A	-0.70495	4.52007	3.56687	0.0589431	0.716867
PRKD3	-0.777596	4.8438	3.5647	0.0590205	0.716867
NCF1C	0.714441	5.16056	3.56136	0.0591394	0.716867
ANLN	-1.18434	3.10673	3.55977	0.0591961	0.716867
DEDD2	0.563387	4.2441	3.5593	0.0592126	0.716867
LRRC8C	-0.791521	3.63146	3.55671	0.0593052	0.716867
GSN	0.795257	2.09853	3.5565	0.0593127	0.716867
GNG12	1.70126	0.691368	3.55646	0.0593142	0.716867
HCP5	0.509606	6.08286	3.55578	0.0593385	0.716867
OAS2	0.587586	7.34376	3.55423	0.059394	0.716867
DPY19L1	-0.597064	3.20569	3.55286	0.059443	0.716867
RPL8	0.528227	10.6346	3.55197	0.0594748	0.716867
INTS7	-0.601051	4.36202	3.55026	0.0595363	0.716867
RPRD1A	-0.66505	5.3374	3.54858	0.0595966	0.716867
MGST3	0.577145	6.45659	3.54647	0.0596724	0.716867
SHISA5	0.697855	6.79761	3.54527	0.0597154	0.716867
KCTD7	-0.640446	3.65758	3.54453	0.0597421	0.716867
CREBZF	-0.682545	6.25657	3.54343	0.0597818	0.716867
G0S2	1.51528	2.64581	3.54283	0.0598033	0.716867
PRPF39	-0.993336	4.94323	3.54161	0.0598475	0.716867
PRKX	0.563645	6.16653	3.54047	0.0598884	0.716867
ZMYM4	-0.753688	4.55318	3.54038	0.0598918	0.716867
FAM114A2	-0.593059	4.43226	3.5396	0.0599199	0.716867
PSMD6-AS2	-1.15189	0.533851	3.53883	0.0599478	0.716867
DCXR	0.673691	3.91601	3.53763	0.0599911	0.716867
BRD8	-0.655676	5.1073	3.53712	0.0600095	0.716867
CSNK1G2	0.524556	6.32447	3.53665	0.0600265	0.716867
ALDH3A2	-0.535764	4.11672	3.5361	0.0600467	0.716867
DMXL1	-0.879726	4.95937	3.5303	0.060257	0.716867
MGAT4A	-1.06662	1.99314	3.52973	0.0602775	0.716867
ITGA3	1.08288	1.78147	3.52903	0.0603031	0.716867
CHI3L1	1.59992	0.207807	3.52824	0.0603317	0.716867
TBC1D22A	0.569842	5.27629	3.52779	0.060348	0.716867
SV2B	1.82613	0.422049	3.52478	0.0604579	0.716867
FLYWCH1	0.711012	2.96761	3.52169	0.0605705	0.716867
ADM5	-1.08837	0.70176	3.52105	0.0605941	0.716867
TMEM179B	0.579182	5.55551	3.52062	0.0606099	0.716867
SCARB2	-0.716692	5.79358	3.51521	0.0608078	0.716867
TPP2	-0.820271	5.7596	3.51463	0.0608293	0.716867
NOTCH2NL	0.782884	2.95557	3.51331	0.0608777	0.716867
ZNF542	-0.736672	3.1911	3.51288	0.0608933	0.716867
NOL10	-0.651161	4.90397	3.51249	0.0609079	0.716867
PRRT3	0.622178	4.49281	3.51201	0.0609254	0.716867
MTRNR2L8	0.628131	9.7367	3.51069	0.0609741	0.716867
TMEM101	0.596342	5.0059	3.51031	0.0609879	0.716867
JMJD1C	-0.905978	5.65689	3.50885	0.0610417	0.716867
ARL4D	0.90591	1.63082	3.50776	0.0610821	0.716867
CASP8	-0.577815	4.34825	3.50634	0.0611342	0.716867
DST	-1.10051	6.72448	3.50617	0.0611405	0.716867
TSPAN31	0.580311	4.65109	3.50422	0.0612126	0.716867
JAGN1	0.546204	5.54012	3.50227	0.0612849	0.716867
LOC100506469	-0.736324	2.26326	3.50186	0.0613001	0.716867
ABHD8	0.71652	3.26335	3.50101	0.0613315	0.716867
TMEM18	0.608727	5.62544	3.5005	0.0613502	0.716867
PRKRIR	-0.780027	4.53916	3.50032	0.0613571	0.716867
ZZZ3	-0.829793	4.7822	3.49831	0.0614316	0.716867
ENTPD6	0.600649	3.69925	3.49716	0.0614742	0.716867
ARL5A	-0.680749	6.90749	3.49638	0.061503	0.716867
NT5C3B	0.59444	5.27588	3.49594	0.0615193	0.716867
CCDC57	0.608473	4.38694	3.49481	0.0615614	0.716867
IFT57	-0.776284	4.8316	3.49448	0.0615739	0.716867
HAAO	0.7958	2.94149	3.4914	0.0616885	0.716867
TNKS2	-0.738615	4.76331	3.48934	0.0617653	0.716867
ABCB1	-0.84547	2.65882	3.48642	0.0618744	0.716867
DCLRE1C	-0.651693	4.50566	3.48404	0.0619632	0.716867
SLC26A2	-0.697507	4.70215	3.47963	0.0621286	0.716867
POM121	0.710973	2.02846	3.47951	0.0621332	0.716867
SRSF7	-0.700827	8.22992	3.4788	0.0621599	0.716867
SNORD42A	0.95533	2.90096	3.47713	0.0622227	0.716867
GMNN	-0.698906	5.53667	3.477	0.0622274	0.716867
ANKRD36B	-0.670551	3.89824	3.47177	0.0624245	0.716867
SRPK1	-0.661487	6.23302	3.47145	0.0624367	0.716867
SNAPC1	-0.660505	4.36241	3.47046	0.0624741	0.716867
L3MBTL1	-1.03117	1.43338	3.46916	0.062523	0.716867
FOXO3B	1.08571	1.06069	3.46789	0.062571	0.716867
TAF1A	-0.742426	2.74261	3.46691	0.062608	0.716867
PAK1IP1	-0.974186	5.13287	3.46368	0.0627304	0.716867
GTSE1	-0.852129	5.23611	3.46273	0.0627665	0.716867
CNTRL	-0.916232	5.8182	3.46227	0.0627842	0.716867
NETO1	-0.663507	2.03566	3.46103	0.0628311	0.716867
DCK	-0.669489	4.72413	3.45876	0.0629175	0.716867
SBF1	0.540677	5.20806	3.45836	0.0629327	0.716867
HLA-E	0.746503	8.6393	3.4547	0.0630722	0.716867
STK38	-0.647154	5.08912	3.4543	0.0630874	0.716867
DACT1	2.04444	1.956	3.45402	0.0630982	0.716867
FAR1	-0.915015	5.27702	3.45256	0.0631538	0.716867
MARCKS	0.606712	8.82334	3.45181	0.0631825	0.716867
UBE2G1	-0.481063	7.1745	3.45119	0.0632064	0.716867
NOP56	-0.563924	7.16144	3.44846	0.0633107	0.716867
GGPS1	-0.628946	4.05917	3.44443	0.0634654	0.716867
HCFC1R1	0.596526	3.83648	3.44322	0.0635118	0.716867
CRNKL1	-0.755135	4.2569	3.44128	0.0635866	0.716867
ACAP3	0.752828	2.02575	3.43777	0.0637216	0.716867
G6PD	0.809304	3.72042	3.43719	0.0637441	0.716867
LTN1	-0.970265	4.47603	3.43559	0.0638058	0.716867
TNIK	-0.534527	6.14642	3.43397	0.0638686	0.716867
TOP2A	-1.16226	8.62538	3.43022	0.0640137	0.716867
SDSL	0.729472	2.4479	3.42943	0.0640442	0.716867
BRMS1	0.639569	4.54003	3.42929	0.0640495	0.716867
DAAM1	-0.731628	5.55903	3.42911	0.0640566	0.716867
TNFRSF9	0.660841	3.80954	3.42779	0.0641077	0.716867
BCL7C	0.724697	3.65255	3.42097	0.0643734	0.716867
LRG1	0.727541	2.72958	3.41989	0.0644151	0.716867
FAM127B	0.676373	4.48023	3.41788	0.0644939	0.716867
TARDBP	-0.763519	5.71267	3.41775	0.0644988	0.716867
RMI1	-0.84113	4.40267	3.41489	0.0646109	0.716867
WEE1	-0.588266	5.34582	3.40866	0.0648549	0.716867
KIF4A	-0.713065	4.78208	3.40802	0.0648801	0.716867
COG3	-0.77547	4.22176	3.40699	0.0649206	0.716867
GNB2	0.591921	7.05313	3.40635	0.064946	0.716867
KIF2C	-0.712406	5.65083	3.40457	0.0650162	0.716867
TICAM1	0.633997	5.66026	3.40408	0.0650355	0.716867
MCM8	-0.777629	4.5368	3.40222	0.0651085	0.716867
CDC16	-0.59498	5.02147	3.39853	0.0652546	0.716867
NUFIP2	-0.786446	6.12746	3.39805	0.0652737	0.716867
ABHD6	0.897646	2.29729	3.39568	0.0653673	0.716867
ZNF845	-1.06569	1.60682	3.39564	0.065369	0.716867
CTSA	0.646222	5.77876	3.39441	0.0654179	0.716867
NIPSNAP1	0.602533	5.99335	3.39209	0.0655099	0.716867
HNRNPH1	-0.709072	9.30615	3.3916	0.0655295	0.716867
STX7	-0.644062	5.86895	3.38965	0.0656067	0.716867
PHF17	-0.555453	5.19718	3.38589	0.0657568	0.716867
ZC3H14	-0.659774	5.02086	3.38115	0.0659462	0.716867
HMOX1	1.02501	6.3528	3.38089	0.0659565	0.716867
KIAA0196	-0.725106	4.64473	3.37918	0.066025	0.716867
ARHGEF39	-0.681356	4.10539	3.37381	0.0662405	0.716867
PM20D2	-0.706704	4.51811	3.37117	0.0663466	0.716867
HNRNPA3	-0.657056	8.59091	3.37075	0.0663635	0.716867
TYMP	0.789946	3.49567	3.36552	0.0665747	0.716867
GRM6	-0.690074	2.55712	3.3645	0.0666157	0.716867
CTRL	-0.960464	1.28045	3.36314	0.066671	0.716867
GGNBP2	-0.67911	6.84291	3.3629	0.0666805	0.716867
RUFY1	-0.499018	4.39571	3.36168	0.0667299	0.716867
BCLAF1	-0.967363	7.14269	3.36011	0.0667936	0.716867
ANKRD28	-0.788218	5.64868	3.35905	0.0668364	0.716867
POLD4	0.563042	6.74869	3.35862	0.0668541	0.716867
RAPGEF2	-0.818036	5.20192	3.35763	0.0668944	0.716867
SLC52A2	0.539668	5.07463	3.35413	0.0670364	0.716867
HRAS	0.678916	3.86736	3.35082	0.0671715	0.716867
CCDC28B	0.606671	5.73316	3.35002	0.0672043	0.716867
C9orf9	0.897188	1.6665	3.34981	0.0672126	0.716867
TMEM48	-0.699697	6.48828	3.34957	0.0672225	0.716867
IL2RG	0.614867	7.34902	3.34795	0.0672888	0.716867
WAPAL	-0.656697	6.68467	3.34647	0.0673495	0.716867
MGRN1	0.55325	6.11649	3.3464	0.067352	0.716867
HIST1H4F	1.45107	0.507932	3.3444	0.0674339	0.716867
CFD	0.652445	2.81888	3.3436	0.0674667	0.716867
CASP8AP2	-0.966906	4.53968	3.34209	0.0675289	0.716867
PSAP	0.64837	8.48766	3.34156	0.0675506	0.716867
NEURL3	0.948072	2.04419	3.34083	0.0675805	0.716867
RAP2B	0.56596	6.62466	3.3392	0.0676474	0.716867
ARID3A	0.487255	6.57852	3.33109	0.0679819	0.716867
VAV2	0.490167	5.56758	3.33086	0.0679913	0.716867
CYB5R3	0.589246	7.66447	3.32985	0.068033	0.716867
MTF2	-0.727733	5.59425	3.32839	0.0680934	0.716867
MIS18BP1	-0.868937	5.95185	3.32521	0.0682255	0.716867
SMCHD1	-0.90034	6.46086	3.32514	0.0682282	0.716867
PCBD1	0.595585	5.33451	3.32405	0.0682736	0.716867
UBXN6	0.623589	5.74065	3.32322	0.0683078	0.716867
EXTL2	-0.654904	4.18285	3.32113	0.0683948	0.716867
NUSAP1	-0.698693	7.02221	3.32112	0.0683952	0.716867
NCF2	0.593475	5.93326	3.31967	0.0684558	0.716867
VAT1	0.854775	2.95756	3.31841	0.068508	0.716867
TAGLN2	0.551359	10.1118	3.31793	0.0685279	0.716867
RAB6B	1.80065	0.132653	3.31755	0.0685439	0.716867
SLC4A7	-0.726477	5.55117	3.31652	0.0685869	0.716867
C5orf30	-0.601752	4.36515	3.31563	0.0686238	0.716867
POTEF	1.00627	1.11883	3.31377	0.0687016	0.716867
C14orf169	0.53463	5.26676	3.31309	0.06873	0.716867
CTNNBIP1	0.56308	5.02893	3.31282	0.0687415	0.716867
TSPAN33	0.664508	5.87943	3.31223	0.0687659	0.716867
HDAC4	0.78002	2.06342	3.31074	0.0688285	0.716867
ABHD14B	0.561141	4.85684	3.30991	0.0688631	0.716867
SLC35E3	0.549076	4.01913	3.30989	0.0688642	0.716867
MOSPD3	0.671182	2.96818	3.30942	0.0688839	0.716867
ZC3H11A	-0.726113	6.23078	3.30894	0.0689037	0.716867
KPNB1	-0.598034	8.18722	3.30692	0.0689886	0.716867
IRF4	-0.463227	10.1825	3.30578	0.0690367	0.716867
QPRT	0.614581	5.12489	3.30483	0.0690765	0.716867
CCDC18	-0.877986	5.44781	3.30428	0.0690995	0.716867
KPNA3	-0.641729	6.05671	3.30412	0.0691063	0.716867
SSX2IP	-0.826025	3.06011	3.30062	0.0692539	0.716867
AHCTF1	-1.0693	4.3932	3.29928	0.0693104	0.716867
NCAPH	-0.820727	4.86472	3.2983	0.0693517	0.716867
MYO1C	0.571498	5.88132	3.29744	0.0693879	0.716867
NUDT18	0.876277	2.6784	3.29727	0.0693949	0.716867
PDS5A	-0.837627	6.32398	3.29282	0.0695834	0.716867
SND1-IT1	-0.782312	3.89597	3.29086	0.0696666	0.716867
CDCA8	-0.880302	6.51046	3.2889	0.0697496	0.716867
ZNRF1	0.559304	5.22343	3.28871	0.0697577	0.716867
CD79A	0.584223	7.98383	3.28672	0.0698422	0.716867
ZNF180	-0.77589	2.68271	3.28377	0.0699681	0.716867
UBXN1	0.674264	7.07212	3.2806	0.0701035	0.716867
GNB2L1	0.510104	11.2356	3.27954	0.0701485	0.716867
LDB1	0.63909	3.6645	3.27785	0.0702209	0.716867
PGM2L1	-0.596859	3.50107	3.27515	0.0703364	0.716867
ACAT1	-0.542975	5.33019	3.27401	0.0703855	0.716867
RPS10	0.470284	11.7545	3.27382	0.0703935	0.716867
ZER1	0.716761	3.48786	3.27367	0.0703998	0.716867
NUDT8	1.09918	1.33494	3.27227	0.07046	0.716867
WHAMMP3	-1.10799	0.351675	3.27193	0.0704748	0.716867
MARS2	-0.618181	4.15921	3.2702	0.0705488	0.716867
USP33	-0.632345	5.62324	3.26808	0.0706402	0.716867
AQR	-0.689052	5.46081	3.26518	0.0707652	0.716867
SNORD26	0.86951	4.34862	3.26434	0.0708016	0.716867
SIL1	0.578615	5.4361	3.26326	0.070848	0.716867
TOLLIP	0.618045	4.81383	3.26245	0.0708832	0.716867
FHL3	1.02403	2.91302	3.25912	0.0710272	0.716867
SAC3D1	0.752086	4.43945	3.25877	0.0710424	0.716867
RPL38	0.453575	11.0087	3.25778	0.0710854	0.716867
SNORD21	1.59409	0.366275	3.2574	0.0711018	0.716867
ADSS	-0.590479	5.74911	3.25643	0.071144	0.716867
CHPF	0.729612	4.36052	3.25454	0.071226	0.716867
KIF27	-0.956913	2.11256	3.25177	0.0713462	0.716867
ALKBH7	0.705523	4.40126	3.25033	0.0714089	0.716867
RPAP3	-0.887516	5.18305	3.24917	0.0714598	0.716867
POLR1B	-0.602486	4.98917	3.24916	0.0714601	0.716867
RPS2	0.501337	11.8934	3.24593	0.0716009	0.716867
ESCO1	-0.965121	3.9439	3.24507	0.0716387	0.716867
NUPL2	-0.566546	4.6343	3.24425	0.0716744	0.716867
DNAJC7	-0.546059	7.80803	3.24181	0.0717814	0.716867
METTL4	-0.653188	3.67056	3.24116	0.0718097	0.716867
DDX42	-0.58491	6.30877	3.2379	0.071953	0.716867
ACADSB	-0.743168	4.64653	3.23668	0.0720064	0.716867
ZNF358	0.835228	4.43044	3.23575	0.0720471	0.716867
ARRB1	0.912935	1.74475	3.23537	0.0720642	0.716867
ZPBP2	-0.749864	1.87185	3.23482	0.072088	0.716867
SPAG4	1.01428	0.729498	3.23102	0.0722557	0.716867
LITAF	0.530498	9.19143	3.2256	0.0724951	0.716867
PADI2	1.46267	1.18656	3.22378	0.0725759	0.716867
ARID5A	0.545718	5.41427	3.22338	0.0725938	0.716867
KAZN	1.19848	0.994034	3.22294	0.0726133	0.716867
OCEL1	0.727333	2.54107	3.22115	0.0726924	0.716867
ZFPL1	0.66281	2.88004	3.22061	0.0727165	0.716867
MBNL1	-0.593422	8.19836	3.2206	0.0727168	0.716867
LPP	-0.592017	3.84426	3.2199	0.0727483	0.716867
AFTPH	-0.685652	6.62154	3.21727	0.0728651	0.716867
TADA1	-0.509178	4.44408	3.21538	0.0729493	0.716867
CTIF	0.937835	1.47492	3.21454	0.0729865	0.716867
DNAJC2	-0.853881	6.13684	3.21405	0.0730086	0.716867
MAP2K2	0.609298	6.82637	3.21366	0.073026	0.716867
MIA	1.32122	0.192431	3.21076	0.0731554	0.716867
NAPA	0.531335	6.23193	3.20723	0.0733136	0.716867
TAF1	-0.794187	6.86194	3.20614	0.0733622	0.716867
MIOS	-0.678626	4.76786	3.20317	0.0734958	0.716867
PYHIN1	1.76632	0.026809	3.20271	0.0735163	0.716867
ZMYM2	-0.890822	5.12181	3.20186	0.0735548	0.716867
GPR108	0.682097	3.74904	3.20149	0.0735712	0.716867
LHPP	0.817422	1.66633	3.20086	0.0735995	0.716867
DPY19L4	-0.710097	3.61768	3.20002	0.0736372	0.716867
SENP1	-0.560561	4.75617	3.1997	0.0736516	0.716867
CCDC14	-0.932587	4.71471	3.19955	0.0736584	0.716867
ECT2	-1.05628	4.68157	3.19812	0.0737231	0.716867
TRADD	0.619409	4.77106	3.1949	0.0738682	0.716867
STAMBPL1	-0.592378	4.87988	3.19222	0.0739897	0.716867
DDX52	-0.628343	5.34791	3.1918	0.0740084	0.716867
AKAP11	-0.92389	5.58115	3.19121	0.0740352	0.716867
CLPTM1	0.588849	5.06001	3.18913	0.0741294	0.716867
C1orf85	0.662829	4.38703	3.18816	0.0741736	0.716867
CYS1	0.881063	3.1412	3.18483	0.0743247	0.716867
FRMD8	0.5496	6.28248	3.18149	0.0744766	0.716867
THAP9-AS1	-0.823291	4.24658	3.18082	0.0745075	0.716867
CHUK	-0.713431	4.57977	3.1801	0.0745401	0.716867
ACTR1A	0.53576	5.58959	3.17917	0.0745825	0.716867
YAE1D1	-0.769799	2.8549	3.17892	0.0745942	0.716867
MZT2B	0.582145	7.07905	3.17655	0.0747021	0.716867
HOXC4	0.526043	4.22183	3.17582	0.0747357	0.716867
LRRFIP1	-0.69506	7.82185	3.17543	0.0747534	0.716867
PPP1R21	-0.5499	4.73009	3.17437	0.0748023	0.716867
ZNF280C	-0.686543	2.91036	3.17215	0.0749037	0.716867
RAB32	1.91144	0.85174	3.17128	0.0749438	0.716867
CSPP1	-0.641401	4.45509	3.17094	0.0749593	0.716867
WDR13	0.607991	4.11527	3.16941	0.0750294	0.716867
RSRC2	-0.776793	6.3295	3.16892	0.0750522	0.716867
CORO7	0.572675	5.16007	3.16868	0.0750631	0.716867
PLOD3	0.549584	4.32352	3.16852	0.0750704	0.716867
PUM2	-0.634363	6.35615	3.16622	0.075176	0.716867
FRAT2	0.758364	3.66736	3.16433	0.0752632	0.716867
HSD17B14	1.29498	0.633582	3.16275	0.0753361	0.716867
TNFRSF18	1.27937	1.74147	3.16263	0.0753418	0.716867
WDFY4	0.506099	6.98431	3.16247	0.0753493	0.716867
RWDD4	-0.589922	5.37788	3.16246	0.0753495	0.716867
MCM3AP-AS1	1.7381	0.310121	3.16206	0.0753682	0.716867
SUPT20H	-0.529607	4.93644	3.1614	0.0753986	0.716867
RAD23A	0.551602	6.36521	3.15966	0.0754788	0.716867
FAM122C	-0.641491	2.28165	3.15899	0.0755099	0.716867
RICTOR	-0.885746	4.05271	3.15828	0.0755427	0.716867
C5orf54	-1.05302	1.25574	3.15702	0.0756009	0.716867
RPL7A	0.43903	12.3777	3.1562	0.075639	0.716867
CTC1	0.529858	4.92596	3.15611	0.0756433	0.716867
DROSHA	-0.510654	5.52042	3.15489	0.0756998	0.716867
CNST	-0.655543	3.87068	3.15461	0.0757128	0.716867
LOC100289230	-1.14271	0.754949	3.15448	0.0757189	0.716867
SMIM13	-0.522592	4.33244	3.14652	0.0760893	0.716867
DRAP1	0.557209	6.92691	3.14474	0.0761722	0.716867
VPS54	-0.874995	2.77474	3.1447	0.076174	0.716867
ZNF414	0.642554	3.09493	3.14453	0.0761817	0.716867
SLC35A1	-0.730941	4.11012	3.13935	0.0764241	0.716867
MET	1.94906	-0.0384702	3.13916	0.0764334	0.716867
PQBP1	0.554125	4.54645	3.13798	0.0764887	0.716867
AMOTL2	1.44009	0.531124	3.13772	0.0765008	0.716867
KCNN4	0.504147	5.43915	3.13751	0.0765107	0.716867
SNORD57	0.955721	2.45795	3.13681	0.0765434	0.716867
NCL	-0.652386	9.77947	3.13592	0.0765853	0.716867
ZHX1	-0.773845	4.5825	3.13209	0.0767653	0.716867
PHF10	-0.5251	4.28006	3.1315	0.0767932	0.716867
HLTF	-0.832717	5.13924	3.13139	0.0767982	0.716867
AKAP9	-1.12153	6.55299	3.12977	0.0768746	0.716867
RNF34	-0.45337	6.68761	3.1285	0.0769344	0.716867
THAP5	-0.63892	5.08778	3.12807	0.0769548	0.716867
GOPC	-0.692062	5.78764	3.1277	0.0769721	0.716867
GPR137	0.721671	3.19061	3.12733	0.0769896	0.716867
DDX55	-0.596458	5.0729	3.12722	0.0769948	0.716867
C15orf57	0.558107	6.24197	3.1269	0.0770101	0.716867
TMPRSS3	0.880844	1.2466	3.12515	0.0770926	0.716867
MAT2A	-0.6173	7.91197	3.12499	0.0771004	0.716867
FIS1	0.59342	5.79913	3.12438	0.0771292	0.716867
SS18	-0.494935	6.86546	3.1214	0.0772703	0.716867
NUP205	-0.688265	5.70958	3.12041	0.0773173	0.716867
PPFIBP2	-0.513774	5.15044	3.11901	0.0773839	0.716867
MUL1	0.537092	4.07831	3.11883	0.0773924	0.716867
LUC7L3	-0.932292	7.80346	3.11803	0.0774306	0.716867
SLC35A3	-0.610927	5.02148	3.11636	0.0775098	0.716867
GCNT3	2.10843	0.00812131	3.11609	0.0775226	0.716867
UNC119	0.5111	6.19997	3.11507	0.0775709	0.716867
CEP95	-0.660691	4.67366	3.11443	0.0776017	0.716867
HIST1H4J	0.696771	2.69939	3.11348	0.0776469	0.716867
EFHC1	-0.752	3.82547	3.11292	0.0776738	0.716867
U2SURP	-0.893062	7.41491	3.11271	0.0776834	0.716867
EFTUD1	-0.6829	3.77346	3.11122	0.0777548	0.716867
GSTA4	1.09943	1.23576	3.11006	0.0778101	0.716867
TRAF5	-0.612067	4.61203	3.10977	0.0778239	0.716867
ANKDD1A	-0.664056	3.24597	3.10886	0.0778674	0.716867
PLEKHM1	0.569922	4.40905	3.10342	0.0781282	0.716867
CCDC159	-0.888777	1.06934	3.10268	0.0781634	0.716867
CHI3L2	0.719362	8.13461	3.10043	0.0782714	0.716867
APOBEC3D	0.510946	4.69952	3.09859	0.0783602	0.716867
KDELR3	1.53883	0.292559	3.09853	0.0783632	0.716867
TRAPPC1	0.532638	6.1196	3.09677	0.0784477	0.716867
STAG1	-0.713675	4.14078	3.0952	0.0785233	0.716867
SMEK2	-0.656909	5.95701	3.09426	0.0785688	0.716867
STARD13	0.559173	3.31257	3.09365	0.0785985	0.716867
CHID1	0.546532	4.79669	3.09185	0.0786852	0.716867
FIP1L1	-0.523428	6.14579	3.09054	0.0787487	0.716867
RPL12	0.527676	10.6662	3.08904	0.0788212	0.716867
HMGXB3	0.480052	5.04094	3.08858	0.0788437	0.716867
ZFPM1	0.772003	3.186	3.08761	0.0788908	0.716867
EEF1D	0.533026	8.68212	3.08663	0.0789382	0.716867
HMSD	0.661905	2.68344	3.08616	0.078961	0.716867
ZNF761	-0.931536	4.13227	3.08487	0.0790236	0.716867
MED19	0.543275	5.37654	3.08399	0.0790664	0.716867
KIAA1551	-0.893748	5.55209	3.08355	0.0790878	0.716867
BRIX1	-0.807517	4.99761	3.08216	0.0791555	0.716867
ECI1	0.57704	5.8525	3.08205	0.0791609	0.716867
TRIM16L	0.876775	1.21514	3.08163	0.0791813	0.716867
STK10	0.671243	6.819	3.08131	0.0791966	0.716867
TRAF2	0.516437	4.08842	3.0787	0.079324	0.716867
HYLS1	-0.505379	4.62357	3.07743	0.0793861	0.716867
IQCG	0.777799	1.57859	3.07712	0.0794009	0.716867
IRF1	0.656495	7.14657	3.076	0.0794558	0.716867
PRR14	0.503687	4.77346	3.07389	0.0795589	0.716867
MED1	-0.558315	6.33768	3.07315	0.079595	0.716867
KIAA1109	-0.990793	4.68177	3.07305	0.0795999	0.716867
CSGALNACT2	-0.756446	4.43843	3.07153	0.0796746	0.716867
PCF11	-0.812973	6.18643	3.06966	0.0797663	0.716867
TRAPPC8	-0.839552	3.85871	3.06916	0.0797906	0.716867
BAX	0.590183	7.57057	3.06881	0.0798078	0.716867
YTHDF3	-0.592075	6.43687	3.06859	0.0798187	0.716867
FASTKD3	-0.54858	3.85239	3.06825	0.0798355	0.716867
KAT6A	-0.560225	5.10587	3.06621	0.0799356	0.716867
C2CD5	-0.698707	4.12847	3.06223	0.0801317	0.716867
PHLDB3	0.710476	2.03803	3.06206	0.08014	0.716867
DHX9	-0.734394	6.81854	3.06132	0.0801765	0.716867
TMX3	-0.715675	6.02283	3.06038	0.080223	0.716867
SKIDA1	1.2642	0.547501	3.0598	0.0802516	0.716867
C12orf57	0.554876	7.39101	3.05897	0.0802925	0.716867
FAM76B	-0.712628	4.98665	3.05853	0.0803144	0.716867
SUZ12P1	-0.634677	3.67433	3.05638	0.0804207	0.716867
HPS6	0.542756	5.46479	3.05518	0.0804803	0.716867
ZNF770	-0.806168	6.58697	3.05476	0.0805007	0.716867
RPL18A	0.558445	9.95134	3.0542	0.0805287	0.716867
UBE2Z	0.534389	6.81822	3.0542	0.0805288	0.716867
GALNT10	0.552827	5.32945	3.05257	0.0806095	0.716867
KIF26B	1.29243	0.414737	3.04585	0.0809435	0.716867
VTRNA1-1	1.2212	1.56693	3.04454	0.0810093	0.716867
RHOG	0.540559	6.06272	3.03916	0.0812781	0.716867
HERC4	-0.747123	5.2882	3.03864	0.081304	0.716867
C2orf69	-0.750905	5.7384	3.03859	0.0813063	0.716867
CHEK2	-0.649992	2.76118	3.03783	0.0813447	0.716867
E2F5	-0.589107	4.61795	3.03776	0.0813481	0.716867
CITED2	0.654117	4.23976	3.03723	0.0813749	0.716867
MOB2	0.599375	3.69647	3.03655	0.0814087	0.716867
AMD1	-0.782834	6.59783	3.03629	0.081422	0.716867
NUP54	-0.727468	4.59911	3.0355	0.0814615	0.716867
CLDN1	1.83697	0.252125	3.03518	0.0814775	0.716867
ZNF615	-1.17281	1.70292	3.03442	0.0815156	0.716867
TUBA1A	0.639546	5.95706	3.03422	0.0815257	0.716867
SYTL1	1.04533	4.10935	3.0339	0.0815416	0.716867
TFEB	0.669655	5.43162	3.03316	0.081579	0.716867
SMIM8	-0.751432	3.28075	3.03243	0.0816159	0.716867
FGD2	0.545591	4.9505	3.03119	0.0816782	0.716867
GPCPD1	-0.737	6.37826	3.03099	0.0816881	0.716867
SORD	0.471038	6.21081	3.03	0.0817378	0.716867
AES	0.516886	7.86958	3.02913	0.0817818	0.716867
SETX	-0.920114	6.71259	3.02633	0.0819232	0.716867
ATF7IP2	-0.612674	3.42536	3.02615	0.081932	0.716867
C4orf48	0.656636	3.29442	3.02046	0.0822203	0.716867
TNKS1BP1	0.946985	2.63353	3.0203	0.0822282	0.716867
HCK	0.754814	4.95123	3.02008	0.0822396	0.716867
URI1	-0.532892	6.06248	3.01715	0.0823881	0.716867
STK33	-0.750756	3.46316	3.01641	0.0824257	0.716867
CCDC90B	0.62559	6.09552	3.01383	0.0825569	0.716867
RPLP0	0.431196	12.1031	3.01237	0.0826313	0.716867
JAK3	0.528787	5.74564	3.0118	0.0826603	0.716867
SLC10A3	0.666841	4.18416	3.00987	0.0827591	0.716867
APH1B	0.623157	3.47168	3.00967	0.0827692	0.716867
LRRC23	0.630586	2.62418	3.0095	0.0827778	0.716867
PKP4	-0.648501	3.98037	3.00849	0.0828295	0.716867
PLEKHG5	1.29408	0.372796	3.00804	0.0828524	0.716867
FAM214A	-0.815104	5.98007	3.00788	0.0828605	0.716867
C1orf86	0.556481	4.25739	3.00479	0.0830188	0.716867
CCNL1	-0.894361	6.63398	3.00185	0.0831694	0.716867
HERC1	-0.599768	5.29112	3.00026	0.0832511	0.716867
DYNC1LI2	-0.611384	5.80762	2.99856	0.0833386	0.716867
HP1BP3	-0.460493	7.50587	2.99847	0.0833431	0.716867
GEMIN7	0.528281	4.62403	2.99734	0.0834012	0.716867
FMNL3	0.545214	4.63291	2.99488	0.083528	0.716867
SLC37A4	0.571507	3.995	2.99165	0.0836947	0.716867
STAT6	0.464529	6.74895	2.99075	0.0837414	0.716867
CECR1	0.908928	4.04317	2.99036	0.0837613	0.716867
CENPC1	-0.880635	4.71998	2.98981	0.0837901	0.716867
PLAUR	0.772975	3.31036	2.98844	0.0838607	0.716867
NDUFA13	0.571191	6.27965	2.98708	0.0839312	0.716867
GNPNAT1	-0.525358	5.17638	2.98584	0.0839959	0.716867
VAMP8	0.533349	6.73243	2.98559	0.0840089	0.716867
PEX1	-0.647639	3.48886	2.98489	0.084045	0.716867
ZNF224	-1.05964	1.74453	2.98405	0.0840884	0.716867
MRPS31P5	-0.745644	1.50096	2.98396	0.0840935	0.716867
SCRN2	0.504091	4.4884	2.98304	0.0841409	0.716867
BIRC6	-0.841988	5.80862	2.9816	0.0842158	0.716867
ALS2CR8	-0.691564	2.91466	2.97935	0.084333	0.716867
ARL8A	0.609381	6.04676	2.97872	0.0843659	0.716867
HS2ST1	-0.581198	6.37458	2.9787	0.0843668	0.716867
MPHOSPH10	-0.882591	5.43477	2.97681	0.0844654	0.716867
MELK	-0.7477	5.93927	2.97571	0.0845231	0.716867
MATN1-AS1	1.29105	0.48626	2.97526	0.0845463	0.716867
CASC4	-0.493075	6.33742	2.97439	0.0845919	0.716867
TUBGCP3	-0.521095	4.06688	2.9718	0.0847276	0.716867
NGFRAP1	0.852901	5.08952	2.97155	0.0847408	0.716867
RPS9	0.524229	11.564	2.96827	0.0849128	0.716867
CEBPZ	-0.961698	5.77863	2.96705	0.0849767	0.716867
ZCCHC6	-0.868935	5.81778	2.9636	0.0851581	0.716867
TLL2	1.07519	0.863589	2.96112	0.0852887	0.716867
RBM28	-0.557332	5.04627	2.96047	0.0853233	0.716867
ZNF711	-0.831523	3.85269	2.95887	0.0854075	0.716867
ZNF483	-0.665544	2.74226	2.95735	0.085488	0.716867
LYRM9	0.755422	3.39238	2.95679	0.0855176	0.716867
FLYWCH2	0.70334	3.02213	2.95557	0.0855823	0.716867
ERI1	-0.534069	3.96245	2.95516	0.0856038	0.716867
CELF2	-0.491683	8.16865	2.95465	0.085631	0.716867
TBKBP1	0.878997	2.2321	2.95392	0.0856698	0.716867
UBA2	-0.508225	6.92399	2.95384	0.0856737	0.716867
TWF1	-0.847375	4.74536	2.95324	0.0857057	0.716867
ANKRD36BP2	-1.50851	1.71764	2.9516	0.0857926	0.716867
SLC35E4	0.785181	1.61865	2.95129	0.0858093	0.716867
ERMN	-1.00389	1.53042	2.95066	0.0858427	0.716867
FTH1	0.459657	11.3879	2.94982	0.0858874	0.716867
XIST	-0.921632	8.67367	2.94615	0.0860823	0.716867
MTHFD2L	-1.01785	1.51497	2.94562	0.0861109	0.716867
GABRB2	-2.23208	1.29042	2.94523	0.0861315	0.716867
ATP6V0B	0.570849	5.53522	2.94519	0.0861334	0.716867
ZNF746	0.483946	3.95452	2.94507	0.08614	0.716867
ZNF268	-0.778384	4.21907	2.94477	0.0861562	0.716867
SNORD76	1.03352	1.04905	2.94475	0.0861569	0.716867
SNORD119	1.25957	0.532091	2.9444	0.0861758	0.716867
GPX8	-1.28584	0.589484	2.94329	0.086235	0.716867
TRNT1	-0.809246	4.30515	2.94235	0.0862849	0.716867
COG1	0.529574	4.21045	2.94091	0.0863622	0.716867
SLC11A2	-0.564213	3.95267	2.94024	0.0863978	0.716867
ANAPC4	-0.790798	4.91894	2.93849	0.0864917	0.716867
SLC25A36	-0.667795	6.52496	2.93791	0.0865226	0.716867
LGALS3	0.49336	6.25639	2.93697	0.0865729	0.716867
SUB1	-0.471688	9.88594	2.93344	0.0867623	0.716867
USP47	-0.912706	5.80489	2.93295	0.086789	0.716867
LOC100287177	0.934973	1.92716	2.93274	0.0868002	0.716867
TNFRSF11A	1.17301	1.00957	2.93177	0.0868523	0.716867
MTRNR2L2	0.563784	9.95581	2.93107	0.0868901	0.716867
TXNRD2	0.669745	2.84517	2.93068	0.0869111	0.716867
AGBL5	0.585927	3.70118	2.92659	0.0871312	0.716867
HS1BP3	0.975016	2.15783	2.9261	0.0871577	0.716867
SCAMP1	-0.521298	4.71881	2.92357	0.0872943	0.716867
RPS3A	0.389608	12.037	2.92341	0.087303	0.716867
ZFP36L1	0.460875	9.23677	2.92157	0.0874026	0.716867
XKR8	0.573547	3.90175	2.92112	0.087427	0.716867
NDUFV3	0.482056	4.69264	2.92014	0.0874804	0.716867
KCTD3	-0.838761	3.28535	2.91997	0.0874895	0.716867
ANXA11	0.601564	6.91688	2.91817	0.087587	0.716867
RFWD2	-0.517877	4.5918	2.91625	0.0876914	0.716867
ARHGEF6	-0.494797	4.78948	2.91536	0.0877399	0.716867
LDLRAD4	0.690463	4.80195	2.91428	0.0877986	0.716867
SNORD6	0.731352	2.40721	2.91398	0.0878152	0.716867
ZNF225	-1.17478	0.575122	2.91085	0.0879854	0.716867
TMEM134	0.567623	5.15607	2.91078	0.0879896	0.716867
SPCS2	-0.498823	8.00085	2.91025	0.0880185	0.716867
LOC441461	1.29194	0.242764	2.90923	0.0880741	0.716867
MED26	0.516826	4.867	2.90872	0.0881019	0.716867
RALGPS2	-0.910626	5.22878	2.90784	0.0881498	0.716867
RPS6KA4	0.634136	3.13203	2.90696	0.0881981	0.716867
CERS6	-0.535995	6.37228	2.90566	0.088269	0.716867
ZNF354A	-0.777783	2.51281	2.90519	0.0882951	0.716867
ABTB1	0.822424	2.61113	2.90433	0.088342	0.716867
RGS5	-0.963776	1.26587	2.90342	0.088392	0.716867
WDR36	-0.671395	5.82643	2.90198	0.0884708	0.716867
KIAA1704	-0.560761	3.56438	2.90104	0.0885223	0.716867
STARD3	0.571281	5.42148	2.89959	0.088602	0.716867
TUBGCP5	-0.60371	3.95431	2.89701	0.0887442	0.716867
CCDC22	0.539719	4.23849	2.8965	0.0887719	0.716867
FGFR1OP2	-0.703898	5.56557	2.8944	0.0888879	0.716867
EXO1	-0.752192	4.35603	2.89341	0.0889426	0.716867
MAST4	1.15372	1.37225	2.89307	0.0889611	0.716867
ATP11B	-0.720812	5.6323	2.89279	0.088977	0.716867
PIM1	0.606054	5.64805	2.89248	0.0889939	0.716867
CEP152	-0.969257	4.83557	2.8922	0.0890092	0.716867
RHOT1	-0.619889	4.46069	2.89177	0.0890329	0.716867
BCCIP	-0.730172	6.6599	2.89143	0.0890521	0.716867
CLUHP3	0.624927	2.84928	2.88803	0.0892402	0.716867
FBXO6	0.728019	4.03491	2.88739	0.0892753	0.716867
RIPK3	0.800815	1.48816	2.88653	0.0893232	0.716867
CSTF2	-0.496648	4.39251	2.88418	0.0894537	0.716867
ZNF780A	-0.712106	3.47319	2.88401	0.0894632	0.716867
STK38L	-0.708665	5.92991	2.8819	0.0895803	0.716867
CSRP2	-0.928717	1.23398	2.88164	0.089595	0.716867
HLA-DQB1	0.523656	8.06158	2.88146	0.089605	0.716867
EEF1G	0.506464	10.1815	2.88094	0.0896336	0.716867
FAM26F	0.692934	3.02218	2.88089	0.0896366	0.716867
RHBDL2	0.991211	1.14348	2.87625	0.0898949	0.716867
ARMCX1	3.29791	0.585997	2.87382	0.0900308	0.716867
TNRC18	0.61229	4.69704	2.87348	0.0900502	0.716867
DLAT	-0.514723	5.27571	2.8719	0.0901383	0.716867
SRSF10	-0.554706	7.25565	2.87022	0.0902325	0.716867
HIST1H3D	0.958316	3.70559	2.86958	0.0902683	0.716867
MAN2A1	-0.88716	3.7364	2.86923	0.0902883	0.716867
ACBD6	0.527506	5.53598	2.86862	0.0903224	0.716867
MSL3P1	-0.592885	2.7753	2.8664	0.0904472	0.716867
MAP4K4	0.910203	3.44235	2.86536	0.0905052	0.716867
PRR11	-0.673194	7.06741	2.86422	0.0905695	0.716867
RPL29	0.50964	9.56408	2.86105	0.0907483	0.716867
FHIT	0.945876	1.6409	2.86079	0.0907627	0.716867
MARVELD1	0.740887	3.74528	2.85979	0.0908191	0.716867
KLF17	-1.06885	0.447903	2.85959	0.0908308	0.716867
PIAS1	-0.576247	4.71943	2.85952	0.0908344	0.716867
TUBGCP6	0.590172	3.28404	2.85786	0.0909286	0.716867
PARK2	-0.740604	1.64838	2.85569	0.091051	0.716867
HEBP1	0.753012	2.09974	2.84941	0.0914072	0.716867
CBFB	-0.522428	6.11737	2.849	0.0914305	0.716867
ARMC8	-0.624962	5.02293	2.84863	0.0914519	0.716867
PAPOLA	-0.567568	7.54398	2.84841	0.0914642	0.716867
RPA4	-1.11954	0.765033	2.84821	0.0914757	0.716867
SSTR2	0.590047	3.9905	2.84806	0.0914841	0.716867
HLA-DPA1	0.467687	9.46968	2.84548	0.0916311	0.716867
C17orf75	-0.498427	4.66008	2.84532	0.0916403	0.716867
PRKAA1	-0.523031	4.61976	2.84295	0.0917755	0.716867
SCIMP	0.643633	5.66715	2.84116	0.091878	0.716867
SNORA20	1.70735	0.760138	2.83848	0.0920314	0.716867
VPS25	0.488982	5.66289	2.83596	0.0921759	0.716867
ERVK13-1	-0.872786	1.56094	2.83534	0.0922115	0.716867
TNPO1	-0.681546	7.38015	2.83531	0.0922128	0.716867
SPAST	-0.628447	4.69807	2.83487	0.092238	0.716867
SYS1	0.562985	5.36825	2.83333	0.0923269	0.716867
SLC15A2	-0.835036	3.92024	2.83256	0.0923712	0.716867
HSF2	-0.580285	4.30085	2.83253	0.0923727	0.716867
USP35	0.806515	1.83245	2.83201	0.0924025	0.716867
KDM4B	0.488746	5.29825	2.83182	0.0924138	0.716867
NAA15	-0.758768	6.12284	2.83164	0.0924238	0.716867
PPP3CA	-0.545183	6.11538	2.83053	0.0924879	0.716867
PRKCDBP	0.833768	2.94216	2.83023	0.092505	0.716867
COMT	0.542312	6.30077	2.8293	0.0925585	0.716867
UBD	0.893021	7.87282	2.82893	0.0925798	0.716867
LSS	0.495824	5.20027	2.82641	0.0927256	0.716867
FRYL	-1.00145	5.51104	2.82599	0.0927494	0.716867
ROCK2	-0.891896	3.87322	2.82548	0.0927792	0.716867
MAP2K3	0.613472	6.05585	2.82536	0.092786	0.716867
SEC23IP	-0.559879	5.67453	2.82507	0.0928029	0.716867
DCAF17	-0.618809	4.45742	2.82446	0.0928382	0.716867
GLMN	-0.770225	3.61999	2.82437	0.0928434	0.716867
LIG4	-0.975528	3.72081	2.8236	0.092888	0.716867
EIF3G	0.515266	6.63598	2.82357	0.0928894	0.716867
MAP3K4	-0.568889	5.52576	2.82344	0.0928971	0.716867
PORCN	0.553706	3.86686	2.82305	0.0929196	0.716867
ZNF675	-0.935845	2.28554	2.82091	0.0930436	0.716867
KIDINS220	-0.755998	4.83318	2.8207	0.0930559	0.716867
BUB3	-0.534578	7.28192	2.81816	0.0932033	0.716867
ADCY6	1.79825	2.67213	2.81808	0.0932081	0.716867
QRSL1	-0.472642	4.73729	2.8175	0.0932418	0.716867
FAM185A	-0.932947	1.56986	2.81725	0.0932562	0.716867
ADCY7	-0.511669	5.02568	2.81633	0.0933094	0.716867
WDR44	-0.577862	4.01576	2.81469	0.0934051	0.716867
EGR2	0.622289	5.87252	2.81331	0.0934856	0.716867
IRF2BPL	0.548859	6.57678	2.81298	0.0935047	0.716867
MAP3K1	-0.581462	4.33416	2.81278	0.0935162	0.716867
LOC100190986	-0.543926	5.25953	2.81276	0.0935172	0.716867
ANO9	0.616922	3.49504	2.81233	0.0935424	0.716867
ZNF282	0.617871	4.06268	2.81126	0.0936048	0.716867
KIAA1731	-0.789287	4.35581	2.81057	0.0936454	0.716867
CMIP	0.547463	6.16694	2.80969	0.0936965	0.716867
FAM91A1	-0.686181	5.23576	2.80941	0.0937127	0.716867
ASPA	1.34287	0.192265	2.80615	0.0939032	0.716867
NAE1	-0.709056	6.54739	2.80607	0.093908	0.716867
C11orf31	0.460534	8.38514	2.80524	0.0939569	0.716867
MRE11A	-0.823219	5.33586	2.80403	0.0940279	0.716867
NAGLU	0.531589	3.80452	2.8031	0.0940823	0.716867
DEPTOR	-2.61958	0.483734	2.80247	0.094119	0.716867
C7orf61	-1.28613	0.332884	2.80221	0.0941347	0.716867
ERCC6L	-1.13088	2.95214	2.80188	0.0941541	0.716867
SRGN	0.440405	10.1396	2.80169	0.0941651	0.716867
GNAS	0.460612	9.33205	2.80041	0.0942403	0.716867
PSMC3IP	-0.645241	4.44512	2.80028	0.0942476	0.716867
ZNF547	-0.996002	1.34527	2.79969	0.0942826	0.716867
FBXO30	-0.635673	3.92854	2.79868	0.0943419	0.716867
CD180	-0.757476	4.30578	2.79812	0.094375	0.716867
ARHGEF10L	3.31474	0.947786	2.7953	0.0945413	0.716867
USP20	0.555292	3.96717	2.79514	0.0945503	0.716867
RPL32	0.459197	11.369	2.79488	0.0945656	0.716867
STIL	-0.828312	5.09639	2.79398	0.0946188	0.716867
POMC	0.600509	2.577	2.79395	0.0946206	0.716867
SLC30A6	-0.52807	4.81839	2.79229	0.0947187	0.716867
BBS10	-0.790737	2.81159	2.79166	0.0947561	0.716867
TRIM26	0.527188	6.2341	2.79094	0.0947985	0.716867
HSD11B1L	1.20983	0.201551	2.78912	0.0949062	0.716867
TIGD2	-0.681663	2.79878	2.78889	0.0949197	0.716867
TMX1	-0.495329	6.52137	2.78763	0.0949945	0.716867
ZNF684	-0.943585	1.52695	2.78496	0.095153	0.716867
TSPAN17	0.573413	4.00864	2.78415	0.0952012	0.716867
NASP	-0.615546	7.59554	2.78287	0.0952771	0.716867
RFTN1	0.542251	7.82857	2.78247	0.0953011	0.716867
CYBB	-0.537927	6.14697	2.78232	0.09531	0.716867
NEK6	0.48773	7.54821	2.77941	0.0954832	0.716867
LOC100505549	-0.482494	4.44926	2.77864	0.0955292	0.716867
HMGXB4	-0.592833	4.51781	2.77816	0.0955577	0.716867
POLL	0.576041	4.15093	2.77778	0.0955804	0.716867
ZNF470	-0.874867	1.72719	2.77577	0.0957004	0.716867
AP4B1	-0.524548	4.26094	2.77562	0.0957095	0.716867
PGM3	-0.833585	4.34775	2.77445	0.0957793	0.716867
ZNF189	-0.668805	3.97137	2.77371	0.0958237	0.716867
RPL15	0.464293	11.4411	2.77269	0.0958848	0.716867
RCBTB2	-0.625804	5.3623	2.77227	0.0959099	0.716867
SHISA8	0.631629	2.42528	2.77149	0.0959571	0.716867
SERPINE2	1.0054	1.28042	2.77105	0.095983	0.716867
AP2A1	0.567674	3.77735	2.771	0.0959863	0.716867
MVB12A	0.541527	4.09339	2.76975	0.0960609	0.716867
TBC1D15	-0.816636	4.55858	2.76945	0.0960794	0.716867
SETD2	-0.626657	5.47714	2.76922	0.0960929	0.716867
KLHL42	-0.49954	4.66153	2.76812	0.0961587	0.716867
IGSF8	0.594984	4.29146	2.76632	0.0962671	0.716867
XPO1	-0.713021	7.06454	2.76354	0.0964347	0.716867
NOL11	-0.75735	6.22923	2.76234	0.0965069	0.716867
NIT1	0.468749	4.9137	2.76147	0.0965592	0.716867
SMARCAD1	-0.774476	5.66812	2.75935	0.0966876	0.716867
FBXL3	-0.518435	3.89211	2.75919	0.0966974	0.716867
CDKN2AIPNL	0.532775	4.58357	2.75881	0.09672	0.716867
PPP1R2	-0.49897	5.42728	2.7586	0.096733	0.716867
TRAPPC11	-0.607188	4.33943	2.75777	0.0967829	0.716867
THOC1	-0.709011	4.12478	2.75695	0.0968326	0.716867
ALS2	-0.647956	3.46631	2.75509	0.0969452	0.716867
SIRT2	0.673831	3.24305	2.75291	0.0970774	0.716867
FSCN1	0.805659	8.429	2.74916	0.0973058	0.716867
MYOF	-1.40283	-0.13029	2.74895	0.0973182	0.716867
GFER	0.511948	4.46641	2.74742	0.0974117	0.716867
AIM2	-0.624822	5.43312	2.74411	0.0976132	0.716867
E2F2	-0.836567	4.22185	2.74385	0.0976295	0.716867
SIRT1	-0.564552	4.35542	2.74328	0.097664	0.716867
PKIG	0.628812	3.1848	2.74194	0.0977462	0.716867
GPR89A	-1.00469	1.61929	2.73889	0.0979329	0.716867
IKZF4	0.517076	3.45105	2.7388	0.0979385	0.716867
GNGT2	0.609837	3.43111	2.73825	0.097972	0.716867
CUL1	-0.490919	5.94567	2.73698	0.09805	0.716867
CCDC111	-0.534807	3.85974	2.73484	0.0981816	0.716867
CSF2RB	1.20507	1.80088	2.73218	0.0983449	0.716867
HOMEZ	0.456988	4.88807	2.7315	0.0983871	0.716867
ZNRF3-AS1	-0.853011	1.60517	2.73141	0.0983921	0.716867
SLC47A1	3.3268	0.49902	2.73094	0.0984212	0.716867
CLEC16A	0.502913	4.62394	2.7309	0.0984236	0.716867
AAR2	0.536895	4.70431	2.72859	0.0985665	0.716867
TSN	-0.474428	7.13595	2.72671	0.0986824	0.716867
ADRB2	1.1007	0.511859	2.72653	0.0986932	0.716867
TSR3	0.47761	4.61697	2.72589	0.098733	0.716867
SYNCRIP	-0.537229	8.21237	2.72561	0.0987506	0.716867
METTL10	-0.566029	4.29763	2.72512	0.0987806	0.716867
GNG11	1.25114	1.30015	2.72323	0.0988979	0.716867
GBP4	0.640757	5.21174	2.72293	0.0989164	0.716867
NMRK2	1.94857	0.307537	2.72267	0.0989322	0.716867
LCORL	-0.783495	4.71675	2.72195	0.0989773	0.716867
RFC1	-0.696915	6.51349	2.71545	0.0993812	0.716867
ANKRD33B	0.480342	6.45287	2.71415	0.0994622	0.716867
MIS18A	-0.611198	4.69927	2.71199	0.0995967	0.716867
RPS15AP10	-0.585905	3.29954	2.71059	0.0996843	0.716867
ALG11	-0.778921	1.96689	2.70906	0.0997799	0.716867
NDNL2	0.579681	5.62036	2.70905	0.0997802	0.716867
COX4I1	0.525094	8.79732	2.70793	0.0998505	0.716867
ORMDL1	-0.544257	6.61973	2.70727	0.0998917	0.716867
SIGIRR	0.769837	1.78106	2.70613	0.0999632	0.716867
DNPH1	0.54432	6.15232	2.70574	0.0999875	0.716867
TTF1	-0.650245	5.24105	2.70369	0.100116	0.716867
VMAC	0.773725	2.21381	2.70215	0.100213	0.716867
STYXL1	0.505383	4.74909	2.70089	0.100292	0.716867
TFB2M	-0.654462	4.9918	2.70046	0.100319	0.716867
EIF1	0.696556	10.6331	2.69828	0.100456	0.716867
COX7C	0.426953	9.96741	2.69801	0.100474	0.716867
ZBTB3	0.704105	1.55337	2.69649	0.10057	0.716867
DLGAP4	0.555254	4.38947	2.69624	0.100585	0.716867
RAC2	0.460134	8.66451	2.69544	0.100636	0.716867
ATAD2	-0.81822	6.13904	2.69387	0.100735	0.716867
CREB3	0.587205	4.44796	2.69243	0.100826	0.716867
RBAK	-0.905587	3.88122	2.6894	0.101018	0.716867
CERS4	0.580507	2.889	2.68828	0.101089	0.716867
MTTP	2.06184	-0.162443	2.6875	0.101138	0.716867
SRSF11	-0.74915	8.24309	2.68732	0.10115	0.716867
PTAFR	0.661087	5.25578	2.68704	0.101168	0.716867
PRLR	-0.755064	1.94258	2.68572	0.101251	0.716867
CDK1	-0.907191	6.69858	2.68559	0.10126	0.716867
RPS25	0.420066	11.3681	2.68424	0.101346	0.716867
MTX3	-0.671761	3.85163	2.68186	0.101497	0.716867
LOC100996291	0.599969	2.77771	2.68051	0.101583	0.716867
EAF2	-0.70338	5.13507	2.67946	0.10165	0.716867
CD63	0.486306	7.52792	2.67939	0.101655	0.716867
POPDC2	0.849548	1.35244	2.67894	0.101683	0.716867
PANX1	0.598397	2.68783	2.67781	0.101755	0.716867
IRGQ	0.526066	5.0086	2.67734	0.101785	0.716867
TMEM161B-AS1	-0.821689	1.12492	2.67718	0.101796	0.716867
DEK	-0.697515	7.93201	2.67683	0.101818	0.716867
PPP2R1B	-0.539638	5.02188	2.67551	0.101903	0.716867
TOR4A	0.505774	5.17174	2.67507	0.101931	0.716867
ANP32A	-0.457846	7.30861	2.6723	0.102109	0.716867
UACA	-0.928919	2.68147	2.66987	0.102264	0.716867
ZNF543	-0.722967	2.33118	2.66919	0.102308	0.716867
ECHDC3	0.654179	2.4751	2.66586	0.102523	0.716867
GPAM	-0.883887	3.34886	2.66417	0.102631	0.716867
IPW	-0.623089	3.94813	2.66267	0.102728	0.716867
LOC729444	-0.988227	3.72671	2.66154	0.102801	0.716867
KIAA0513	0.613151	2.83957	2.66099	0.102837	0.716867
LMF1	0.868909	1.16061	2.66068	0.102857	0.716867
TMEM44-AS1	0.803102	1.89692	2.65975	0.102917	0.716867
CCDC85C	-0.980832	0.879465	2.65878	0.10298	0.716867
ZNF708	-0.654482	3.64716	2.6584	0.103004	0.716867
TMEM63A	0.613546	2.82203	2.65794	0.103034	0.716867
RPLP2	0.439585	11.9891	2.65764	0.103054	0.716867
LMNB1	-0.62271	9.00557	2.65758	0.103057	0.716867
PHF2	0.491879	4.73475	2.65734	0.103073	0.716867
NFAM1	0.749524	2.11561	2.65623	0.103145	0.716867
SNRPA1	-0.638757	6.3583	2.65515	0.103215	0.716867
SEC24A	-0.545233	6.25817	2.65266	0.103377	0.716867
DLEU2L	-0.571088	3.85239	2.64825	0.103664	0.716867
SEPHS2	-0.422817	6.33792	2.64637	0.103787	0.716867
CEP170B	0.9904	1.62321	2.64576	0.103827	0.716867
GLS	-0.581594	8.41241	2.64562	0.103836	0.716867
TCF15	1.49996	0.744733	2.64375	0.103958	0.716867
FAM63B	-0.541798	3.5283	2.64374	0.103959	0.716867
DDX60L	1.29831	1.49439	2.64298	0.104008	0.716867
NIPA1	-0.480336	5.1869	2.64249	0.10404	0.716867
ATP10D	-0.590107	4.44566	2.64216	0.104062	0.716867
BAZ1B	-0.543846	6.86415	2.64216	0.104062	0.716867
GABARAPL2	0.41007	6.91257	2.64158	0.1041	0.716867
TBCE	-0.516147	4.02967	2.64082	0.10415	0.716867
ANXA4	0.450599	6.00838	2.63955	0.104233	0.716867
RRP15	-0.684216	5.17292	2.63907	0.104265	0.716867
DUXA	0.917235	1.10925	2.63803	0.104333	0.716867
RPE	-0.601933	4.33188	2.63799	0.104336	0.716867
BTK	-0.51984	6.00491	2.63707	0.104396	0.716867
UBQLN1	-0.482519	7.15773	2.63605	0.104463	0.716867
CKAP2	-0.712783	4.97291	2.63536	0.104509	0.716867
KIAA0020	-0.856967	6.32953	2.63531	0.104512	0.716867
CDS2	0.501991	5.26343	2.63434	0.104575	0.716867
DUSP23	0.570223	3.82387	2.63385	0.104608	0.716867
ZBTB17	0.529989	3.97882	2.63363	0.104622	0.716867
CHMP6	0.609599	3.02357	2.63342	0.104636	0.716867
ZNF92	-0.7513	4.33809	2.63198	0.104731	0.716867
C21orf2	0.566474	4.42264	2.63091	0.104801	0.716867
NUP107	-0.757051	5.55263	2.63027	0.104844	0.716867
SMG1	-0.768453	5.39746	2.63023	0.104847	0.716867
MTERFD1	-0.741731	4.43849	2.62795	0.104997	0.716867
SNORD71	1.5339	-0.134116	2.62768	0.105015	0.716867
TRAFD1	0.499671	4.27483	2.62525	0.105176	0.716867
FBXO3	-0.701901	3.15247	2.62505	0.105189	0.716867
GMCL1P1	-1.22871	0.743104	2.62497	0.105195	0.716867
PIGG	-0.52593	3.26299	2.62262	0.10535	0.716867
MACF1	-0.786047	6.08713	2.62039	0.105498	0.716867
BANK1	-0.940169	1.60132	2.6199	0.105531	0.716867
NNT	-0.474468	6.37345	2.61884	0.105602	0.716867
GATS	0.843473	1.34772	2.61662	0.105749	0.716867
FAIM3	0.61305	7.48445	2.61429	0.105905	0.716867
ZNRD1	0.559239	6.45054	2.61329	0.105972	0.716867
KIAA1191	0.436854	5.56176	2.61229	0.106038	0.716867
UPF3B	-0.690783	5.63641	2.61191	0.106064	0.716867
ECH1	0.473899	6.51173	2.61128	0.106106	0.716867
STXBP1	1.29106	0.104703	2.60991	0.106198	0.716867
ARGFX	-0.642606	2.46181	2.60966	0.106215	0.716867
ZNF449	-1.26887	0.768071	2.60898	0.10626	0.716867
ZNF510	-0.800474	1.82974	2.60885	0.106269	0.716867
HSP90B1	-0.855311	9.77471	2.60842	0.106298	0.716867
GNL3	-0.782765	7.23148	2.6076	0.106353	0.716867
SUGP2	-0.497527	6.7756	2.6067	0.106413	0.716867
NANOS1	0.65934	1.99767	2.60523	0.106512	0.716867
PRCP	0.464334	5.68452	2.6036	0.106621	0.716867
PAPD7	-0.544519	5.41569	2.60213	0.10672	0.716867
CDC34	0.545706	4.64065	2.60205	0.106725	0.716867
EHBP1	-0.726176	3.47636	2.60182	0.106741	0.716867
SH3BP2	0.553203	5.10307	2.60135	0.106773	0.716867
GABPA	-0.661044	3.93959	2.6	0.106864	0.716867
PPIP5K2	-0.955916	5.50349	2.5993	0.106911	0.716867
PGGT1B	-0.572261	3.8414	2.59721	0.107052	0.716867
C8orf46	1.12142	0.058881	2.59583	0.107146	0.716867
ARGLU1	-0.537767	7.08497	2.59571	0.107153	0.716867
RAPGEFL1	0.828299	0.970422	2.5957	0.107154	0.716867
SLC9A1	0.570821	3.32932	2.59464	0.107226	0.716867
LYSMD3	-0.702118	4.32262	2.59399	0.10727	0.716867
TANGO2	0.66809	3.25143	2.59353	0.107301	0.716867
GEMIN2	-0.586019	4.91104	2.59253	0.107369	0.716867
TUG1	-0.63961	6.34437	2.59165	0.107429	0.716867
TUBB2B	0.780312	2.95117	2.5901	0.107534	0.716867
SAR1B	-0.494628	5.63487	2.58936	0.107584	0.716867
ZNF236	-0.510316	3.91506	2.58903	0.107606	0.716867
C14orf142	-0.486352	4.38878	2.58897	0.10761	0.716867
RPL3	0.417124	11.8163	2.58787	0.107685	0.716867
API5	-0.59571	6.65256	2.58693	0.107749	0.716867
CDC73	-0.467402	5.51716	2.58474	0.107898	0.716867
RPL39	0.448692	11.9906	2.5832	0.108003	0.716867
RBM25	-0.852988	7.51963	2.58253	0.108049	0.716867
DNAAF2	-0.467739	4.4659	2.582	0.108085	0.716867
DARC	1.29284	0.553667	2.57929	0.10827	0.716867
CWC27	-0.697905	5.6734	2.57841	0.10833	0.716867
SDF4	0.505414	6.47425	2.57832	0.108337	0.716867
SZRD1	0.461223	7.11785	2.57746	0.108396	0.716867
RPL34	0.423531	11.699	2.57706	0.108423	0.716867
LLPH	-0.643559	5.76992	2.57342	0.108673	0.716867
SBDSP1	-0.653928	3.10147	2.57316	0.10869	0.716867
FLT3LG	0.657302	3.01139	2.57303	0.108699	0.716867
HSPA14	-0.701142	5.2221	2.57274	0.108719	0.716867
AHCY	0.516567	6.58311	2.57043	0.108878	0.716867
TIAM2	-0.754348	1.79782	2.57037	0.108882	0.716867
FXYD5	0.56341	6.10816	2.56973	0.108927	0.716867
FZD3	-0.634404	4.39403	2.56903	0.108974	0.716867
PTPLAD1	-0.472251	5.82262	2.56856	0.109007	0.716867
RCOR1	-0.471458	3.96356	2.56752	0.109079	0.716867
DDX3X	-0.795405	7.96644	2.56674	0.109132	0.716867
AMOTL1	-3.18498	2.11798	2.56631	0.109162	0.716867
BSPRY	0.624108	2.40673	2.56564	0.109208	0.716867
KCNK10	1.77013	-0.25353	2.56563	0.109209	0.716867
ZNF524	0.61616	3.33934	2.56552	0.109217	0.716867
DBF4	-0.680113	5.28402	2.5636	0.10935	0.716867
GPATCH3	0.600233	2.999	2.56324	0.109375	0.716867
LOC644936	0.802681	1.1314	2.56295	0.109394	0.716867
MUT	-0.566913	4.61537	2.56288	0.109399	0.716867
PHC3	-0.648584	5.6346	2.56259	0.109419	0.716867
SDF2	0.474655	5.64499	2.56257	0.109421	0.716867
SLBP	-0.539507	6.40236	2.56227	0.109442	0.716867
LTB	0.63271	5.65081	2.56123	0.109513	0.716867
NCF1B	0.946501	2.05582	2.55996	0.109602	0.716867
CHST14	0.590762	4.63618	2.557	0.109807	0.716867
KNTC1	-0.887981	4.76436	2.55589	0.109884	0.716867
RPGR	-0.716215	2.6041	2.55546	0.109914	0.716867
DDX10	-0.82421	5.46281	2.55535	0.109922	0.716867
PLAC1	3.35374	0.0973083	2.55444	0.109985	0.716867
CAPRIN2	-0.731	2.91433	2.55391	0.110022	0.716867
AGAP5	-0.727211	1.50861	2.5504	0.110266	0.716867
SKAP1	0.516259	5.77871	2.55029	0.110274	0.716867
EDEM3	-0.888048	5.53407	2.54931	0.110343	0.716867
LOC100288748	-0.872531	0.95514	2.54928	0.110345	0.716867
NT5M	0.791643	2.12586	2.54824	0.110418	0.716867
TIA1	-0.688929	5.80544	2.54778	0.110449	0.716867
CRYM	1.39762	0.584786	2.54695	0.110508	0.716867
USP40	-0.489773	4.63113	2.54685	0.110514	0.716867
UNK	0.451155	4.54408	2.54594	0.110578	0.716867
C1orf122	0.48844	5.56878	2.54549	0.110609	0.716867
ZNF93	-0.848747	2.09231	2.54361	0.110741	0.716867
PRRC1	-0.46629	5.83955	2.54329	0.110764	0.716867
IFT81	-0.731123	2.92556	2.54314	0.110774	0.716867
GTPBP4	-0.608065	6.56715	2.54204	0.110852	0.716867
BRCA1	-0.793105	5.35443	2.54201	0.110853	0.716867
TLN1	0.475512	7.2633	2.54128	0.110905	0.716867
RFC4	-0.610807	5.40016	2.54051	0.110959	0.716867
MAP4K5	-0.68034	4.02113	2.53992	0.111001	0.716867
ANKRD44	-0.513355	5.69362	2.53736	0.111181	0.716867
ACADM	-0.675012	7.91447	2.53713	0.111197	0.716867
RANBP2	-0.982057	5.9888	2.53652	0.11124	0.716867
DUSP15	2.23798	-0.127332	2.5362	0.111262	0.716867
UBC	0.484385	9.50898	2.53582	0.111289	0.716867
B3GALT6	0.509954	4.72335	2.53548	0.111313	0.716867
CAPNS1	0.5258	6.39988	2.5354	0.111318	0.716867
MAFG	0.55331	6.53337	2.53511	0.111339	0.716867
FAM65A	0.634454	3.15898	2.53484	0.111358	0.716867
RPL37A	0.400626	12.2733	2.53391	0.111424	0.716867
ADCY3	0.483194	5.50927	2.53337	0.111462	0.716867
EXOC5	-0.670535	5.79978	2.53253	0.111521	0.716867
SREK1	-0.833502	6.51206	2.53206	0.111555	0.716867
SPSB3	0.65197	4.15609	2.53133	0.111606	0.716867
TP53BP1	-0.609293	5.55344	2.53117	0.111617	0.716867
FBXO5	-0.759012	4.7936	2.52929	0.111751	0.716867
LSG1	-0.449722	5.26514	2.52917	0.111759	0.716867
CIB1	0.480103	6.32537	2.5291	0.111764	0.716867
CCDC114	-0.851388	0.936417	2.52865	0.111796	0.716867
LATS1	-0.576019	4.77727	2.52823	0.111826	0.716867
SLC9A6	-0.47952	4.26645	2.52717	0.111901	0.716867
MAP7D3	-0.734869	4.987	2.52636	0.111958	0.716867
PCNA	0.669729	9.25662	2.52499	0.112055	0.716867
ZDHHC6	-0.519892	4.82346	2.52496	0.112058	0.716867
ZNF595	-3.18177	0.678881	2.52466	0.112079	0.716867
SETBP1	-0.968248	2.00353	2.52461	0.112082	0.716867
ALMS1	-0.894709	3.66412	2.52363	0.112152	0.716867
TRMT6	-0.604074	5.07888	2.52331	0.112175	0.716867
RRP1B	-0.441759	6.29838	2.52318	0.112184	0.716867
MRPL41	0.533566	5.4759	2.52287	0.112207	0.716867
IL13RA1	0.507339	3.16773	2.5228	0.112211	0.716867
GPC4	2.05647	2.51408	2.5226	0.112226	0.716867
DNAJB14	-0.712717	4.69247	2.52244	0.112237	0.716867
CD9	0.878204	3.28997	2.52098	0.112341	0.716867
DNPEP	0.482119	5.31611	2.51948	0.112448	0.716867
RPL32P3	-0.713484	2.04036	2.51946	0.112449	0.716867
TCF7L2	1.07431	0.216149	2.51935	0.112457	0.716867
HYAL3	0.724597	2.20413	2.51822	0.112538	0.716867
NEK1	-0.687589	4.53133	2.51764	0.112579	0.716867
PAXIP1	-0.514546	5.22045	2.51708	0.112619	0.716867
UGT2B15	-0.748756	2.72591	2.51636	0.11267	0.716867
CAB39	-0.534079	6.61291	2.51576	0.112713	0.716867
TRIM37	-0.584122	3.91343	2.51569	0.112718	0.716867
C4orf21	-0.975091	3.33578	2.51568	0.112719	0.716867
C17orf85	-0.41145	5.71658	2.51556	0.112728	0.716867
KLF12	-0.733887	4.21449	2.51512	0.112759	0.716867
PIAS2	-0.569656	4.87326	2.51483	0.11278	0.716867
SPG11	-0.568373	4.1532	2.51482	0.112781	0.716867
MINPP1	-0.530276	4.64526	2.51325	0.112893	0.716867
SGK1	0.961606	4.17374	2.51226	0.112964	0.716867
ARID4A	-0.762603	5.71524	2.51047	0.113092	0.716867
RAB15	1.29508	0.99088	2.5097	0.113147	0.716867
ERC2	1.23266	1.05675	2.50736	0.113315	0.716867
PA2G4P4	-0.888976	2.32434	2.50698	0.113343	0.716867
KIAA1430	-0.567483	6.08912	2.50552	0.113448	0.716867
KTN1	-0.841953	7.79184	2.50421	0.113542	0.716867
ZNF146	-0.847696	5.39864	2.50339	0.113601	0.716867
GTF2E2	-0.429953	5.97167	2.503	0.11363	0.716867
ZDHHC24	0.637403	3.73639	2.50278	0.113645	0.716867
NME7	-0.725579	3.30072	2.50164	0.113728	0.716867
MYEOV	0.749365	0.685772	2.50112	0.113765	0.716867
KIF15	-0.885759	4.72007	2.50086	0.113784	0.716867
TXNRD1	-0.464914	5.02352	2.50082	0.113787	0.716867
GNAO1	1.69201	0.622624	2.50081	0.113788	0.716867
TUSC1	-3.18183	0.359631	2.49901	0.113918	0.716867
GSTCD	-0.59139	4.81814	2.49863	0.113945	0.716867
ADIPOR1	0.435008	5.40813	2.49777	0.114008	0.716867
UFL1	-0.783782	5.7995	2.49719	0.11405	0.716867
TMEM187	0.729935	2.31744	2.49681	0.114077	0.716867
CEP57L1	-0.682885	3.01412	2.49667	0.114088	0.716867
EXOC6	-0.748852	2.81476	2.49662	0.114091	0.716867
RNH1	0.490502	6.36239	2.49638	0.114108	0.716867
ZNF318	-0.516207	6.21735	2.49605	0.114132	0.716867
ZSCAN26	-0.619231	2.65718	2.49449	0.114245	0.716867
MAPK11	0.523477	3.70315	2.49414	0.114271	0.716867
SMC3	-0.828078	6.9199	2.49321	0.114338	0.716867
PARP15	-0.951838	2.04192	2.49309	0.114347	0.716867
NECAB3	0.918651	1.09805	2.49173	0.114446	0.716867
EPT1	-0.595995	5.11351	2.48991	0.114578	0.716867
GPSM3	0.564994	6.72265	2.48937	0.114618	0.716867
ME2	-0.490357	6.70014	2.48878	0.114661	0.716867
CDV3	-0.553109	9.07227	2.48641	0.114834	0.716867
INPP4B	2.26026	0.184635	2.48588	0.114872	0.716867
SFMBT1	-0.439269	4.01333	2.4841	0.115002	0.716867
DSN1	-0.465551	4.95923	2.4818	0.11517	0.716867
FAM212A	1.34618	0.139271	2.48142	0.115198	0.716867
EMC10	0.480917	6.32113	2.48077	0.115246	0.716867
FDX1L	0.518374	3.59301	2.48019	0.115289	0.716867
ZNF610	-3.17462	-0.286275	2.47963	0.11533	0.716867
FLJ31306	-0.506971	5.28986	2.47863	0.115403	0.716867
RGS10	0.479196	6.72844	2.47861	0.115404	0.716867
C17orf89	0.480663	7.608	2.47722	0.115506	0.716867
NMD3	-0.714978	4.80395	2.47669	0.115545	0.716867
CERS5	0.493172	3.65865	2.47647	0.115561	0.716867
WDR3	-0.673436	5.25917	2.47632	0.115572	0.716867
ATP1A1	0.452606	8.46424	2.47614	0.115585	0.716867
TSC2	0.483968	3.72532	2.47593	0.115601	0.716867
NFATC3	-0.446417	6.50775	2.47378	0.115759	0.716867
ZNF544	-0.536592	3.95545	2.4733	0.115795	0.716867
TMEM205	0.530814	5.60889	2.47314	0.115807	0.716867
NEK3	-0.806529	1.93794	2.47196	0.115893	0.716867
DOCK10	-0.884288	6.4315	2.47128	0.115944	0.716867
HIST1H1C	0.729648	8.47032	2.46992	0.116044	0.716867
WDR89	-0.709905	4.42661	2.46946	0.116078	0.716867
CRIP1	0.665836	7.34854	2.46943	0.11608	0.716867
SDHAF1	0.510173	3.80902	2.46917	0.116099	0.716867
PCID2	-0.480456	5.56799	2.46911	0.116104	0.716867
ANKRD32	-0.609952	4.64012	2.46577	0.116351	0.716867
UTP20	-0.766991	4.36327	2.46534	0.116382	0.716867
NARF	0.486768	4.09042	2.46485	0.116419	0.716867
VEZT	-0.614687	5.81307	2.46398	0.116484	0.716867
HHEX	-1.32735	0.181736	2.46198	0.116632	0.716867
MRPL54	0.533827	5.05551	2.45992	0.116785	0.716867
NCAPD3	-0.583414	4.90749	2.45942	0.116822	0.716867
FAU	0.454739	10.6131	2.45867	0.116877	0.716867
WFDC2	1.19133	3.31164	2.45473	0.117171	0.716867
PARPBP	-0.677189	4.11332	2.45426	0.117206	0.716867
APPL1	-0.544008	6.41185	2.45296	0.117303	0.716867
MYBL1	-0.941335	2.16999	2.45275	0.117319	0.716867
GEM	-1.29176	-0.204842	2.45177	0.117392	0.716867
MDM1	-0.618256	3.9956	2.45068	0.117474	0.716867
[truncated: 10,350 more rows]
