# Supplementary material for: Differences in DNA Repair Capacity, Cell Death and Transcriptional Response after Irradiation between a Radiosensitive and a Radioresistant Cell Line
Source: Sci Rep. 2016 Jun 1;6:27043. doi: 10.1038/srep27043 (PMC4887990; doi:10.1038/srep27043)
Supplement: Supplementary Dataset S3 [file srep27043-s4.xls]

## Sheet: Hoja1
	logFC	logCPM	LR	PValue	FDR
PAPLN	2.76166	3.48892	40.6152	1.85361e-10	2.28902e-06
SULF2	2.97169	2.91503	37.1394	1.09981e-09	6.79076e-06
SPATA18	2.47148	2.65378	35.2826	2.85167e-09	1.17384e-05
SESN1	1.979	5.03251	32.638	1.11025e-08	3.08517e-05
CMBL	2.21878	4.40816	32.4089	1.24916e-08	3.08517e-05
MDM2	1.83566	8.69622	31.4622	2.03361e-08	3.87917e-05
TNFSF4	2.00815	5.11743	31.3105	2.1989e-08	3.87917e-05
EDA2R	1.91432	4.49608	30.216	3.86514e-08	5.96633e-05
FDXR	1.75896	6.70318	27.9499	1.245e-07	0.000170828
PHLDA3	1.89599	5.65019	26.5037	2.63036e-07	0.000324823
ASPA	7.55088	0.192265	25.0431	5.60636e-07	0.00062939
E2F7	1.63928	4.19434	23.3245	1.36847e-06	0.00131919
FUCA1	1.5673	5.65203	23.2962	1.38873e-06	0.00131919
PSTPIP2	1.62544	4.90494	22.7379	1.85669e-06	0.00163773
VWCE	2.04153	3.42269	22.2817	2.35435e-06	0.00191239
CDKN1A	1.72393	9.42722	22.1836	2.47779e-06	0.00191239
SMPD3	7.22658	1.12546	22.0061	2.71785e-06	0.00197428
PROCR	3.01887	1.25826	21.4964	3.54489e-06	0.00243199
FEZ1	1.47561	5.31008	21.2799	3.96867e-06	0.00256876
ZNF385A	2.42089	2.69097	21.1896	4.16026e-06	0.00256876
ASTN2	1.63033	3.94212	20.8931	4.85634e-06	0.00285576
LIF	2.77689	2.12519	20.5808	5.71667e-06	0.00320887
PXT1	2.72013	2.14075	20.346	6.4628e-06	0.00346996
KRT17	3.22085	1.34474	19.9805	7.82351e-06	0.00402552
LCE1E	3.50125	1.71522	19.4596	1.02748e-05	0.00507536
C12orf5	1.38273	6.12087	19.1485	1.20933e-05	0.00574383
TGFBI	3.97551	1.25186	18.9451	1.34535e-05	0.0060637
TNFRSF10D	2.74452	2.36896	18.9037	1.37488e-05	0.0060637
FAM212B	1.75505	4.21049	18.7503	1.49e-05	0.00615311
TRIAP1	1.23648	7.0746	18.7442	1.4948e-05	0.00615311
MAP2K6	1.71463	4.81595	18.4599	1.73517e-05	0.00691215
TP53I3	1.47258	3.51539	17.7879	2.46945e-05	0.00952977
KCNN3	1.30635	7.24335	17.5256	2.83473e-05	0.0106079
HIST1H4F	-4.72078	0.507932	17.4567	2.9392e-05	0.0106754
RPS27L	1.20947	9.09016	17.3371	3.13016e-05	0.0110441
ARHGEF3	1.44889	5.62497	17.252	3.27347e-05	0.0112289
RBMS3	2.106	2.03631	16.9301	3.87822e-05	0.0129438
ANKRD20A12P	6.72362	0.181065	16.7998	4.15379e-05	0.0134987
PVRL4	2.73992	0.896976	16.6606	4.46987e-05	0.0141534
GRHL3	4.30748	0.0997352	16.5462	4.74803e-05	0.0146583
CYSLTR1	3.052	1.66671	16.0879	6.04702e-05	0.0182133
EHHADH	1.5904	3.27294	15.7185	7.34999e-05	0.021296
DDN	-2.56105	0.565452	15.6695	7.54323e-05	0.021296
RRM2B	1.85612	5.83757	15.6352	7.68126e-05	0.021296
HES2	1.83217	2.54008	15.6158	7.76032e-05	0.021296
ITGAM	2.65381	2.42238	15.1983	9.67908e-05	0.0259841
GLS2	1.79883	2.2743	14.992	0.000107966	0.0279836
RASSF4	2.06396	3.03675	14.9609	0.000109765	0.0279836
DHRS2	-2.50768	1.16707	14.9391	0.000111037	0.0279836
TFAP4	-1.59074	4.68786	14.7858	0.000120439	0.0297461
FAM46A	2.0757	3.11607	14.5194	0.000138726	0.0335906
HIST1H2BF	-3.80909	0.505812	14.4694	0.000142457	0.0338309
LOC643401	4.01977	1.85851	14.2042	0.000164005	0.0379562
CACNB4	1.46447	3.65074	14.1817	0.000165976	0.0379562
LACC1	2.30438	3.18514	14.0905	0.000174226	0.0391184
ANKRD50	2.02484	2.29607	13.8437	0.000198664	0.0438089
TM7SF3	1.12534	6.66752	13.7133	0.000212937	0.0454768
ZFAND4	1.40138	2.62149	13.7076	0.000213592	0.0454768
MAP3K12	1.50055	2.33536	13.3752	0.000254979	0.0533684
TP53INP1	1.59432	6.27976	13.2446	0.000273372	0.0562645
LCE1B	2.62109	3.14922	13.1849	0.000282211	0.0571316
MS4A1	1.09508	9.46055	13.1071	0.000294179	0.0578287
CXXC4	1.28793	4.68642	13.0732	0.000299556	0.0578287
IFRD2	-1.11782	6.27543	13.0722	0.000299703	0.0578287
FBXO22	1.05405	6.01077	12.8771	0.000332627	0.0619676
TOB1	1.04574	4.94174	12.8543	0.000336699	0.0619676
SLC7A6	1.17765	5.44189	12.8419	0.000338944	0.0619676
IFNG	4.6325	3.40356	12.8293	0.000341226	0.0619676
PUSL1	-1.3967	2.80134	12.7584	0.000354409	0.063429
XPC	1.01901	6.89306	12.6563	0.000374307	0.0660332
TRIM22	1.24981	7.87484	12.5696	0.000392082	0.0681609
C10orf99	6.5986	0.206871	12.5284	0.000400817	0.0681609
FAM198B	3.21114	0.0906722	12.5186	0.000402927	0.0681609
FLJ35390	-1.31742	2.37163	12.4486	0.00041831	0.0695808
ANKRA2	1.22048	5.57799	12.4296	0.00042259	0.0695808
HIST1H1D	-2.13262	5.23338	12.3012	0.000452665	0.0734344
HIST1H1B	-2.55431	3.25948	12.2798	0.000457887	0.0734344
PTGIR	1.99794	2.20021	12.2527	0.000464582	0.0735529
TMEM68	1.114	4.76077	12.1531	0.000490069	0.0766059
OTP	1.95726	4.19808	12.0627	0.000514399	0.0794039
GAL3ST4	1.7595	3.35224	11.9968	0.000532918	0.081247
PTGS1	2.69002	1.05913	11.9119	0.000557753	0.0839962
CCL4	1.70116	7.15881	11.7718	0.000601361	0.0894723
GBP1	1.42417	6.43648	11.6437	0.000644192	0.0939246
PSTK	-2.56909	1.03858	11.6141	0.000654539	0.0939246
MOXD1	1.1133	5.71337	11.6007	0.000659278	0.0939246
PDLIM4	2.74133	0.33847	11.5938	0.000661709	0.0939246
SESN3	3.06155	1.9399	11.4055	0.000732265	0.102758
UNC13A	2.44035	1.05576	11.3795	0.000742604	0.103038
B4GALT2	-1.17059	4.89869	11.3164	0.000768244	0.105412
FHL2	1.33997	3.8144	11.2766	0.000784889	0.106512
DRAM1	0.94992	6.85481	11.18	0.000826851	0.110987
MLLT11	1.30431	2.79691	11.1592	0.000836148	0.111028
UBL4A	-1.1978	4.84166	11.0857	0.000869947	0.114287
PTMA	-1.0272	11.4336	11.0511	0.000886334	0.115214
PIM1	-1.17077	5.64805	10.9224	0.00095011	0.122211
F5	1.29388	3.17883	10.9033	0.00095995	0.122211
C21orf91	1.23239	5.80681	10.8605	0.000982375	0.123789
ANXA4	0.929435	6.00838	10.8315	0.000997862	0.124471
SCARNA9	-1.12006	7.9813	10.8073	0.00101103	0.124852
PAGR1	-0.973729	6.29271	10.7692	0.00103202	0.12503
HSPA7	1.35045	2.37521	10.7642	0.00103483	0.12503
LCE1F	3.00905	0.99475	10.7499	0.00104284	0.12503
OSBPL3	1.17121	5.23918	10.665	0.00109182	0.129643
CDK14	1.26879	4.6597	10.647	0.00110251	0.129665
SLC19A1	-1.30885	3.67237	10.5813	0.0011424	0.133089
GPR87	3.86045	0.105577	10.4814	0.00120581	0.139164
EGR2	1.23836	5.87252	10.4519	0.00122526	0.140099
CCDC90B	1.18899	6.09552	10.43	0.00123988	0.14047
DGKA	1.01234	4.1495	10.3948	0.00126373	0.140916
KIAA0895L	1.12427	3.36145	10.3905	0.00126663	0.140916
GAS6-AS1	3.59681	1.04835	10.2983	0.00133151	0.146811
ENC1	1.15189	5.21445	10.257	0.0013617	0.148811
ZSWIM6	1.25903	3.15848	10.2224	0.00138742	0.150291
RNF19B	1.33232	4.78548	10.1851	0.00141577	0.152029
CCR1	1.31086	3.81726	10.1631	0.0014328	0.152073
CCNG1	1.2297	7.00133	10.1528	0.00144081	0.152073
GRWD1	-1.10239	4.83433	10.067	0.00150945	0.157221
SNORD119	-2.50177	0.532091	10.0602	0.00151504	0.157221
LRMP	1.49263	7.27661	9.9821	0.0015807	0.162459
GEMIN4	-1.10552	5.03297	9.96432	0.00159603	0.162459
TPD52L1	-2.86789	0.233122	9.95402	0.00160499	0.162459
AAK1	0.877628	6.5975	9.9358	0.00162095	0.162741
FJX1	-1.4571	1.5652	9.91579	0.00163866	0.163193
TRIM65	-0.906971	4.35795	9.86676	0.00168291	0.166258
MAPKAPK3	-1.04733	3.53858	9.84052	0.0017071	0.166485
IPCEF1	1.23518	5.40056	9.83506	0.00171217	0.166485
LSAMP	2.65683	0.864077	9.80941	0.00173621	0.166772
PIP5K1B	0.955283	4.6736	9.7808	0.00176344	0.166772
WDR63	1.82808	1.60077	9.77093	0.00177293	0.166772
LOC100128822	-1.11515	2.86673	9.76226	0.00178131	0.166772
AIM1	1.01307	6.88941	9.76088	0.00178265	0.166772
RB1	1.14683	6.92839	9.74061	0.00180241	0.166795
MYBBP1A	-0.943773	5.18555	9.73072	0.00181213	0.166795
TESPA1	1.05818	4.02739	9.71643	0.00182628	0.166795
FGL2	1.98291	1.81188	9.70575	0.00183692	0.166795
ITPR2	1.62013	6.64558	9.67113	0.00187186	0.168727
NRF1	-0.975035	3.53328	9.60607	0.00193936	0.17346
NTN1	3.76548	0.604641	9.5937	0.00195247	0.17346
TNFSF9	1.09914	7.0518	9.54966	0.00199986	0.17541
CD3EAP	-1.31185	4.38711	9.54695	0.00200282	0.17541
MRPS34	-0.974057	4.95678	9.49039	0.00206551	0.178259
CEP85L	1.43359	4.90299	9.48938	0.00206665	0.178259
RASSF6	1.60058	4.36881	9.45762	0.00210274	0.178259
FCRL5	1.19941	5.20829	9.44312	0.00211942	0.178259
TTYH3	1.00852	6.73427	9.44182	0.00212093	0.178259
MYC	-1.27488	5.88584	9.42829	0.00213664	0.178259
HDAC9	1.21539	2.39354	9.42	0.00214631	0.178259
HIST2H2AC	-1.93447	1.31187	9.40967	0.00215844	0.178259
PTBP3	1.04042	7.83954	9.38406	0.00218881	0.178259
PLXNB2	1.06543	5.68859	9.38016	0.00219346	0.178259
PLK2	1.46184	2.50566	9.37721	0.00219699	0.178259
IGF1R	-1.92188	1.3634	9.36758	0.00220857	0.178259
PTPN22	1.3278	5.2515	9.33099	0.00225311	0.179589
UNG	-1.15667	5.90218	9.33015	0.00225414	0.179589
ACTA2	1.04033	5.41654	9.1629	0.00246971	0.195503
HAGHL	-1.21968	2.74333	9.13255	0.00251101	0.197506
HIST1H4H	-1.89241	3.43826	9.09619	0.00256143	0.200197
LIMA1	1.125	5.77017	9.05416	0.00262097	0.203305
CD86	0.939283	5.597	9.04184	0.0026387	0.203305
HIST1H4C	-1.9456	8.84188	9.02545	0.00266246	0.203305
GDF15	1.83205	5.49426	9.0223	0.00266706	0.203305
DSE	1.27681	5.13554	8.97217	0.00274123	0.207677
SGCB	1.05576	4.00331	8.95825	0.0027622	0.20799
C7orf41	1.62326	1.70997	8.93085	0.00280393	0.209364
SLFN12	1.20556	2.83509	8.92264	0.00281658	0.209364
SLC35D1	0.868745	4.86599	8.91311	0.00283131	0.209364
APOBEC3C	0.978383	6.78834	8.90061	0.00285076	0.209548
CHERP	-0.873216	6.89618	8.8157	0.0029865	0.216402
ASS1	-2.18009	5.12326	8.80875	0.00299789	0.216402
SETD1B	-0.795141	5.83109	8.8017	0.0030095	0.216402
ABCA6	1.63839	2.97398	8.79891	0.0030141	0.216402
GADD45A	1.13261	6.21898	8.76787	0.00306582	0.218843
UTRN	1.52682	4.71895	8.72336	0.00314159	0.222469
CCL3	1.41181	8.03565	8.71695	0.00315265	0.222469
PEMT	-1.38552	1.84697	8.68091	0.0032156	0.224683
NDUFAF2	-0.949285	5.49021	8.67579	0.00322464	0.224683
LGALS9C	2.80615	1.94266	8.66792	0.00323861	0.224683
DCTPP1	-1.01784	5.90315	8.59521	0.00337047	0.232525
FAM195B	-0.934892	4.74999	8.57742	0.00340357	0.233504
DDB2	0.953519	6.87858	8.5458	0.0034632	0.236282
PRICKLE2	2.23603	0.941532	8.50077	0.00354997	0.240871
REEP2	5.52759	0.267876	8.48309	0.00358462	0.241893
MMP7	2.52966	1.29862	8.40539	0.00374109	0.24989
HIST1H3G	-1.76246	0.819664	8.40418	0.00374359	0.24989
ATP6V1A	0.960102	6.25693	8.38569	0.00378186	0.251087
THAP7	-1.09454	2.8743	8.34913	0.00385873	0.25482
DECR1	0.805959	6.29127	8.32671	0.00390663	0.256612
SLC38A5	-0.932462	5.65035	8.29535	0.00397468	0.258586
AGAP3	-0.845392	4.93253	8.29357	0.00397857	0.258586
ZMAT3	1.18995	7.82573	8.26786	0.0040353	0.259712
RRP12	-0.901376	4.54897	8.26667	0.00403796	0.259712
PLK3	0.983463	4.40737	8.24083	0.00409584	0.26207
KLF8	1.09301	2.68939	8.08018	0.0044752	0.284867
GVINP1	1.17011	3.98637	8.02975	0.00460151	0.28961
LOC100288432	2.27729	0.751066	8.02518	0.00461314	0.28961
C16orf46	-1.3422	1.62515	8.01521	0.00463861	0.28961
APOM	-1.12277	2.23073	8.0055	0.00466355	0.28961
LCE1C	1.91669	2.31993	7.99564	0.00468902	0.28961
C15orf61	-0.945581	5.51981	7.9951	0.00469042	0.28961
INPP1	0.841023	4.89951	7.96664	0.00476473	0.291378
FTSJ1	-0.782627	5.13769	7.96607	0.00476624	0.291378
PPM1D	1.11002	4.68322	7.94296	0.00482749	0.292042
LOC401010	-1.65604	1.39089	7.92856	0.00486606	0.292042
B3GALT6	-0.91227	4.72335	7.92299	0.00488104	0.292042
MAPK12	-0.885913	3.55859	7.922	0.00488374	0.292042
PPIC	1.71643	1.47656	7.91716	0.00489682	0.292042
LOC646626	1.51865	1.909	7.8998	0.00494402	0.292042
IFIT1	1.24084	5.03122	7.89187	0.00496574	0.292042
EPS8L2	1.09243	3.42292	7.89167	0.0049663	0.292042
ECI1	-0.924522	5.8525	7.85222	0.00507585	0.292863
TRANK1	1.07261	4.07899	7.83736	0.00511772	0.292863
TMEM19	0.818138	5.81054	7.83363	0.00512831	0.292863
PJA1	-0.898862	4.13044	7.82482	0.00515337	0.292863
ANP32B	-0.866992	9.43055	7.8235	0.00515712	0.292863
DCAF4	-0.85044	3.94448	7.82222	0.00516078	0.292863
RBM15B	-0.803935	6.64838	7.82156	0.00516266	0.292863
DDX49	-0.850811	4.83854	7.819	0.00516998	0.292863
SNORD68	-1.60232	3.86777	7.78694	0.00526252	0.296048
MAFG-AS1	-1.14777	2.21453	7.78295	0.00527415	0.296048
PPRC1	-0.934456	4.66881	7.71064	0.00548961	0.299511
TAGLN	1.47491	1.30264	7.70763	0.00549878	0.299511
LAMP3	1.01218	6.28754	7.70681	0.00550128	0.299511
PUS1	-0.842017	5.34891	7.70397	0.00550996	0.299511
EPHA2	2.6754	0.680912	7.69266	0.00554459	0.299511
LRAT	1.92023	1.07945	7.68028	0.00558276	0.299511
LOC100130093	2.01919	0.602418	7.67361	0.00560344	0.299511
BLOC1S2	1.04317	7.15445	7.67155	0.00560982	0.299511
IGFBP4	1.18604	4.24787	7.6636	0.0056346	0.299511
FAS	1.08724	6.57379	7.66267	0.0056375	0.299511
SAMD1	-1.22043	2.6146	7.66244	0.00563823	0.299511
MBD5	0.961507	3.51247	7.65418	0.0056641	0.299511
TRIM38	0.847983	5.64064	7.65364	0.00566578	0.299511
HIST1H2BG	-2.08222	1.5381	7.65058	0.00567541	0.299511
WDR18	-0.973852	6.13463	7.6135	0.00579329	0.304431
C8orf46	5.21277	0.058881	7.60015	0.00583636	0.305177
MLST8	-1.00416	3.79758	7.58289	0.0058925	0.305177
SNORD17	-2.57914	0.140326	7.57016	0.00593426	0.305177
TRO	0.968607	3.22194	7.56319	0.00595724	0.305177
PYROXD2	1.79565	1.3025	7.55937	0.00596989	0.305177
TIMM13	-0.802997	6.35569	7.55404	0.00598757	0.305177
ZBTB45	-0.997694	3.25756	7.54926	0.00600347	0.305177
C10orf2	-0.869096	4.45511	7.54874	0.00600519	0.305177
HDX	1.90944	1.45824	7.5355	0.00604951	0.30575
GBP3	1.89549	3.16915	7.5306	0.00606599	0.30575
PTPRK	2.07183	1.11447	7.46509	0.00629068	0.315787
CD53	0.754684	8.4046	7.4451	0.00636092	0.31802
MGME1	0.859599	5.05283	7.42912	0.00641768	0.319564
PVT1	0.849557	4.63535	7.41572	0.00646564	0.320263
HS6ST1	-1.11856	3.14995	7.41074	0.00648358	0.320263
RRAD	1.47723	2.91275	7.38113	0.00659118	0.324281
IMPDH1	-0.910751	5.04176	7.36833	0.00663824	0.3253
KIAA1671	1.58162	3.61812	7.35543	0.00668605	0.32546
CCDC85B	-0.975189	4.86881	7.32872	0.00678612	0.32546
LONP1	-1.10833	6.35361	7.32294	0.006808	0.32546
MRPL55	-0.844182	4.85721	7.31974	0.00682013	0.32546
ITM2B	0.935173	7.0292	7.31844	0.00682505	0.32546
ITGB1	1.15954	5.50554	7.31141	0.0068518	0.32546
GRASP	5.38856	0.837962	7.30913	0.0068605	0.32546
ARPC2	0.684651	10.2089	7.30791	0.00686517	0.32546
TP53TG1	0.851299	4.71602	7.30437	0.00687869	0.32546
PARP4	0.968422	4.68392	7.28175	0.00696585	0.326747
SAPCD2	-1.23935	3.84539	7.27755	0.00698216	0.326747
RCC1	-0.860807	6.62866	7.25375	0.00707531	0.326747
C20orf118	3.16989	1.36791	7.25281	0.00707902	0.326747
ZNF593	-0.88245	4.73689	7.24479	0.00711069	0.326747
FOSL1	1.3994	1.91043	7.24176	0.0071227	0.326747
HSDL2	0.970041	5.7359	7.23718	0.00714089	0.326747
SLC5A12	2.696	0.326364	7.23716	0.00714097	0.326747
NT5DC2	-0.879774	4.1836	7.23639	0.00714405	0.326747
COL19A1	1.18011	2.51202	7.22169	0.00720278	0.328218
PDE4B	0.977286	4.24277	7.21134	0.00724444	0.328903
C5	2.24328	1.01569	7.18874	0.00733623	0.33185
OVGP1	-1.96281	0.367037	7.16916	0.00741676	0.333035
TWSG1	0.930872	5.2478	7.1671	0.00742529	0.333035
DDX58	1.24814	3.80486	7.1594	0.00745723	0.333035
GLIPR1	0.953123	3.91329	7.15348	0.00748186	0.333035
ZC3H12C	1.06419	4.99613	7.14979	0.00749726	0.333035
CHPF	-1.07555	4.36052	7.10037	0.0077068	0.339788
LPXN	0.808711	7.47836	7.09955	0.00771031	0.339788
C1orf173	1.88064	1.28729	7.09456	0.00773183	0.339788
IFIT2	1.32777	4.04675	7.08067	0.00779201	0.341218
ZC3H7A	0.963124	6.96774	7.06495	0.00786067	0.342105
SRGN	0.702023	10.1396	7.06335	0.00786767	0.342105
RP2	1.02401	3.34909	7.05368	0.00791024	0.342749
RNF126	-0.795554	6.03453	7.0249	0.00803841	0.344898
PDCD2L	-0.795508	4.39025	7.02479	0.00803891	0.344898
REC8	0.944066	5.74062	7.02374	0.00804361	0.344898
CNR1	1.43833	2.32048	6.99421	0.00817738	0.348676
SHOX2	1.33621	2.08059	6.99184	0.0081882	0.348676
MRPS26	-0.851341	5.39982	6.97701	0.00825636	0.349615
SBF2	1.22925	1.33928	6.97473	0.00826686	0.349615
TMEM223	-0.768494	4.42388	6.96234	0.00832429	0.350345
EXOSC5	-1.13646	5.04573	6.95878	0.00834088	0.350345
CASK	0.966218	3.70765	6.95227	0.00837129	0.350431
LOC729737	2.48264	0.524543	6.94379	0.00841108	0.350907
ENOSF1	-0.734705	4.75105	6.93637	0.00844605	0.351153
LOC152217	-0.720947	5.58055	6.92622	0.00849409	0.351153
CD83	1.04107	5.95684	6.9245	0.00850228	0.351153
LCP1	0.731069	9.91521	6.91819	0.00853232	0.351219
TMEM168	1.26323	4.74635	6.88879	0.00867378	0.35517
CDK2AP2	-0.896619	6.94404	6.88322	0.00870084	0.35517
C11orf74	1.15794	1.97888	6.8804	0.0087146	0.35517
CARD16	1.40426	2.85423	6.86909	0.00876992	0.355269
KEAP1	-0.76945	5.49492	6.86243	0.00880266	0.355269
LYST	1.47852	4.30807	6.86172	0.00880617	0.355269
CABYR	1.96044	0.229506	6.85647	0.00883211	0.355269
ZBTB20	1.12727	4.47968	6.82207	0.00900382	0.361001
PIK3R3	0.835797	5.15433	6.80568	0.00908684	0.36315
BAIAP2L1	0.797817	5.72497	6.78774	0.0091786	0.364725
SRPRB	-0.733618	6.4984	6.78644	0.00918532	0.364725
HNRNPA0	-0.800792	9.56563	6.77556	0.00924146	0.365778
GIMAP8	1.28669	2.24109	6.74031	0.00942584	0.371884
SCARNA14	-2.29963	1.9777	6.71302	0.00957117	0.374564
ADAM15	-0.815247	4.94133	6.71301	0.00957119	0.374564
MYO3B	1.26949	2.47381	6.70714	0.00960275	0.374564
CXCL12	1.80601	2.50858	6.70485	0.00961511	0.374564
TGFBR1	1.00115	3.78174	6.69012	0.00969487	0.375406
GPM6A	5.02385	0.263571	6.68125	0.00974324	0.375406
TIGD5	-0.943168	2.57324	6.68031	0.00974837	0.375406
PDE7A	0.782348	6.12635	6.6721	0.00979336	0.375406
TTLL12	-0.969295	4.85621	6.67091	0.00979991	0.375406
TMEM131	0.783693	5.66374	6.66743	0.0098191	0.375406
KANK3	2.08433	0.919792	6.64062	0.00996792	0.376813
PGF	2.2274	0.0556512	6.63906	0.00997663	0.376813
APOBEC3H	0.880726	3.79314	6.63653	0.00999082	0.376813
PSMG3	-0.726293	6.02305	6.62678	0.0100457	0.376813
HIST1H1E	-1.79847	1.40942	6.62345	0.0100645	0.376813
C8orf33	-0.744819	5.0062	6.62337	0.0100649	0.376813
SPRYD3	-0.762883	5.04885	6.62256	0.0100695	0.376813
MAN1C1	-2.15246	0.727879	6.6085	0.0101493	0.378653
BASP1	0.860763	8.27715	6.59798	0.0102094	0.379453
MRPS2	-0.775114	5.75814	6.58893	0.0102615	0.379453
MUC20	1.77255	0.788303	6.58284	0.0102967	0.379453
LMO7	1.05496	5.05845	6.58188	0.0103022	0.379453
PLAUR	1.59226	3.31036	6.56612	0.0103938	0.379453
TRMT61A	-0.987163	3.47936	6.56294	0.0104124	0.379453
IFI6	0.801765	7.25805	6.55692	0.0104477	0.379453
BAX	0.869557	7.57057	6.55285	0.0104717	0.379453
SLC39A7	-0.872811	6.08208	6.55182	0.0104777	0.379453
MANEAL	-0.916797	2.41998	6.55176	0.0104781	0.379453
C11orf83	-0.941057	4.18219	6.53531	0.0105754	0.381764
TYSND1	-0.904864	4.27555	6.52714	0.0106241	0.381764
CCNG2	0.995049	3.90892	6.52537	0.0106346	0.381764
NR4A1	1.46646	1.03101	6.48495	0.0108792	0.389411
PLXNC1	0.980431	5.35442	6.47613	0.0109333	0.390217
CD24	1.28895	3.49427	6.4655	0.0109989	0.390549
MET	-5.00533	-0.0384702	6.46438	0.0110058	0.390549
POP7	-0.9118	6.62375	6.44392	0.0111333	0.391456
HPSE	1.07907	2.39496	6.44247	0.0111424	0.391456
ABHD15	-0.814576	3.51368	6.43939	0.0111617	0.391456
ZBED2	2.1086	2.53533	6.43903	0.0111639	0.391456
ZFP1	1.22785	2.75262	6.43491	0.0111899	0.391456
APPL2	1.10994	2.00171	6.42583	0.0112472	0.392061
CLUH	-0.815312	6.09613	6.42213	0.0112707	0.392061
SURF4	-0.770198	7.55592	6.41232	0.0113331	0.392611
TDRD7	0.830204	4.31959	6.40966	0.0113501	0.392611
LRRK2	1.45948	4.57952	6.40339	0.0113903	0.3929
SGTB	0.94445	3.25486	6.39339	0.0114546	0.393929
CAMP	2.36748	1.12803	6.38886	0.0114839	0.393929
UBTF	-0.722374	6.94192	6.38052	0.011538	0.394688
C16orf88	-0.868076	5.44485	6.37515	0.0115729	0.39479
SLC52A1	2.36428	0.837342	6.35338	0.0117158	0.396246
SIGMAR1	-1.02194	5.10317	6.35214	0.011724	0.396246
BTG2	0.96741	8.42836	6.34375	0.0117796	0.396246
NPRL2	-0.711464	4.62396	6.33649	0.0118279	0.396246
HIST1H2AJ	-1.9325	2.05502	6.3355	0.0118344	0.396246
EPS8L1	-1.95616	-0.222251	6.33017	0.0118701	0.396246
C10orf12	1.7223	1.20402	6.32236	0.0119225	0.396246
LIN7A	0.896128	2.20909	6.31931	0.011943	0.396246
CLEC2B	1.10802	4.26842	6.31256	0.0119886	0.396246
ASCC3	1.32322	5.64567	6.3088	0.012014	0.396246
NCOA1	0.755873	6.00321	6.3031	0.0120527	0.396246
MAGI3	2.55875	0.295827	6.3012	0.0120656	0.396246
JMJD4	-0.811009	4.46598	6.28555	0.0121726	0.396246
ANKRD37	-0.87573	5.02135	6.28317	0.012189	0.396246
C14orf105	1.41477	1.43218	6.28162	0.0121996	0.396246
CEACAM1	1.84929	1.45099	6.28025	0.0122091	0.396246
MRPL12	-0.790498	5.69184	6.27969	0.0122129	0.396246
ZNF117	1.3404	2.51073	6.27386	0.0122532	0.396246
SGTA	-0.725868	5.32591	6.27063	0.0122756	0.396246
CHCHD4	-0.712385	4.34388	6.27019	0.0122786	0.396246
RNF220	-0.684906	6.32722	6.26863	0.0122894	0.396246
DPH2	-0.761037	5.42599	6.26114	0.0123415	0.396887
FAM219A	-0.918843	2.4971	6.25485	0.0123854	0.396931
HSD17B8	-0.747249	4.31064	6.24349	0.0124651	0.396931
ZNF689	-0.844045	4.31946	6.24251	0.012472	0.396931
ATP7A	1.22226	3.59609	6.23982	0.0124909	0.396931
VARS	-0.917567	4.39703	6.23803	0.0125035	0.396931
MYO5A	1.04834	5.75994	6.22744	0.0125785	0.398288
FADS3	1.03646	3.07353	6.20918	0.012709	0.400856
C15orf39	-0.878954	5.69346	6.20359	0.0127491	0.400856
PVRIG	-1.05875	5.00075	6.19765	0.012792	0.400856
TNFSF13B	0.983509	4.81303	6.19718	0.0127954	0.400856
TOMM40	-0.865664	5.67465	6.19351	0.0128219	0.400856
HCG26	1.02485	3.38999	6.17841	0.0129318	0.40161
UBR1	1.1774	4.5182	6.16539	0.0130273	0.40161
SLC25A37	-0.887337	3.4707	6.15161	0.0131293	0.40161
IMP3	-0.744987	7.02104	6.15004	0.0131409	0.40161
APOBEC3G	0.712095	7.45848	6.14975	0.0131431	0.40161
ZNF337	0.840346	3.57984	6.14609	0.0131703	0.40161
BPNT1	0.734252	5.58727	6.13855	0.0132266	0.40161
ITSN1	1.51978	2.48911	6.13827	0.0132287	0.40161
KIAA1324L	1.03463	1.94997	6.13498	0.0132533	0.40161
HPDL	-1.44206	1.62712	6.1328	0.0132697	0.40161
FANCC	-1.01465	3.75926	6.13085	0.0132843	0.40161
HIST1H2BC	-1.64859	1.87758	6.13024	0.0132889	0.40161
FAM58A	-0.739633	4.55119	6.1261	0.0133201	0.40161
OXER1	0.919133	3.20046	6.12052	0.0133621	0.40161
PHRF1	-0.727032	6.01975	6.11888	0.0133746	0.40161
ANTXR2	1.07661	2.60523	6.11284	0.0134203	0.40161
MYO6	1.09787	6.06349	6.1125	0.0134229	0.40161
ATP10D	0.914001	4.44566	6.11138	0.0134314	0.40161
PSMG4	-0.771004	5.66272	6.09065	0.0135899	0.405367
AFMID	-0.697885	4.89519	6.08364	0.0136439	0.405727
BDH1	-0.798752	5.02953	6.07769	0.01369	0.405727
SNX13	1.31939	3.9076	6.07297	0.0137266	0.405727
CD200R1	2.19	2.02805	6.07209	0.0137334	0.405727
ARNTL	0.932276	3.44384	6.06302	0.0138041	0.405896
RRS1	-0.753709	5.50701	6.05878	0.0138373	0.405896
KIF18A	1.55067	2.90375	6.05873	0.0138378	0.405896
WDR5	-0.739176	6.8709	6.0523	0.0138882	0.40641
CTDSP1	-0.810335	5.68287	6.04008	0.0139846	0.407393
TMEM121	-1.9643	0.0218077	6.03668	0.0140116	0.407393
TSR3	-0.723069	4.61697	6.03553	0.0140207	0.407393
MYH10	1.22095	5.38497	6.01617	0.0141754	0.41092
PM20D2	-0.971268	4.51811	6.00719	0.0142477	0.412049
DHRS13	-1.16479	2.41975	5.9979	0.014323	0.412101
PLAC8	0.874402	8.12645	5.99748	0.0143263	0.412101
GCH1	0.691598	6.114	5.99068	0.0143816	0.412101
NME7	1.1999	3.30072	5.98763	0.0144066	0.412101
GSK3B	0.737892	5.77241	5.98523	0.0144262	0.412101
SH3BGRL	0.73477	7.39549	5.98053	0.0144646	0.412101
C19orf24	-0.799981	4.83998	5.97736	0.0144907	0.412101
BCKDHA	-0.91559	5.59099	5.97193	0.0145354	0.412101
NPM3	-0.879131	6.55448	5.96762	0.0145709	0.412101
C9orf114	-0.716942	5.64961	5.96613	0.0145832	0.412101
IRAK1	-0.724701	6.47669	5.95321	0.0146905	0.412341
ADA	0.760595	7.18499	5.95262	0.0146954	0.412341
NOP56	-0.74418	7.16144	5.95009	0.0147166	0.412341
HAAO	1.09409	2.94149	5.94904	0.0147253	0.412341
IRF4	-0.621973	10.1825	5.9435	0.0147717	0.412705
ALOX5	0.924445	3.99226	5.93188	0.0148693	0.412984
ALG3	-0.774172	4.3339	5.92781	0.0149038	0.412984
GPR18	1.9354	3.11822	5.92566	0.0149219	0.412984
CAD	-1.03246	5.44572	5.9204	0.0149665	0.412984
MBD3	-0.797393	5.34122	5.91929	0.014976	0.412984
ATRIP	-1.1024	1.5612	5.91854	0.0149823	0.412984
HIST1H1C	-1.13387	8.47032	5.90545	0.0150941	0.415138
APAF1	0.949278	4.93645	5.89709	0.0151659	0.415366
FARSA	-0.809356	6.73996	5.88902	0.0152356	0.415366
VEGFB	-0.743622	4.61939	5.88678	0.015255	0.415366
SF3B5	-0.747639	8.72808	5.88364	0.0152822	0.415366
MCC	1.46883	2.10241	5.88244	0.0152926	0.415366
PODXL	1.78482	0.753447	5.88111	0.0153042	0.415366
UCP2	0.916826	6.56723	5.85915	0.0154963	0.419658
H2AFZ	-0.834666	10.3684	5.85091	0.015569	0.420703
CPEB4	0.968843	6.083	5.82006	0.0158444	0.426677
SYNJ2BP	0.898934	4.33269	5.81806	0.0158625	0.426677
PTPLA	1.25702	1.01496	5.8146	0.0158937	0.426677
LOC100128881	-1.28141	1.46857	5.80773	0.0159559	0.427322
NAGLU	-0.797033	3.80452	5.79267	0.0160931	0.427322
FAM86A	-1.39737	1.13334	5.78819	0.0161342	0.427322
DNLZ	-0.892791	3.78859	5.78403	0.0161725	0.427322
MFNG	-0.753386	6.17062	5.77757	0.016232	0.427322
PRKAA1	0.770104	4.61976	5.77592	0.0162472	0.427322
RFX7	1.03232	5.44524	5.77364	0.0162683	0.427322
LMNB2	-0.790911	6.95123	5.77302	0.016274	0.427322
SIDT1	0.653017	4.65445	5.77061	0.0162964	0.427322
FAM78A	-0.730269	4.09392	5.77023	0.0162999	0.427322
SNORD38A	-1.60502	2.39083	5.76894	0.0163118	0.427322
ARL6IP1	0.737546	6.8338	5.76667	0.016333	0.427322
PTP4A1	0.672692	8.43843	5.76193	0.0163771	0.427571
TNFRSF8	-0.793811	6.06625	5.74516	0.0165342	0.430462
ARF1	-0.691018	9.18307	5.73906	0.0165916	0.430462
CXorf23	0.985499	3.51074	5.73886	0.0165936	0.430462
SOX12	-0.930426	3.25675	5.73303	0.0166487	0.430462
RPUSD2	-0.819585	4.66826	5.72622	0.0167134	0.430462
GBE1	0.808296	5.45083	5.72324	0.0167418	0.430462
SCIN	-1.2301	1.1421	5.72073	0.0167658	0.430462
PGAM5	-0.786528	6.74445	5.71956	0.016777	0.430462
F8	0.870887	2.70963	5.71063	0.0168625	0.430462
C10orf10	1.19973	3.72488	5.70903	0.0168779	0.430462
MPEG1	2.37047	1.19806	5.70791	0.0168887	0.430462
TOE1	-0.864851	4.23867	5.70609	0.0169061	0.430462
SNORA24	-1.43002	1.71846	5.69911	0.0169735	0.431287
DDX19A	-0.704229	5.49918	5.69529	0.0170105	0.431341
CMTM7	-1.95934	0.440376	5.69011	0.0170608	0.431729
MON1B	-0.72521	4.0782	5.6828	0.017132	0.432644
YDJC	-0.830065	4.89155	5.67507	0.0172077	0.433634
LOC283663	0.772319	5.18734	5.67163	0.0172414	0.433634
DMD	0.939625	4.53372	5.64918	0.0174635	0.437523
CD69	1.27173	4.62694	5.64884	0.0174669	0.437523
GAR1	-0.708366	6.49185	5.6292	0.0176637	0.441556
FAM86FP	-1.67863	0.684379	5.61751	0.0177819	0.442673
SNORA75	-1.20466	1.48912	5.61625	0.0177947	0.442673
GTPBP3	-0.751679	5.37563	5.61416	0.0178159	0.442673
H1F0	-1.47148	4.59348	5.60612	0.0178978	0.443037
RABL6	-0.737159	6.29772	5.60298	0.01793	0.443037
LINC00341	0.622721	6.50888	5.60218	0.0179382	0.443037
MB	1.60752	2.42063	5.57954	0.0181715	0.446579
SEMA6A	1.85639	1.07996	5.57544	0.0182141	0.446579
STAP1	1.10043	3.82452	5.57343	0.018235	0.446579
ECE2	-0.811545	3.28157	5.57341	0.0182353	0.446579
HPS4	-0.652301	5.01582	5.56856	0.0182858	0.446579
PGRMC2	-0.642533	6.35128	5.56734	0.0182986	0.446579
TC2N	1.01288	3.49597	5.56278	0.0183463	0.446602
TMEM201	-1.06041	3.14549	5.56034	0.0183719	0.446602
FSD1L	0.849915	3.92468	5.5549	0.018429	0.44667
TMEM109	-1.00583	7.60102	5.54987	0.0184821	0.44667
TET2	1.28379	5.62539	5.54977	0.0184831	0.44667
HSPBAP1	1.20583	2.40042	5.53366	0.0186541	0.449158
PMAIP1	0.815842	7.96439	5.53321	0.0186588	0.449158
NR2F6	-0.817282	3.25607	5.52922	0.0187014	0.449308
PHLDA1	1.07345	2.01547	5.52168	0.0187822	0.450372
LOC730227	1.56657	0.669874	5.5089	0.01892	0.452796
VTRNA2-1	-0.871769	4.19327	5.50377	0.0189756	0.453248
PLCG2	0.626246	6.69791	5.49614	0.0190585	0.454351
CISD3	-0.920894	3.67451	5.48851	0.0191418	0.454993
TNN	1.73395	0.629913	5.48693	0.0191591	0.454993
TAB1	-0.662706	4.44797	5.48129	0.0192211	0.455589
FGD6	0.885086	2.91134	5.4721	0.0193224	0.456527
AKAP1	-0.72936	5.35027	5.46957	0.0193504	0.456527
CCL25	1.61009	2.72799	5.46765	0.0193716	0.456527
ENPP2	1.49601	0.790456	5.46097	0.0194459	0.456775
CERK	-0.662102	4.95788	5.4571	0.019489	0.456775
SMPD4	-0.761062	5.88353	5.45673	0.0194931	0.456775
HILPDA	-0.827252	4.52394	5.45325	0.019532	0.456819
ITGAV	0.970271	4.0534	5.44738	0.0195977	0.45749
CEBPD	-1.65481	0.664362	5.44109	0.0196684	0.458273
RANGRF	-0.728877	6.01948	5.43425	0.0197455	0.458859
XAF1	1.14999	5.43531	5.43202	0.0197708	0.458859
FBL	-0.730687	9.48244	5.429	0.019805	0.458859
ICMT	-0.796482	5.62024	5.42042	0.0199026	0.459115
HSPA1B	-1.20237	3.33476	5.41768	0.0199338	0.459115
B4GALT7	-0.683476	5.47393	5.41656	0.0199466	0.459115
LPIN3	1.63915	-0.266368	5.41497	0.0199648	0.459115
CTBP1	-0.708015	7.35281	5.40475	0.020082	0.460352
PHF6	0.839374	6.68506	5.40379	0.0200931	0.460352
ARHGAP24	1.88812	1.20037	5.39673	0.0201746	0.461362
RANGAP1	-0.847472	6.45303	5.39167	0.0202331	0.461846
SNORD52	-1.92998	0.444307	5.35665	0.0206434	0.470155
HS2ST1	0.786372	6.37458	5.35413	0.0206733	0.470155
NELFE	-0.675204	5.99613	5.34631	0.0207662	0.470694
GPX1	0.80101	7.66046	5.34572	0.0207732	0.470694
SNORD49A	-1.54539	0.595101	5.33748	0.0208716	0.471932
PAK6	-1.3975	0.615903	5.33386	0.020915	0.471932
RGL1	0.765793	4.32882	5.33157	0.0209425	0.471932
CD320	-0.828023	4.17136	5.32674	0.0210006	0.472119
NXT1	-0.849108	5.33732	5.32453	0.0210272	0.472119
NRCAM	1.10233	2.48431	5.30823	0.0212249	0.474845
CDK4	-0.808777	6.90006	5.30548	0.0212584	0.474845
ORAI3	0.845377	5.66507	5.30133	0.0213091	0.474845
GMPPB	-0.833968	4.5065	5.30015	0.0213236	0.474845
ALCAM	1.23204	6.44629	5.29874	0.0213409	0.474845
GRAMD3	0.702969	4.14929	5.2932	0.0214088	0.475261
TRIM27	-0.66091	5.58751	5.28163	0.0215516	0.475261
ACHE	1.46649	1.08498	5.28013	0.0215702	0.475261
VCAN	2.34255	1.38089	5.27909	0.021583	0.475261
SLC43A1	-1.34735	4.29503	5.2789	0.0215854	0.475261
SIGLEC5	1.33292	1.31736	5.27849	0.0215905	0.475261
NOC2L	-0.774958	4.87744	5.27359	0.0216513	0.4753
HIST1H2AH	-3.04949	-0.0757672	5.27215	0.0216693	0.4753
H1FX	-1.15264	6.21184	5.26695	0.0217341	0.475876
TRIB3	-1.79558	5.99243	5.25445	0.0218907	0.47717
CACTIN	-0.720239	4.97649	5.25356	0.0219019	0.47717
TUBG2	0.986757	2.67587	5.25082	0.0219365	0.47717
GNAO1	-2.45405	0.622624	5.24992	0.0219478	0.47717
TAF6	-0.842945	4.87218	5.23542	0.0221315	0.47886
C11orf95	-0.864858	2.86619	5.23318	0.02216	0.47886
PDXK	-0.670097	6.82867	5.22598	0.0222519	0.47886
TMEM2	1.39309	2.36562	5.22448	0.0222711	0.47886
KIF13B	0.693308	4.32162	5.22421	0.0222745	0.47886
HIC1	-1.29102	2.75234	5.22317	0.0222879	0.47886
HCFC1	-0.791207	7.23445	5.22247	0.0222969	0.47886
ZSCAN22	-0.900329	2.23881	5.20949	0.022464	0.481555
ZNF460	-1.15733	0.866289	5.20667	0.0225004	0.481555
PLA2G4A	1.38717	2.48679	5.20127	0.0225704	0.482033
TMEM67	1.07052	2.59742	5.19893	0.0226008	0.482033
SAMD9	1.38804	4.84382	5.18998	0.0227174	0.482613
MEN1	-0.692711	6.0243	5.18947	0.0227241	0.482613
KIF6	1.99688	0.320558	5.18564	0.0227743	0.482613
KCNJ3	-1.47902	0.720545	5.18375	0.022799	0.482613
STOML1	-0.885898	2.95719	5.1819	0.0228234	0.482613
CCRN4L	-1.7004	0.70837	5.17109	0.0229658	0.483049
USP36	-0.737073	4.78378	5.16869	0.0229975	0.483049
PIGO	-0.835423	3.75458	5.16473	0.02305	0.483049
PCIF1	-0.835259	2.47649	5.15571	0.0231701	0.483049
USP32	1.03144	3.52528	5.15393	0.0231939	0.483049
XYLT1	1.08272	2.19668	5.15367	0.0231973	0.483049
H6PD	-0.736414	5.45906	5.15003	0.023246	0.483049
TRMT1	-0.689384	4.24956	5.14324	0.023337	0.483049
C10orf76	0.680955	4.83878	5.13801	0.0234075	0.483049
CTU2	-0.868642	4.58537	5.13289	0.0234766	0.483049
DOLPP1	-0.798371	4.18685	5.13069	0.0235064	0.483049
ADPRHL2	-0.800355	4.35972	5.12976	0.023519	0.483049
KCTD1	0.824688	4.69857	5.12828	0.0235391	0.483049
CPEB1	-1.35068	2.34536	5.12799	0.0235429	0.483049
CASP1	1.13067	3.06027	5.12782	0.0235453	0.483049
SHISA8	-0.835068	2.42528	5.12565	0.0235748	0.483049
PLEKHG4	-1.7086	1.06919	5.12267	0.0236152	0.483049
CYP1B1	0.774488	7.71021	5.12072	0.0236418	0.483049
TFR2	-1.66139	0.380393	5.11438	0.0237284	0.483049
PRDX4	-0.648806	5.5639	5.11336	0.0237423	0.483049
IER5	0.651382	8.03399	5.11327	0.0237435	0.483049
NANS	-0.622056	5.92028	5.11103	0.0237742	0.483049
LRRC59	-0.698673	6.04527	5.11015	0.0237863	0.483049
EPG5	0.786431	4.68624	5.10981	0.0237909	0.483049
RNF187	-1.02918	7.02905	5.10755	0.0238219	0.483049
UBE2O	-0.666666	5.27393	5.09863	0.0239448	0.484184
ZNF668	-0.921314	2.78988	5.09578	0.0239841	0.484184
SDCCAG3	-0.675351	4.70563	5.0927	0.0240267	0.484184
KPTN	-0.935869	2.23508	5.09066	0.0240551	0.484184
GAS6	1.45768	2.68994	5.0893	0.0240739	0.484184
GBP2	1.08195	5.41878	5.08627	0.0241159	0.48424
AICDA	0.73604	6.76396	5.07662	0.0242507	0.486155
SHMT2	-1.12575	7.51327	5.07248	0.0243086	0.486234
NCOA3	0.830268	7.74883	5.07071	0.0243334	0.486234
UHMK1	0.780516	6.66629	5.04952	0.0246328	0.491422
TMEM203	-0.636543	4.99821	5.0437	0.0247157	0.49228
GIGYF1	-0.720493	4.69885	5.03943	0.0247766	0.4927
ITPR3	-0.668449	5.25183	5.02812	0.0249389	0.494501
UBIAD1	-0.694052	5.02437	5.0249	0.0249854	0.494501
SIRPA	-1.03223	3.67784	5.02476	0.0249873	0.494501
CPNE8	0.804634	4.79766	5.01588	0.0251159	0.495587
LMBRD1	0.762585	5.21571	5.01087	0.0251887	0.495587
EPB41L5	1.35777	0.991251	5.01078	0.0251899	0.495587
LOC100294145	0.832161	4.4312	5.0099	0.0252027	0.495587
ADCK2	-0.839581	4.50121	4.99865	0.0253672	0.498027
ABCB9	1.0512	3.35397	4.99302	0.0254498	0.498856
FTH1	-0.59829	11.3879	4.9767	0.0256909	0.502128
PATL2	1.09031	2.48698	4.97622	0.025698	0.502128
UBE2H	0.726148	6.61449	4.9733	0.0257415	0.502182
DOHH	-0.744112	4.81347	4.96976	0.0257942	0.502418
NOXA1	-3.02063	-0.121607	4.9632	0.0258922	0.503533
MNT	-0.729971	3.62179	4.95945	0.0259484	0.503831
CORO1C	0.624234	7.17054	4.95135	0.0260704	0.504517
UNC5B-AS1	1.9131	0.438283	4.95101	0.0260755	0.504517
PARN	0.624457	5.73477	4.94523	0.0261627	0.504517
TLL2	1.76362	0.863589	4.93895	0.0262579	0.504517
C12orf44	-0.808803	3.97658	4.93893	0.0262583	0.504517
C9orf37	-0.708343	3.03727	4.93117	0.0263765	0.504517
EIF5A	-0.789542	5.22616	4.93104	0.0263784	0.504517
CYB5D1	-0.796154	2.63006	4.92493	0.0264718	0.504517
IQCH-AS1	-0.815816	3.16674	4.92161	0.0265228	0.504517
JAK2	1.10334	4.90529	4.91713	0.0265917	0.504517
FILIP1L	1.75476	1.30568	4.91678	0.026597	0.504517
IL6	4.7987	1.64593	4.91455	0.0266314	0.504517
RNF40	-0.672546	5.19807	4.91349	0.0266477	0.504517
ATXN7L1	1.54199	1.51046	4.91331	0.0266506	0.504517
ATG16L2	0.733039	5.44111	4.90916	0.0267147	0.504517
ZNF142	-0.729331	4.1099	4.90845	0.0267257	0.504517
ZNF225	1.95783	0.575122	4.90689	0.0267497	0.504517
POLR3C	-0.874507	3.27468	4.90519	0.0267761	0.504517
CRYBG3	1.32845	2.60675	4.90511	0.0267774	0.504517
HIST1H2AE	-1.37321	2.28605	4.90288	0.026812	0.504517
USF2	-0.705882	7.15773	4.89972	0.0268611	0.504517
MYEF2	0.989825	4.51778	4.8979	0.0268894	0.504517
PREB	-0.631045	5.51616	4.89572	0.0269234	0.504517
C1orf228	1.04258	3.2404	4.88827	0.0270397	0.505456
STK17B	0.686204	6.05406	4.88728	0.0270553	0.505456
CBX4	-1.12326	5.67067	4.88168	0.0271432	0.506035
KAT2A	-0.7245	4.63673	4.88008	0.0271683	0.506035
GRM8	2.41265	0.23497	4.86958	0.0273341	0.507138
LOC729683	-0.961325	2.94853	4.86937	0.0273375	0.507138
EVI2A	1.02396	4.79386	4.86782	0.0273621	0.507138
TRABD	-0.635116	6.25936	4.86338	0.0274325	0.507138
AGPAT2	-0.870065	3.93216	4.86284	0.0274412	0.507138
WDR85	-0.592518	5.22033	4.86014	0.0274841	0.507138
ABCA12	1.75892	1.52985	4.85621	0.0275468	0.507138
CCDC124	-0.759543	4.54659	4.85563	0.027556	0.507138
PLAC1	-2.72414	0.0973083	4.84708	0.027693	0.508568
FAM102B	1.39471	1.44098	4.84564	0.0277161	0.508568
RAB30	1.14273	1.81763	4.83371	0.0279085	0.511085
PRPF19	-0.776424	6.90979	4.83201	0.0279361	0.511085
TUBB2A	1.10242	5.21339	4.81029	0.0282902	0.516799
CIRBP	-0.676756	7.9413	4.79877	0.02848	0.518202
RSAD2	1.00015	2.66039	4.7973	0.0285044	0.518202
IRF2BP2	-0.925536	7.56744	4.79298	0.028576	0.518202
MAP4K4	1.20085	3.44235	4.79049	0.0286174	0.518202
LCOR	0.84146	4.42349	4.78609	0.0286904	0.518202
SNHG12	-0.737342	5.8949	4.78402	0.028725	0.518202
C5orf54	1.51959	1.25574	4.78287	0.0287442	0.518202
RPPH1	-1.24065	1.8588	4.78229	0.0287538	0.518202
PYCR1	-0.938015	7.24283	4.78215	0.0287563	0.518202
SNAPC4	-0.795612	3.63452	4.78033	0.0287867	0.518202
AP4M1	-0.827328	2.98308	4.77654	0.0288501	0.518277
PAQR4	-1.12051	3.62244	4.77506	0.0288748	0.518277
TBC1D5	0.690098	6.01608	4.77064	0.0289491	0.51847
ST5	2.24726	0.527613	4.76727	0.0290057	0.51847
GPN2	-0.666923	4.56993	4.76693	0.0290115	0.51847
MGAT4B	-0.622735	5.48154	4.75757	0.0291697	0.518474
TCF3	-0.71791	7.51242	4.75303	0.0292468	0.518474
TESK1	-0.87235	2.35755	4.75149	0.0292729	0.518474
ZNF592	-0.728876	4.88586	4.75037	0.0292919	0.518474
MAD1L1	0.746588	4.6157	4.7501	0.0292966	0.518474
PELP1	-0.706819	5.01818	4.74757	0.0293397	0.518474
PLEKHA6	2.76996	-0.331124	4.74727	0.0293449	0.518474
PRODH	2.29452	-0.0310337	4.74503	0.0293831	0.518474
THAP11	-0.703918	5.44632	4.74465	0.0293896	0.518474
SOCS7	-0.688918	5.21068	4.74185	0.0294374	0.518578
DDX60L	1.77939	1.49439	4.72777	0.0296794	0.521688
PLA1A	0.987349	4.33877	4.72666	0.0296985	0.521688
CRNDE	-1.06417	3.09828	4.71633	0.0298775	0.522414
ARL6IP5	0.582927	6.74818	4.7162	0.0298797	0.522414
RASSF1	-0.718917	5.15485	4.71523	0.0298966	0.522414
C6orf136	-0.73622	3.71103	4.71451	0.0299091	0.522414
GIT1	-0.623932	5.50445	4.71142	0.0299628	0.522614
RPS6KA2	-1.28786	4.2321	4.70182	0.0301307	0.522865
MUC13	1.06917	2.95925	4.70049	0.0301539	0.522865
PPP1R14B	-0.918828	6.68592	4.69839	0.030191	0.522865
AMZ2P1	0.93963	2.12542	4.69664	0.0302217	0.522865
STX6	0.650561	5.06234	4.69622	0.030229	0.522865
MRGBP	-0.659093	4.07118	4.69609	0.0302313	0.522865
ZNF790-AS1	1.71052	0.700839	4.69082	0.0303242	0.523739
CAMK2D	0.72275	5.13766	4.68749	0.0303829	0.524021
BYSL	-0.654352	5.0696	4.68411	0.0304428	0.52432
FKBP11	-0.901678	5.74215	4.68005	0.0305148	0.52439
HMGN2	-0.815943	8.75661	4.67766	0.0305574	0.52439
SNORD26	-1.04746	4.34862	4.67466	0.0306108	0.52439
MNX1	-1.02159	2.95883	4.67433	0.0306167	0.52439
RUFY4	1.29473	3.63149	4.67156	0.0306661	0.524509
PCED1B	0.946152	2.96541	4.66792	0.0307311	0.524893
RAB13	0.725065	6.44659	4.6495	0.0310626	0.529699
SFTPB	0.895738	1.85639	4.64527	0.0311393	0.529699
SPNS3	-2.01256	0.378036	4.64032	0.0312291	0.529699
CYBB	0.707132	6.14697	4.63701	0.0312894	0.529699
TIMM44	-0.875411	4.77505	4.63426	0.0313396	0.529699
ETNK1	0.784549	6.82482	4.63366	0.0313507	0.529699
POLD2	-0.881363	6.22388	4.63304	0.0313619	0.529699
ERI3	-0.763016	3.44547	4.62912	0.0314337	0.529699
MYBPC2	2.9138	0.296657	4.62846	0.0314459	0.529699
FBXO44	0.729389	3.92969	4.62772	0.0314593	0.529699
RBP1	-2.09495	0.214758	4.62577	0.0314951	0.529699
OLFML2A	2.01624	0.25684	4.62071	0.0315882	0.529699
PRKAR1B	-0.800685	2.82046	4.61837	0.0316312	0.529699
NSF	0.824562	5.50741	4.61818	0.0316347	0.529699
PCNX	0.827484	5.04761	4.61704	0.0316558	0.529699
CAPN3	1.12502	2.82353	4.61063	0.0317744	0.530964
TNFRSF10B	0.703375	6.26432	4.60638	0.0318533	0.531408
PSMD3	-0.66923	9.08869	4.60456	0.0318871	0.531408
HSD11B1L	-1.62821	0.201551	4.59964	0.0319787	0.532216
ATAD3A	-0.856067	5.20793	4.59625	0.0320419	0.532551
RELL1	0.795929	3.43399	4.58661	0.0322226	0.534292
SH3BP5	0.751123	4.01646	4.58423	0.0322674	0.534292
ADM5	-1.38285	0.70176	4.58375	0.0322765	0.534292
LINC00158	0.739719	4.64145	4.58136	0.0323215	0.534322
ZC3H10	-0.831577	2.00391	4.57748	0.0323949	0.534818
AKAP5	0.908454	2.82604	4.57065	0.0325242	0.536234
ADAMTS6	1.25626	1.57994	4.56626	0.0326076	0.536234
EDN1	1.3734	1.83964	4.56609	0.0326109	0.536234
HNRNPF	-0.59176	9.42607	4.56104	0.0327073	0.536576
PTPN12	0.775457	5.00823	4.55983	0.0327304	0.536576
NELFB	-0.637775	5.59954	4.55817	0.032762	0.536576
NXPH4	-2.10866	-0.11882	4.55274	0.0328662	0.537569
ITFG2	-0.794429	2.79036	4.53877	0.0331354	0.539665
SFMBT1	-0.619537	4.01333	4.53743	0.0331613	0.539665
PDXP	-0.865906	4.13371	4.53736	0.0331628	0.539665
PLAGL2	-0.887464	5.58618	4.53429	0.0332222	0.539665
MON1A	-0.902159	2.23281	4.53398	0.0332283	0.539665
FRAT1	-1.33143	2.0857	4.53252	0.0332565	0.539665
PLOD2	1.53278	1.52868	4.52452	0.0334125	0.539667
MLLT10P1	-1.69437	0.408426	4.52407	0.0334212	0.539667
LIPH	1.22652	1.39588	4.52365	0.0334294	0.539667
ZNF526	-0.639472	3.66881	4.52276	0.0334469	0.539667
KCTD15	-2.14305	0.271154	4.52131	0.0334752	0.539667
U2AF1	-0.642961	8.79971	4.50619	0.0337724	0.543402
GSN	0.965046	2.09853	4.50458	0.0338041	0.543402
TAB2	0.899531	5.85314	4.50283	0.0338389	0.543402
PCBP1	-0.538076	9.94258	4.49882	0.0339182	0.543453
AHRR	0.587503	5.32572	4.49642	0.033966	0.543453
SLC8A3	1.18297	1.52259	4.49601	0.0339741	0.543453
OXR1	0.930943	5.28243	4.4937	0.03402	0.543483
MED22	-0.842507	4.01929	4.48321	0.0342294	0.544331
PRRG4	0.72518	3.81529	4.48307	0.0342321	0.544331
SCP2	0.884307	6.25094	4.48231	0.0342475	0.544331
VIMP	-0.738002	6.78472	4.48221	0.0342493	0.544331
ARHGEF19	-0.919957	2.2817	4.47786	0.0343367	0.545018
PIFO	0.991653	1.51437	4.47412	0.0344119	0.545511
TRUB2	-0.616865	4.62936	4.46788	0.0345378	0.546804
MST1R	1.95162	0.175408	4.46263	0.0346441	0.547217
GSG1	0.557185	5.19305	4.46222	0.0346525	0.547217
DCBLD2	0.838396	3.26838	4.45887	0.0347204	0.547292
RAB8B	0.714859	6.47505	4.45762	0.0347459	0.547292
RNPEPL1	-0.779304	5.55966	4.45055	0.0348899	0.548861
TMEM57	0.649847	5.71142	4.44646	0.0349736	0.549478
RPS19BP1	-0.639647	5.72889	4.44053	0.0350953	0.550168
LRRC20	-1.00088	3.70315	4.43998	0.0351066	0.550168
IVL	1.2992	2.90966	4.43722	0.0351634	0.550358
RNU11	-0.847497	2.68373	4.43147	0.0352822	0.551396
ACER2	1.63686	0.266564	4.42942	0.0353245	0.551396
POLH	0.609625	6.80942	4.42651	0.0353847	0.551396
DHRS3	1.48956	2.37406	4.42313	0.035455	0.551396
RNF157	-0.627254	5.59314	4.42159	0.035487	0.551396
NUBP2	-0.657042	5.34252	4.42108	0.0354976	0.551396
NCF2	0.695168	5.93326	4.41397	0.0356458	0.552579
PATZ1	-0.683935	4.89249	4.41215	0.0356838	0.552579
ASRGL1	-0.959397	2.08324	4.41082	0.0357116	0.552579
ISG20L2	-0.875482	4.30557	4.40636	0.0358052	0.552579
LAMC1	0.754901	4.53556	4.40534	0.0358266	0.552579
ANAPC11	-0.670697	7.13935	4.40378	0.0358593	0.552579
SERPINI1	0.997281	3.47419	4.40233	0.0358899	0.552579
CCDC24	1.67223	0.636175	4.40034	0.0359317	0.552579
SIX5	-0.772969	2.95404	4.38807	0.0361913	0.555878
THEM6	-0.945379	3.43358	4.38149	0.0363312	0.557024
SMARCA4	-0.624675	6.86963	4.37829	0.0363994	0.557024
LOC284385	0.700102	3.21723	4.37703	0.0364264	0.557024
KCTD7	-0.718498	3.65758	4.37217	0.0365304	0.557024
PPP2R3A	1.51547	0.486781	4.36983	0.0365806	0.557024
COQ4	-0.757625	3.82935	4.36903	0.0365977	0.557024
DAZAP1	-0.631202	7.55267	4.36722	0.0366368	0.557024
DDX60	1.4541	3.59309	4.36286	0.0367305	0.557024
MID1IP1	-0.862396	6.18429	4.36066	0.0367782	0.557024
VTRNA1-1	-1.54141	1.56693	4.36063	0.0367786	0.557024
HYMAI	2.76543	0.139146	4.35957	0.0368017	0.557024
IRS2	-1.30167	3.03504	4.35633	0.0368716	0.557024
SNORA12	-1.25466	4.60968	4.35382	0.036926	0.557024
ETS2	-1.01586	3.14328	4.35378	0.0369268	0.557024
MYO9A	1.1767	4.07416	4.35306	0.0369425	0.557024
NR2C2AP	-0.813258	4.01239	4.34108	0.0372034	0.560274
F11R	0.604964	5.98445	4.3254	0.0375476	0.564769
BOP1	-0.727181	5.35609	4.32271	0.0376069	0.564973
S100A2	2.67124	0.336992	4.31555	0.0377656	0.566667
ING5	-0.631444	4.34838	4.30822	0.0379287	0.568423
MAP4K3	1.09817	2.37577	4.30245	0.0380575	0.568603
TMEM104	-0.897725	2.81162	4.30151	0.0380785	0.568603
STAT1	0.612368	9.34904	4.30091	0.0380919	0.568603
MAN2A1	1.14824	3.7364	4.29944	0.0381248	0.568603
RRP8	-0.645862	4.48133	4.29552	0.0382128	0.568933
PAQR6	-0.842864	2.65165	4.29435	0.0382391	0.568933
ZNF600	1.3391	2.31629	4.28814	0.0383791	0.569063
SMCR7L	-0.56368	6.51821	4.28484	0.0384536	0.569063
LSS	-0.604641	5.20027	4.28463	0.0384583	0.569063
PPAN	-0.683987	4.89939	4.2834	0.0384862	0.569063
CTTNBP2NL	0.821835	3.63021	4.28167	0.0385254	0.569063
CCDC102A	-0.737877	3.48985	4.28019	0.0385591	0.569063
SCARNA17	-0.865041	2.48205	4.27969	0.0385704	0.569063
TNS3	1.39182	0.6872	4.27519	0.0386727	0.569891
RDH13	-0.742018	3.08193	4.27236	0.0387371	0.57016
ABHD14A	-0.996152	2.05784	4.26817	0.0388328	0.570889
TANK	0.910216	5.35553	4.2657	0.0388892	0.571028
MAP2K7	-0.637464	5.48349	4.25957	0.0390297	0.571028
NFAT5	0.783894	5.87941	4.25848	0.0390549	0.571028
FAM169A	1.23527	2.86938	4.2584	0.0390566	0.571028
SERPINB10	1.11826	2.45042	4.25767	0.0390735	0.571028
MRTO4	-0.82211	6.05866	4.25323	0.0391758	0.571846
SNORD45A	-0.953731	1.74001	4.24732	0.0393123	0.572491
DAAM1	0.830175	5.55903	4.24561	0.0393519	0.572491
NLRP7	1.37757	1.75176	4.2453	0.039359	0.572491
ZFP64	-0.620367	4.78393	4.24202	0.0394351	0.572923
INTS5	-0.721178	5.17351	4.23134	0.039684	0.574334
TPRG1	0.75653	4.20558	4.23028	0.0397088	0.574334
ARHGDIA	-0.715111	7.15363	4.22034	0.0399422	0.574334
RBFA	-0.685733	4.47997	4.22029	0.0399434	0.574334
ZNF235	1.45624	1.50623	4.21972	0.0399567	0.574334
SLC22A9	1.11972	0.939083	4.21778	0.0400025	0.574334
GUCD1	-0.616913	6.92109	4.21761	0.0400065	0.574334
GADD45GIP1	-0.714377	4.83689	4.21665	0.0400292	0.574334
LPAR6	1.6762	1.42732	4.21619	0.0400399	0.574334
SIVA1	-0.84294	6.99671	4.21475	0.040074	0.574334
SNORD45B	-1.26015	0.931302	4.21182	0.0401431	0.574334
BIRC3	1.28722	8.57243	4.21143	0.0401524	0.574334
SNHG7	-0.843865	6.35087	4.21073	0.0401692	0.574334
CCDC85A	-2.63386	0.243372	4.2088	0.0402148	0.574334
DCUN1D3	0.901818	2.0607	4.20567	0.040289	0.574334
LOC144486	-1.30171	1.24396	4.20554	0.0402922	0.574334
TMED1	-0.773159	3.20601	4.20425	0.0403229	0.574334
HOMER2	1.41166	1.63425	4.19933	0.0404399	0.575337
TRAF5	0.722248	4.61203	4.19586	0.0405229	0.575854
REXO4	-0.567062	5.14311	4.18544	0.0407726	0.578737
USP45	0.942163	3.43731	4.18067	0.0408876	0.578999
CSTA	2.2023	0.363866	4.17981	0.0409083	0.578999
NCKIPSD	-0.736112	3.11735	4.17884	0.0409318	0.578999
ARHGAP18	0.791993	4.67757	4.16811	0.0411918	0.580016
CMAHP	1.09849	3.12481	4.1679	0.0411969	0.580016
CLPP	-0.659237	6.66466	4.16578	0.0412483	0.580016
PUF60	-0.721393	5.14191	4.16553	0.0412544	0.580016
CHD6	0.637965	4.4438	4.16459	0.0412773	0.580016
FZD7	-1.20287	0.127249	4.16426	0.0412855	0.580016
SPATA7	1.15916	1.41545	4.15906	0.0414124	0.580441
AGAP6	1.07971	3.01779	4.15843	0.0414278	0.580441
KDELR2	-0.616155	7.52291	4.15725	0.0414567	0.580441
PRMT5	-0.69621	6.48213	4.13878	0.0419113	0.584546
ITFG1	0.655905	5.62045	4.13803	0.04193	0.584546
FUNDC1	0.727972	4.91483	4.13257	0.0420654	0.584546
ATG2A	-0.656177	4.05248	4.13246	0.0420681	0.584546
SNORD29	-1.53348	0.297308	4.13081	0.0421092	0.584546
PARP9	0.699912	5.9811	4.12644	0.0422181	0.584546
PTPRE	0.658271	3.91618	4.12585	0.0422327	0.584546
TMEM30A	0.750565	7.5462	4.12383	0.0422833	0.584546
ENDOG	-0.635703	3.60693	4.12362	0.0422885	0.584546
SLC25A35	1.53334	0.647636	4.11876	0.0424101	0.584546
WFDC2	1.73678	3.31164	4.1169	0.0424568	0.584546
LOC100288198	1.44608	0.474778	4.11621	0.0424741	0.584546
WDR7	0.679051	4.15879	4.11574	0.042486	0.584546
MMACHC	-0.668736	2.82084	4.11558	0.04249	0.584546
MDK	-1.85536	0.114061	4.11296	0.0425557	0.584546
SFRP1	-2.75909	0.306459	4.11226	0.0425734	0.584546
RTP4	0.787195	2.23345	4.10993	0.042632	0.584546
DPYSL2	-0.629771	6.3525	4.10955	0.0426416	0.584546
ZDBF2	1.03666	3.07817	4.10625	0.0427251	0.584546
PDCD1	0.984179	3.25227	4.10467	0.042765	0.584546
CDCA4	-0.931045	5.68487	4.10275	0.0428136	0.584546
FAM57A	-0.670861	3.25667	4.10241	0.0428222	0.584546
ZNF791	0.729056	3.22849	4.10143	0.0428469	0.584546
FTL	-0.67668	10.3179	4.09406	0.0430342	0.584546
KCNMB3	0.884969	2.4733	4.09307	0.0430593	0.584546
PLOD3	-0.631068	4.32352	4.08944	0.043152	0.584546
SEPT3	-0.924047	2.57812	4.08851	0.0431756	0.584546
ALYREF	-0.861905	7.59267	4.08137	0.0433584	0.584546
CD101	4.25247	0.293232	4.08044	0.0433824	0.584546
MRPS12	-0.622929	6.19615	4.07871	0.0434269	0.584546
CHIAP2	0.834958	4.34321	4.07829	0.0434376	0.584546
SEMA7A	0.664402	7.17496	4.07636	0.0434873	0.584546
TMEM41A	-0.558474	5.24186	4.07582	0.0435012	0.584546
PHPT1	0.670949	5.91329	4.0758	0.0435015	0.584546
CIB1	-0.614096	6.32537	4.07302	0.0435732	0.584546
WDR4	-0.765929	4.29708	4.07264	0.0435831	0.584546
NCOA5	-0.617253	5.18579	4.07241	0.0435891	0.584546
ZNF608	0.615849	4.04646	4.06826	0.0436963	0.584546
FAM207A	-0.702483	4.62955	4.06792	0.0437051	0.584546
CYFIP1	0.610901	4.69181	4.06721	0.0437234	0.584546
PPP1R16A	-0.769221	2.67715	4.06215	0.0438546	0.584546
TRAF2	-0.606453	4.08842	4.06117	0.0438801	0.584546
SLCO4A1	-0.797516	3.71857	4.06108	0.0438823	0.584546
ZNF583	1.19389	1.00763	4.06044	0.0438991	0.584546
ZNF695	1.25912	1.45245	4.0586	0.0439468	0.584546
COA4	-0.574632	6.55781	4.05846	0.0439506	0.584546
ZMYM4	0.824051	4.55318	4.05753	0.0439747	0.584546
CCDC86	-0.719515	4.29673	4.05452	0.0440531	0.584825
NEURL1B	1.50689	1.14391	4.05159	0.0441297	0.584825
C12orf66	-1.22393	1.08408	4.05055	0.044157	0.584825
PPM1A	0.592229	6.57062	4.04662	0.0442598	0.584825
SEC61A2	0.816023	3.72948	4.04647	0.0442638	0.584825
INPP5F	-1.13019	2.07127	4.04586	0.0442798	0.584825
ATP6AP2	0.643323	7.07379	4.04055	0.0444193	0.585719
MMP9	-3.16555	-0.0848755	4.03968	0.0444423	0.585719
ZBTB3	-0.935854	1.55337	4.03325	0.0446119	0.587205
INTS2	0.93655	4.42423	4.0318	0.0446502	0.587205
ACAP2	0.852472	5.3923	4.02943	0.044713	0.587405
NTMT1	-0.751978	4.24019	4.02226	0.0449035	0.588336
POGK	-0.594514	4.55389	4.02136	0.0449274	0.588336
STAM2	0.679838	4.62938	4.02093	0.0449389	0.588336
RNPS1	-0.599184	8.04043	4.0141	0.0451212	0.588336
WBSCR22	-0.591892	5.72896	4.01225	0.0451707	0.588336
ATP2C1	0.709865	6.10975	4.01078	0.0452101	0.588336
FA2H	1.48234	0.216962	4.00993	0.045233	0.588336
EPSTI1	0.762182	5.77683	4.00947	0.0452454	0.588336
RAC3	-1.03708	1.83704	4.00824	0.0452784	0.588336
BCL2A1	0.785286	6.95772	4.00555	0.0453506	0.588336
C1orf35	-0.589352	4.65639	4.0051	0.0453629	0.588336
SNORD63	-1.31852	1.0857	3.99592	0.0456105	0.588336
KHSRP	-0.712221	9.08108	3.99101	0.0457437	0.588336
ASCC1	0.55407	5.50425	3.98688	0.0458558	0.588336
PGAP3	-0.691881	2.89579	3.98455	0.0459193	0.588336
MDFIC	0.637091	7.60384	3.98264	0.0459715	0.588336
MYO1D	0.679184	3.20382	3.98164	0.0459987	0.588336
GTF3A	-0.622352	6.59965	3.97592	0.0461552	0.588336
TEX9	0.938339	2.81248	3.9757	0.0461613	0.588336
FAM134A	-0.636994	5.54131	3.97437	0.0461978	0.588336
RAB35	-0.567426	6.81255	3.97404	0.0462068	0.588336
C4orf3	0.612202	6.47717	3.97241	0.0462515	0.588336
ZNF598	-0.724666	6.85984	3.97202	0.0462622	0.588336
FAM214A	0.94396	5.98007	3.97103	0.0462895	0.588336
SWAP70	0.784865	6.7694	3.96882	0.0463502	0.588336
KYNU	0.912948	4.69553	3.96177	0.0465447	0.588336
EIF4G1	-0.607257	7.36586	3.96153	0.0465513	0.588336
TARBP2	-0.646783	5.01421	3.96046	0.0465809	0.588336
FAM115A	0.771394	4.68175	3.95501	0.046732	0.588336
TNFRSF19	-1.15975	3.8116	3.9538	0.0467658	0.588336
DUSP7	-0.578469	4.39415	3.94968	0.0468804	0.588336
LDLRAP1	-0.664385	5.0233	3.94651	0.0469686	0.588336
LILRB4	1.05698	3.06834	3.9459	0.0469858	0.588336
SMIM11	-0.611239	3.87542	3.94463	0.0470213	0.588336
DZIP3	0.940246	4.44872	3.94235	0.0470849	0.588336
PAFAH1B3	-0.840169	3.05276	3.94138	0.047112	0.588336
NMB	-1.12444	1.32291	3.93923	0.0471725	0.588336
IKBIP	0.706437	5.39176	3.93907	0.0471768	0.588336
SOX4	0.632707	6.23082	3.93367	0.0473284	0.588336
CXCL13	3.21234	3.43656	3.93221	0.0473696	0.588336
CLCN4	2.1679	-0.173414	3.93188	0.0473789	0.588336
ALKBH4	-0.683102	3.00122	3.93127	0.0473962	0.588336
DFFB	-0.700594	3.44146	3.92903	0.0474593	0.588336
LOC643837	-0.631793	3.22719	3.92704	0.0475156	0.588336
OPTN	0.713941	5.89615	3.92449	0.0475877	0.588336
KAT2B	0.770183	4.04611	3.92416	0.047597	0.588336
LPIN1	0.692246	5.5272	3.92367	0.0476107	0.588336
PION	1.02957	2.90091	3.92231	0.0476493	0.588336
PARP14	0.776334	7.301	3.91859	0.0477548	0.588336
ZNF780B	0.882958	3.87115	3.91807	0.0477697	0.588336
CLASP2	0.681583	4.28523	3.91648	0.0478149	0.588336
CCDC53	0.67286	4.97738	3.91338	0.0479031	0.588336
SCYL3	0.789892	3.08683	3.91235	0.0479326	0.588336
LOC388796	-0.66039	4.43845	3.91203	0.0479418	0.588336
RASGRP3	0.647985	6.61706	3.91117	0.0479661	0.588336
VSTM2L	1.06912	2.94413	3.91082	0.0479763	0.588336
CTSD	-0.764062	5.46331	3.91078	0.0479774	0.588336
TTC21A	1.35796	0.292701	3.90832	0.0480475	0.588336
ALKBH2	-0.595435	4.52954	3.90557	0.0481263	0.588336
CNPY3	-0.682737	4.68889	3.90482	0.0481477	0.588336
TMEM38A	-0.921972	3.41103	3.90435	0.0481613	0.588336
SLC35B1	-0.581744	5.87371	3.90431	0.0481623	0.588336
CHST10	-0.663285	3.35311	3.90353	0.0481849	0.588336
MRPL17	-0.637324	6.98079	3.90214	0.0482245	0.588336
AAMP	-0.575813	6.96052	3.89803	0.0483427	0.588336
HERC5	0.805412	5.99351	3.89542	0.0484178	0.588336
BDH2	0.682328	4.30218	3.8952	0.0484243	0.588336
CD274	0.719846	6.14119	3.89496	0.0484312	0.588336
MECP2	-0.610612	5.22622	3.89443	0.0484464	0.588336
ZNF208	1.71135	0.365392	3.89423	0.0484522	0.588336
SYVN1	-0.681233	7.30466	3.89416	0.0484542	0.588336
KCTD2	-0.55697	5.05779	3.89368	0.048468	0.588336
CRYZL1	0.826693	3.39094	3.8933	0.0484792	0.588336
ENOX2	0.727822	3.65598	3.89275	0.048495	0.588336
ATM	0.909105	5.71493	3.89173	0.0485246	0.588336
ITGB5	-0.784538	4.73998	3.89148	0.0485315	0.588336
ACOT4	-1.08357	1.6469	3.89018	0.0485692	0.588336
BTG3	0.723433	6.04458	3.88699	0.0486616	0.588336
GNA12	-0.597104	5.13505	3.88504	0.048718	0.588336
LRRC14	-0.654538	3.777	3.88454	0.0487327	0.588336
TMEM186	-0.597262	4.49401	3.88349	0.0487631	0.588336
FAM213B	-0.772216	2.45843	3.88221	0.0488004	0.588336
C16orf87	0.789454	4.11413	3.8808	0.0488414	0.588336
NRARP	-0.764423	2.29011	3.87963	0.0488755	0.588336
C12orf52	-0.592687	4.38206	3.87861	0.0489051	0.588336
THAP2	0.830012	3.06919	3.87724	0.0489449	0.588336
XCL1	2.04282	0.945474	3.87631	0.0489721	0.588336
PPFIBP1	0.719871	4.19072	3.87616	0.0489764	0.588336
S100A11	0.590411	4.66941	3.87254	0.0490823	0.588503
PCNXL2	1.15356	1.34391	3.87005	0.049155	0.588503
LOC100287177	-1.12406	1.92716	3.86909	0.0491831	0.588503
MYO1E	0.542815	5.77068	3.86551	0.0492883	0.588503
HLA-DOB	0.687984	4.77381	3.86549	0.0492889	0.588503
XRCC4	0.845307	4.14614	3.86534	0.0492932	0.588503
HEATR5B	0.91459	4.20245	3.86182	0.0493968	0.588503
PLP2	-0.682317	6.66238	3.86124	0.0494138	0.588503
ZNF48	-0.775758	3.23761	3.86106	0.0494192	0.588503
GPANK1	-0.576487	5.06892	3.85905	0.0494784	0.588507
SCAND1	-0.61063	5.17404	3.85781	0.0495148	0.588507
RABGAP1L	0.82952	6.44078	3.85525	0.0495904	0.588838
SEC61A1	-0.617896	8.46888	3.85302	0.0496565	0.588997
NUDT9P1	1.279	0.543335	3.85001	0.0497456	0.588997
PCNXL4	0.731152	4.81211	3.84842	0.0497927	0.588997
LOC148413	-0.581701	4.41691	3.84749	0.0498204	0.588997
C19orf10	-0.676567	7.2447	3.84676	0.0498422	0.588997
SLC2A4RG	-0.734088	5.69941	3.84133	0.0500038	0.589999
ECT2L	-1.30822	0.698008	3.8407	0.0500226	0.589999
CCDC7	-1.0438	1.05233	3.83336	0.0502422	0.592024
DHODH	-0.707895	3.17669	3.83081	0.0503187	0.592361
TECR	-0.753654	3.71188	3.82789	0.0504063	0.592826
TMEM147	-0.603547	5.83611	3.82236	0.0505731	0.593697
GLCCI1	0.73679	8.28178	3.82114	0.0506097	0.593697
CEP97	1.12505	2.13285	3.82065	0.0506246	0.593697
DENND1C	0.556781	5.14639	3.81631	0.0507559	0.594672
EFR3A	0.701493	6.54544	3.8065	0.0510541	0.596516
SLC48A1	-0.796582	2.48287	3.80599	0.0510694	0.596516
SLC6A9	-1.7168	3.65284	3.8056	0.0510815	0.596516
KCNIP2	1.26019	1.33719	3.80478	0.0511065	0.596516
MRPS18B	-0.62513	7.44006	3.80151	0.0512063	0.596567
MCM7	-0.911632	7.07782	3.80079	0.0512285	0.596567
GOLM1	-0.831804	3.40445	3.7999	0.0512558	0.596567
DENND5B	0.855879	4.72478	3.79074	0.0515367	0.599272
CBY1	-0.592621	3.3408	3.78524	0.0517064	0.600569
NDUFB10	-0.589699	6.4582	3.78339	0.0517638	0.600569
LILRB2	0.802547	2.76309	3.78241	0.0517942	0.600569
SAA2	1.02541	1.4698	3.77962	0.0518806	0.601001
C1GALT1	0.757758	4.44674	3.77806	0.0519288	0.601001
SLC25A30	0.773013	3.70448	3.77553	0.0520075	0.601241
POLE3	-0.621994	6.91117	3.77216	0.0521122	0.601241
C17orf70	-0.648465	4.26761	3.77213	0.0521133	0.601241
ZC3H18	-0.554628	6.26219	3.77114	0.0521442	0.601241
DOCK10	1.10567	6.4315	3.76834	0.0522316	0.601686
RAB3GAP2	0.90908	6.83287	3.76165	0.0524407	0.603532
SLC35E1	-0.559071	6.14904	3.75795	0.052557	0.604308
UBR5	0.899127	7.42424	3.75449	0.052666	0.604649
TLR1	0.875429	2.82966	3.7539	0.0526846	0.604649
MTFP1	-0.60942	5.06269	3.74955	0.0528216	0.605643
TGM1	1.70369	0.332604	3.74768	0.0528808	0.605643
ZNF10	0.954038	2.10928	3.74335	0.0530182	0.605643
APOL3	0.555205	5.00178	3.74311	0.0530257	0.605643
ACO1	0.583789	3.98262	3.74168	0.053071	0.605643
P2RX5	-0.680756	6.01352	3.74036	0.053113	0.605643
MCM5	-0.879972	6.74662	3.74031	0.0531145	0.605643
EBP	-0.824261	6.51903	3.73864	0.0531677	0.60569
MBNL1	0.641138	8.19836	3.73657	0.0532335	0.605881
CXorf36	0.791874	1.86341	3.73384	0.0533208	0.606316
ABAT	1.04758	1.80833	3.72802	0.0535067	0.60762
COPRS	-0.601295	5.57286	3.72685	0.0535442	0.60762
ESR2	1.35043	0.296289	3.72461	0.0536161	0.60762
DDHD1	0.627209	6.11247	3.72185	0.053705	0.60762
SFXN4	-0.564316	5.50046	3.7209	0.0537355	0.60762
RNF111	0.541993	4.80033	3.71913	0.0537924	0.60762
PP7080	-0.637565	3.80903	3.71791	0.0538318	0.60762
TNIP3	1.3021	2.0277	3.71429	0.0539487	0.60762
FKBP10	-0.913018	2.10044	3.7133	0.0539806	0.60762
C21orf2	-0.685559	4.42264	3.71261	0.0540027	0.60762
RND1	0.788635	2.86667	3.71236	0.0540109	0.60762
FAM41C	0.834461	1.87495	3.70963	0.0540992	0.60762
DPAGT1	-0.60534	5.39046	3.70936	0.0541082	0.60762
RHOC	0.645012	5.94762	3.70841	0.0541391	0.60762
MANBA	0.734196	4.74927	3.70734	0.0541736	0.60762
DSC3	0.94619	1.82653	3.70434	0.0542711	0.608161
NUDT4	0.59995	4.82635	3.70113	0.0543758	0.608359
MAP2K4	0.672803	4.90706	3.70077	0.0543873	0.608359
SERPINB9	0.684341	7.23204	3.69665	0.0545219	0.609313
MLKL	0.637871	3.0169	3.6946	0.0545888	0.609509
ABCA7	0.730357	3.19802	3.69141	0.0546935	0.609612
ANKRD20A5P	1.25179	2.03444	3.68763	0.0548173	0.609612
ZNF511	-0.657862	4.80303	3.68519	0.0548976	0.609612
LINC00847	-0.713984	4.76311	3.68491	0.054907	0.609612
HK2	-0.642031	4.73283	3.68486	0.0549085	0.609612
SIGLEC14	1.21591	2.00017	3.68458	0.0549179	0.609612
CDC42EP4	0.870811	2.63814	3.68171	0.0550124	0.609612
MFSD12	-0.567906	5.76465	3.68155	0.0550176	0.609612
GLRX	0.524116	6.81851	3.6804	0.0550555	0.609612
TRIM47	-1.16534	0.572366	3.67714	0.0551633	0.609612
LINC00085	1.00743	1.51427	3.67668	0.0551788	0.609612
ICK	0.846418	2.99959	3.67525	0.0552259	0.609612
CD70	0.681009	10.4998	3.67483	0.0552398	0.609612
SNORA44	-1.28207	2.37257	3.66904	0.0554321	0.610458
SMAD5	0.653057	5.16309	3.66533	0.0555558	0.610458
ZKSCAN7	0.946925	1.7322	3.66484	0.0555721	0.610458
ITM2A	0.766303	7.78189	3.66283	0.0556391	0.610458
FAM118A	-0.69969	2.71057	3.66272	0.0556428	0.610458
CASP4	0.587638	5.03648	3.66052	0.0557164	0.610458
MGC2752	-0.566747	4.48322	3.65766	0.055812	0.610458
CALCRL	1.07914	1.27896	3.65643	0.0558533	0.610458
C1QBP	-0.655095	8.72105	3.65416	0.0559294	0.610458
PRAME	2.44998	0.152472	3.65392	0.0559374	0.610458
RTTN	0.747266	3.18306	3.65381	0.0559411	0.610458
RASSF8	0.828313	1.933	3.65248	0.0559858	0.610458
TEX264	-0.736317	3.49441	3.65197	0.0560031	0.610458
CXCL9	4.22905	2.30544	3.6518	0.0560085	0.610458
YY2	1.12138	1.49429	3.64846	0.0561212	0.611147
GYPC	-0.763505	7.21229	3.64564	0.056216	0.61164
LSMD1	-0.811972	6.6155	3.63988	0.056411	0.613018
RPP25L	-0.691513	4.12153	3.6356	0.0565562	0.613018
IMP4	-0.577568	5.24883	3.63418	0.0566044	0.613018
FASN	-1.03589	6.55926	3.63232	0.0566679	0.613018
PIGT	-0.573252	6.12429	3.63141	0.0566986	0.613018
GANAB	-0.567242	8.85499	3.63038	0.0567338	0.613018
EFHC1	0.880024	3.82547	3.63033	0.0567355	0.613018
ATP8B2	-0.562704	5.0053	3.62911	0.0567771	0.613018
FZD1	-1.16078	0.922261	3.62875	0.0567894	0.613018
NIN	0.934525	7.13677	3.62471	0.0569274	0.613971
JOSD1	-0.539892	5.71657	3.61187	0.0573684	0.618187
PTPRC	0.750913	6.15515	3.60602	0.0575706	0.619825
DOCK7	1.17422	2.96696	3.59806	0.0578469	0.621581
ZNF189	0.778714	3.97137	3.59733	0.0578726	0.621581
UGT2B17	1.01689	1.85466	3.59639	0.0579053	0.621581
ZNF528	0.88321	2.29103	3.59553	0.0579351	0.621581
ZNF575	-0.756842	2.53061	3.59073	0.0581028	0.62284
EXOSC7	-0.565048	5.56774	3.58559	0.0582827	0.624227
AP4B1-AS1	-1.32024	0.435715	3.5791	0.0585109	0.626127
OXCT2	-0.989539	1.02089	3.57416	0.058685	0.627447
KLF2	-0.876043	5.71682	3.57146	0.0587808	0.627644
SLC17A9	-0.650591	6.05362	3.57077	0.0588051	0.627644
TAOK3	0.714194	7.31153	3.56723	0.0589306	0.627962
BCL7A	-0.829785	4.20205	3.56569	0.0589853	0.627962
PRKCB	0.520535	8.03938	3.56563	0.0589875	0.627962
FEM1A	-0.610213	4.81633	3.56225	0.0591076	0.6287
ALS2	0.770695	3.46631	3.55892	0.0592263	0.629077
SAE1	-0.658932	7.0035	3.55839	0.059245	0.629077
ADRBK2	0.510786	5.84262	3.55299	0.0594383	0.629974
KMO	1.11676	2.41204	3.55274	0.0594473	0.629974
ZNF408	-0.730111	3.06344	3.55175	0.0594825	0.629974
FXR2	-0.585275	5.62616	3.54906	0.0595791	0.630441
LPIN2	0.526325	4.50473	3.54768	0.0596287	0.630441
TIMM50	-0.659033	4.51651	3.54186	0.0598381	0.632056
CXCR5	1.40432	2.62318	3.5397	0.0599164	0.632056
GPSM2	0.75599	2.38706	3.53598	0.0600508	0.632056
PRKACB	0.757462	3.41023	3.53595	0.0600519	0.632056
TRIP12	0.654325	7.14669	3.53397	0.0601237	0.632056
MACF1	0.921391	6.08713	3.53397	0.0601238	0.632056
FGD2	0.587627	4.9505	3.53244	0.0601792	0.632056
CHID1	-0.5929	4.79669	3.52874	0.0603135	0.632056
AVEN	-0.538774	4.20904	3.52781	0.0603475	0.632056
ARFIP2	-0.568098	4.39263	3.52696	0.0603786	0.632056
ZNF345	1.12748	1.30679	3.52673	0.0603867	0.632056
LYL1	-1.11201	1.96238	3.52649	0.0603956	0.632056
CD59	0.628236	7.16517	3.52381	0.0604934	0.632113
KLHL21	-0.688401	4.06862	3.52258	0.0605381	0.632113
MAZ	-0.638253	6.03634	3.52213	0.0605547	0.632113
WWP1	0.876071	4.54377	3.51743	0.0607266	0.632686
SERTAD2	0.502273	6.06177	3.51427	0.0608426	0.632686
ANO5	0.903832	2.61317	3.51369	0.0608639	0.632686
RGAG4	1.11744	0.881973	3.5127	0.0609003	0.632686
TAGLN2	-0.567791	10.1118	3.51227	0.0609161	0.632686
TMBIM6	-0.658717	9.22127	3.51085	0.0609681	0.632686
NF1	0.612841	4.61213	3.51085	0.0609682	0.632686
RAB1B	-0.585496	6.18579	3.50705	0.0611083	0.63325
EMC8	-0.616034	5.55044	3.5055	0.0611653	0.63325
PKP2	1.47369	0.926493	3.5052	0.0611763	0.63325
SC5DL	0.849348	4.92751	3.50199	0.061295	0.63348
DHRS7	0.498313	5.74526	3.50183	0.0613012	0.63348
TRAPPC6B	0.76303	4.29943	3.49788	0.0614474	0.634459
SLC5A3	0.97465	6.04495	3.49578	0.0615255	0.634735
CDK5R1	-0.789013	5.04313	3.48595	0.061892	0.637162
ZNF137P	1.05059	2.02997	3.48555	0.0619069	0.637162
FMOD	-1.98197	-0.0706625	3.48464	0.0619408	0.637162
RGS13	1.24673	2.23157	3.48394	0.0619671	0.637162
SERPINH1	-0.621813	5.38932	3.48185	0.0620453	0.637435
SCN11A	0.809849	2.34747	3.47831	0.0621781	0.638148
EMX1	1.02356	2.775	3.47725	0.062218	0.638148
MAP3K5	0.581442	6.14362	3.47119	0.0624462	0.639564
ZNF263	-0.618158	4.51295	3.47084	0.0624597	0.639564
ESRRA	-0.498408	5.30724	3.46621	0.0626346	0.639818
SLC1A1	0.627809	4.1178	3.46606	0.0626405	0.639818
GANC	0.658391	3.35289	3.46538	0.0626662	0.639818
NCAPH2	-0.761582	5.61467	3.46471	0.0626917	0.639818
ABCB1	0.912712	2.65882	3.46168	0.0628064	0.639943
U2AF2	-0.634787	8.71146	3.46113	0.0628272	0.639943
IER3	0.806505	8.03991	3.46029	0.0628594	0.639943
CCDC137	-0.541111	5.39523	3.45454	0.0630784	0.641644
CECR5	-0.591424	4.80101	3.45247	0.0631572	0.641799
SP2	-0.709251	4.8738	3.44772	0.0633391	0.641799
PHB2	-0.549075	8.92479	3.44661	0.0633816	0.641799
ATF5	-1.11338	8.15122	3.44609	0.0634017	0.641799
TRAPPC2L	-0.691929	5.77117	3.44567	0.0634178	0.641799
DNAJA3	-0.580384	6.01286	3.4454	0.063428	0.641799
CTSC	-0.61589	7.51367	3.44463	0.0634575	0.641799
PIDD	0.724827	4.42398	3.44002	0.0636347	0.643065
C3orf14	0.862793	2.28603	3.43803	0.0637117	0.643316
EAF2	0.82902	5.13507	3.43473	0.063839	0.64376
TMEM65	1.02147	1.4971	3.43419	0.0638599	0.64376
KAT5	-0.571415	5.71145	3.43062	0.063998	0.644159
SMURF2	0.806836	2.79879	3.42711	0.0641344	0.644159
YIPF2	-0.713733	3.35728	3.42633	0.0641645	0.644159
RSRC1	0.615959	5.13626	3.42491	0.0642197	0.644159
RABEPK	-0.530099	5.72251	3.42452	0.0642348	0.644159
AEN	0.56994	6.99484	3.42372	0.0642662	0.644159
ACTL10	-1.22911	0.378486	3.42269	0.0643063	0.644159
KCNQ2	1.38966	1.85471	3.42102	0.0643712	0.644159
FBN1	0.697773	3.5652	3.42048	0.0643922	0.644159
OR2B2	-1.50966	0.188335	3.41974	0.0644212	0.644159
MSTO1	-0.595835	3.96123	3.41678	0.0645369	0.644795
PSD3	-2.88966	-0.00199849	3.41506	0.0646039	0.644942
SUPT4H1	-0.538649	7.5097	3.41111	0.0647587	0.645599
TPK1	0.772789	2.85682	3.41015	0.0647965	0.645599
FLJ20021	1.03523	1.68081	3.40835	0.0648675	0.645599
MEPCE	-0.59491	4.93234	3.40806	0.0648788	0.645599
PIEZO1	-0.513343	5.23366	3.40608	0.0649568	0.645854
RRP1	-0.626741	4.41458	3.40425	0.0650286	0.64599
LRBA	0.956271	5.68419	3.40307	0.0650751	0.64599
SPTAN1	0.628363	4.24577	3.40078	0.0651657	0.64637
EXTL2	0.703324	4.18285	3.39943	0.0652191	0.646381
ATP2B1	0.843698	6.78111	3.39785	0.0652814	0.64648
DUS1L	-0.52038	5.87288	3.3964	0.0653388	0.646529
C2CD2L	-0.601723	4.31077	3.39423	0.0654247	0.646861
ARHGAP6	0.602073	3.35435	3.38933	0.0656196	0.648084
CBLL1	-0.583908	4.86837	3.38848	0.0656533	0.648084
SLC38A6	0.854172	2.34742	3.38676	0.0657219	0.648243
ABHD3	0.645728	4.50664	3.38434	0.0658185	0.648399
HDDC3	-0.556815	4.68653	3.38333	0.0658588	0.648399
TROVE2	0.814934	6.49102	3.38134	0.0659383	0.648399
HSPA1A	-1.1443	4.16478	3.3811	0.0659478	0.648399
AGPAT4-IT1	1.59834	0.162424	3.37872	0.0660433	0.648822
P2RX5-TAX1BP3	-0.643201	2.41401	3.37647	0.0661334	0.649191
PRDM2	0.513378	6.7648	3.37339	0.0662572	0.649889
MED29	-0.553078	5.16013	3.37048	0.0663743	0.650173
SNORD89	-1.07413	1.567	3.36834	0.0664607	0.650173
APH1A	-0.590869	8.96045	3.36798	0.0664751	0.650173
NUP62CL	1.19596	0.46432	3.36723	0.0665053	0.650173
PDXDC2P	0.997208	1.67081	3.36607	0.0665522	0.650173
LOC729609	0.916027	1.60686	3.36437	0.0666211	0.650173
HHEX	-1.65854	0.181736	3.36252	0.0666958	0.650173
PYGB	-0.679046	4.35139	3.36224	0.0667073	0.650173
RTN3	-0.665573	6.68948	3.36091	0.0667612	0.650185
ICT1	-0.619867	5.41763	3.35861	0.0668544	0.650579
SMIM12	-0.503925	5.3448	3.35488	0.067006	0.651541
EFTUD1	0.744917	3.77346	3.35115	0.0671581	0.652506
MRPL43	-0.501719	5.93812	3.34689	0.0673323	0.653297
PIH1D1	-0.559971	6.48539	3.34657	0.0673453	0.653297
TNFAIP3	0.539199	8.05436	3.34177	0.067542	0.654691
NEDD9	0.532514	5.65902	3.3367	0.0677505	0.656091
LOC100507577	0.860452	3.64443	3.33567	0.0677927	0.656091
STC2	-1.41462	6.56121	3.3333	0.0678904	0.656307
WDFY1	0.754271	5.78472	3.33212	0.0679391	0.656307
RETSAT	0.499655	6.25437	3.33125	0.0679752	0.656307
TRMT2A	-0.561848	4.13027	3.32998	0.0680276	0.656307
MRPL54	-0.627389	5.05551	3.32846	0.0680905	0.656354
STARD9	0.717563	3.39948	3.32546	0.0682149	0.656354
DNAJC21	0.672428	6.63322	3.32487	0.0682395	0.656354
EPS15	0.70564	7.17193	3.32341	0.0683002	0.656354
CHCHD2	-0.566525	11.314	3.3227	0.0683297	0.656354
COL9A2	0.707762	4.09884	3.32215	0.0683523	0.656354
PANX2	-1.188	0.506688	3.32039	0.0684257	0.656354
MIR142	-1.08847	1.08524	3.31859	0.0685005	0.656354
ZNF81	1.46806	0.525728	3.31821	0.0685165	0.656354
KLHL17	-0.657687	2.59138	3.31707	0.068564	0.656354
SRM	-0.663724	7.11937	3.31448	0.0686721	0.656787
SLC35G1	1.21009	0.847967	3.31326	0.068723	0.656787
TCL1B	-0.98416	0.566329	3.31217	0.0687688	0.656787
TCF4	0.591239	7.46529	3.30938	0.0688856	0.657389
CTDP1	-0.547714	4.91871	3.30751	0.0689639	0.657389
SNX10	0.766276	4.67444	3.30474	0.0690803	0.657389
EFNA3	-1.4776	0.558284	3.30387	0.0691169	0.657389
AP3M1	0.612822	5.30744	3.30255	0.0691725	0.657389
FAM13B	0.65046	4.75073	3.30189	0.0692001	0.657389
NUDT2	-0.562405	4.50296	3.29934	0.0693078	0.657389
TBC1D4	0.667449	5.41301	3.29895	0.0693241	0.657389
LTA4H	0.521648	6.12807	3.29737	0.0693907	0.657389
DACT1	1.08756	1.956	3.29715	0.0694	0.657389
PER2	-0.536937	4.31069	3.29674	0.0694174	0.657389
PDLIM1	0.654627	8.30534	3.29379	0.0695424	0.657444
SMCR8	-0.50779	5.50072	3.29223	0.0696085	0.657444
ZMYND19	-0.59099	3.87379	3.29199	0.0696186	0.657444
CELF2	0.521552	8.16865	3.2903	0.0696904	0.657444
HSPBP1	-0.767736	4.98565	3.28954	0.0697228	0.657444
FBXW9	-0.830433	2.37706	3.2873	0.0698177	0.657444
AMT	0.762977	2.08021	3.28595	0.0698751	0.657444
ZFAND2B	-0.696299	3.00363	3.28466	0.0699301	0.657444
MCM3	-0.745724	6.86464	3.28465	0.0699306	0.657444
MRPL46	-0.512403	5.40868	3.28406	0.0699556	0.657444
SDCBP2-AS1	0.956186	1.67418	3.27766	0.0702289	0.659046
ST8SIA4	0.660746	5.52187	3.27757	0.0702328	0.659046
SETBP1	1.13671	2.00353	3.27437	0.0703701	0.659764
LAGE3	-0.60033	5.15287	3.2719	0.0704758	0.659764
MRPL38	-0.603599	4.84412	3.27074	0.0705257	0.659764
SYNE1	0.774007	5.05747	3.26846	0.070624	0.659764
NHLRC1	-1.49354	-0.0353307	3.26756	0.0706624	0.659764
GINS2	-0.994328	5.28959	3.26726	0.0706755	0.659764
DHRS9	0.9086	2.51031	3.26708	0.0706832	0.659764
CEBPB	-1.33469	6.28963	3.26287	0.0708652	0.660355
SRRT	-0.582643	6.39786	3.26059	0.0709638	0.660355
CKAP4	-0.541718	6.99895	3.26049	0.0709679	0.660355
WRNIP1	-0.515546	5.50539	3.2587	0.0710454	0.660355
SMIM4	-0.613233	5.89018	3.25661	0.0711362	0.660355
CLYBL	0.995137	1.82187	3.25559	0.0711802	0.660355
DCAF6	0.562776	5.69647	3.25534	0.0711914	0.660355
BRMS1L	0.828168	3.68821	3.25441	0.0712318	0.660355
UST	-0.617703	2.66162	3.25373	0.0712611	0.660355
PLEKHH3	-0.659675	4.99384	3.25248	0.0713156	0.660355
RRP7A	-0.602961	5.69557	3.25204	0.0713348	0.660355
KIAA0513	-0.632905	2.83957	3.24984	0.0714304	0.660745
SPAG8	-1.52707	0.612537	3.2451	0.0716372	0.661644
FIG4	0.671435	3.30768	3.24477	0.0716519	0.661644
TMEM135	0.597609	4.74907	3.24393	0.0716883	0.661644
GBGT1	1.16077	0.851568	3.23927	0.0718925	0.662546
EIF1	-0.763453	10.6331	3.23667	0.0720069	0.662546
B3GNTL1	-1.1829	0.861178	3.23379	0.0721334	0.662546
NSUN5	-0.538117	6.54887	3.23345	0.0721483	0.662546
KIF1B	0.570792	4.24209	3.23227	0.0722003	0.662546
CHAF1B	-0.85199	4.56485	3.23206	0.0722096	0.662546
HDGFRP3	0.518354	6.70671	3.232	0.0722123	0.662546
ADAM23	-1.11628	0.135945	3.23193	0.0722153	0.662546
WWP2	-0.589564	4.91333	3.2289	0.0723493	0.662749
SAYSD1	-0.605392	3.10257	3.22676	0.0724439	0.662749
TCAIM	0.602993	3.97384	3.22564	0.0724936	0.662749
ARHGAP15	0.631442	5.26683	3.22524	0.0725111	0.662749
GLIS3	0.969366	0.956438	3.22513	0.0725159	0.662749
AGTRAP	0.758891	1.98453	3.22415	0.0725594	0.662749
ATF4	-0.947471	9.17228	3.21714	0.0728707	0.664475
NUDT15	0.677103	4.00542	3.217	0.0728771	0.664475
TRIM28	-0.654495	6.66047	3.21516	0.0729589	0.664475
KIF9	-0.782963	1.8303	3.21506	0.0729637	0.664475
HHLA3	0.728625	3.35064	3.20899	0.0732349	0.66568
MPP5	0.708192	3.66453	3.20865	0.07325	0.66568
IQGAP1	0.781806	6.90724	3.20848	0.0732576	0.66568
AHR	0.691615	5.6576	3.2045	0.0734357	0.665763
ASF1B	-0.879846	7.50453	3.20293	0.0735063	0.665763
FGFR1OP2	0.752587	5.56557	3.20214	0.0735422	0.665763
RNF34	-0.461454	6.68761	3.20151	0.0735704	0.665763
TRPS1	0.781403	2.72894	3.19993	0.0736416	0.665763
RHOBTB2	-0.776639	4.98215	3.19912	0.0736778	0.665763
LRRC26	-1.14698	0.623449	3.19895	0.0736858	0.665763
PLCL2	0.724862	5.0838	3.19867	0.0736981	0.665763
TUFM	-0.549987	6.7908	3.19563	0.0738354	0.666507
TNIK	0.519815	6.14642	3.19445	0.0738884	0.666507
SNX21	1.30956	0.48164	3.19315	0.0739472	0.666551
GLS	0.639999	8.41241	3.19024	0.0740793	0.667254
MIB1	0.811564	5.5144	3.18798	0.0741817	0.667402
MLL4	-0.531083	4.66891	3.18617	0.0742637	0.667402
C17orf99	0.801371	3.2006	3.18526	0.0743051	0.667402
SRCAP	-0.697242	2.57918	3.18503	0.0743155	0.667402
PSMA2	0.690905	8.0204	3.18381	0.0743712	0.667402
SRD5A3	-0.726801	3.92439	3.18148	0.0744774	0.667402
BSPRY	0.781241	2.40673	3.17952	0.0745665	0.667402
TRIM5	0.557627	4.55331	3.1779	0.0746408	0.667402
BRF1	-0.597925	3.70077	3.17601	0.0747269	0.667402
KIAA1841	0.666249	2.48792	3.17538	0.074756	0.667402
MYCL1	-0.990842	1.73667	3.17387	0.0748251	0.667402
NT5DC1	0.582757	6.36392	3.17331	0.0748505	0.667402
ARHGAP12	0.801649	3.6626	3.17279	0.0748745	0.667402
VPS37B	0.622035	5.68455	3.17262	0.0748821	0.667402
HERPUD1	-0.693181	8.10857	3.17209	0.0749064	0.667402
HIVEP1	0.683144	4.71642	3.16809	0.0750901	0.668468
AEBP2	0.545186	5.47298	3.16678	0.0751506	0.668468
BCL2L1	0.744057	5.6676	3.16501	0.075232	0.668468
MCOLN3	1.15468	1.44086	3.16478	0.0752426	0.668468
RAB33A	-0.973527	3.76946	3.16141	0.0753983	0.66936
CLPTM1L	-0.583076	7.30416	3.16026	0.0754514	0.66936
SDHAF1	-0.582796	3.80902	3.15655	0.0756229	0.6704
PTAR1	0.765682	4.29089	3.1535	0.0757645	0.670977
MRPL11	-0.658635	7.0829	3.1528	0.0757966	0.670977
ERAP2	0.801062	5.69701	3.14951	0.0759499	0.671343
RABGAP1	0.625846	5.68483	3.14838	0.0760022	0.671343
NR1H2	-0.691752	3.99162	3.14725	0.0760551	0.671343
SETD1A	-0.546047	4.32483	3.14724	0.0760555	0.671343
GM2A	0.540487	7.07009	3.14573	0.0761259	0.671347
DVL2	-0.540684	4.74403	3.1449	0.0761646	0.671347
SUSD1	0.646722	3.56906	3.14167	0.0763154	0.671396
ALKBH5	-0.6396	6.28135	3.13903	0.0764391	0.671396
RPA2	-0.481023	6.46254	3.13882	0.0764493	0.671396
PLD1	0.787646	3.23116	3.13798	0.0764885	0.671396
SNORD104	-0.617458	3.6615	3.13784	0.0764949	0.671396
FBXW5	-0.581724	4.69462	3.13428	0.0766621	0.671396
STK35	-0.5195	5.01434	3.13332	0.0767076	0.671396
HEIH	-0.739699	5.35202	3.13295	0.0767246	0.671396
NADSYN1	0.537389	4.45115	3.13235	0.0767532	0.671396
FHOD1	-0.621773	6.67014	3.12928	0.0768979	0.671396
STK38L	0.744627	5.92991	3.12903	0.0769093	0.671396
ADRB2	1.53145	0.511859	3.12831	0.0769437	0.671396
TRIP4	0.606544	4.4674	3.12819	0.0769492	0.671396
LOC728554	1.66109	1.54062	3.1274	0.0769864	0.671396
MCAT	-0.591836	3.09621	3.12648	0.0770299	0.671396
PHGDH	-0.94667	6.60862	3.12626	0.0770401	0.671396
RALGPS2	0.949857	5.22878	3.11988	0.0773423	0.67326
AGL	0.892647	5.39863	3.11722	0.0774689	0.67326
PDCD2	-0.506319	6.67972	3.11515	0.0775671	0.67326
C7orf55	-0.542418	5.85083	3.11412	0.0776162	0.67326
CD180	0.81118	4.30578	3.1136	0.0776411	0.67326
STARD4	0.802539	3.88723	3.11316	0.077662	0.67326
HIST1H2AM	-1.4033	1.08486	3.11184	0.0777252	0.67326
RPAP2	0.760617	3.12973	3.1116	0.0777363	0.67326
LARP1	-0.528479	8.344	3.11041	0.0777933	0.67326
SMIM14	0.600146	5.78287	3.11029	0.0777992	0.67326
HECTD2	1.3033	0.935794	3.10636	0.0779873	0.67402
CCDC93	0.602342	4.46217	3.10617	0.0779962	0.67402
TRMT112	-0.50551	8.61608	3.10311	0.0781427	0.674659
FGFBP3	-0.949881	1.07425	3.10235	0.0781794	0.674659
MYOF	3.85387	-0.13029	3.09813	0.0783823	0.675266
AP4E1	0.681034	4.38445	3.09786	0.0783951	0.675266
BTK	0.566934	6.00491	3.09723	0.0784254	0.675266
ENO1	-0.645845	9.8046	3.09634	0.0784684	0.675266
GAMT	0.72915	3.97696	3.09414	0.0785747	0.675269
MFSD3	-0.713815	3.03342	3.09368	0.078597	0.675269
PRKRA	-0.472511	5.48143	3.09294	0.0786328	0.675269
FRAT2	-0.727647	3.66736	3.09075	0.0787383	0.675637
RBM38	-0.642648	7.48248	3.08617	0.0789607	0.675637
CSRP2BP	-0.555703	4.31306	3.08411	0.0790606	0.675637
ANKRD39	-0.622426	4.95294	3.08351	0.0790898	0.675637
EIF4EBP1	-1.04239	4.20175	3.08212	0.0791574	0.675637
NFKBIZ	0.6338	5.32261	3.08068	0.0792273	0.675637
FUT8	0.626567	5.60415	3.08024	0.079249	0.675637
PDE4C	0.671835	3.34734	3.07969	0.0792757	0.675637
FBXO31	-0.643357	3.61589	3.0796	0.0792802	0.675637
SPSB3	-0.712348	4.15609	3.07922	0.0792986	0.675637
SOCS4	0.809143	5.23974	3.07806	0.0793552	0.675637
BCAP31	-0.52495	6.36091	3.07631	0.0794405	0.675637
MIR4461	-0.985925	2.47289	3.0763	0.0794413	0.675637
PTBP1	-0.643075	8.14024	3.07629	0.0794417	0.675637
LPCAT1	-0.596875	6.74488	3.07288	0.0796084	0.676589
ATRAID	-0.563707	6.6631	3.06768	0.0798633	0.677645
TBC1D12	0.669404	2.92412	3.06732	0.0798811	0.677645
TBL2	-0.528696	5.05111	3.06382	0.0800535	0.677645
ZKSCAN3	0.650213	2.63098	3.06314	0.0800869	0.677645
AMFR	-0.650097	5.43664	3.06293	0.0800971	0.677645
ARPC5	0.5142	8.63265	3.06236	0.080125	0.677645
DKFZP586I1420	0.752331	3.10531	3.06152	0.0801667	0.677645
KIAA1549L	0.769215	2.0686	3.06142	0.0801717	0.677645
DENND4A	0.787747	5.50264	3.05948	0.0802672	0.677989
C1orf109	-0.601059	2.9591	3.05607	0.0804362	0.67854
USP22	-0.581164	7.78707	3.05594	0.0804424	0.67854
DAPP1	0.566112	5.98151	3.05079	0.0806977	0.678785
RHBDL2	1.0004	1.14348	3.04978	0.0807481	0.678785
CD200	0.587872	5.50906	3.04879	0.0807972	0.678785
H2BFM	0.916574	1.858	3.04813	0.08083	0.678785
CEP170	0.824774	5.07499	3.04599	0.0809367	0.678785
GABARAPL2	0.446001	6.91257	3.04289	0.0810912	0.678785
CPNE3	0.504814	6.6251	3.04279	0.0810964	0.678785
FOXK2	-0.525552	6.00499	3.0426	0.0811059	0.678785
FBXW4P1	-1.3489	0.503027	3.04172	0.0811499	0.678785
PSMG3-AS1	-0.674386	2.30158	3.03924	0.0812738	0.678785
FAM86B3P	-1.03714	0.771051	3.03916	0.0812781	0.678785
LOC100506054	-0.794316	4.15381	3.03808	0.081332	0.678785
CTSH	0.598754	8.86603	3.03711	0.0813805	0.678785
CDK19	0.559458	5.22432	3.03609	0.0814316	0.678785
LOC100129269	0.766309	2.77829	3.03534	0.0814693	0.678785
TMEM198B	0.791806	2.58878	3.0349	0.0814917	0.678785
C12orf70	1.4336	0.487469	3.03255	0.0816099	0.678785
ARHGEF6	0.510456	4.78948	3.03217	0.081629	0.678785
LINC00559	0.719875	2.45364	3.03191	0.081642	0.678785
PRMT1	-0.640493	9.12263	3.0316	0.0816576	0.678785
METTL8	0.539505	5.77048	3.03086	0.0816945	0.678785
RBL2	0.564986	5.50538	3.02927	0.081775	0.678785
ZAK	0.613396	5.32231	3.02499	0.0819908	0.678785
VPS37C	-0.50083	3.98003	3.02439	0.0820211	0.678785
TFAP2A	1.28869	1.02632	3.02399	0.0820414	0.678785
SERPINB8	0.682743	3.80909	3.02326	0.0820784	0.678785
FLII	-0.54937	6.32176	3.02274	0.0821049	0.678785
METTL7A	0.804754	5.12399	3.02242	0.0821206	0.678785
MCM2	-0.76323	7.30222	3.01979	0.082254	0.678785
UPP1	-1.07165	2.19329	3.01953	0.0822673	0.678785
MLLT3	0.525001	4.46461	3.01889	0.0822997	0.678785
BTD	0.863613	1.57374	3.01847	0.0823213	0.678785
INO80E	-0.575336	4.86126	3.01817	0.0823362	0.678785
FAM86DP	-1.18278	0.455525	3.01746	0.0823726	0.678785
IFIT3	0.852095	5.37146	3.01661	0.0824154	0.678785
LGALS9	0.604827	5.08503	3.01593	0.0824502	0.678785
ZFAND1	0.650363	5.00058	3.01254	0.0826227	0.679531
CBS	-1.15711	4.93085	3.0104	0.0827318	0.679531
ZFHX4	1.13707	0.966905	3.00957	0.0827742	0.679531
ERP29	-0.589518	8.20701	3.00811	0.082849	0.679531
ZNF100	0.889338	3.72743	3.00746	0.0828821	0.679531
CCDC12	-0.473587	5.65234	3.00716	0.0828975	0.679531
SIRT6	-0.500124	4.94333	3.00637	0.0829376	0.679531
SNORD83A	2.34317	0.206007	3.00553	0.082981	0.679531
RWDD2B	0.495624	4.34138	3.00266	0.0831281	0.680063
MGAT2	-0.524067	5.92856	3.00211	0.0831561	0.680063
ZNF319	-0.625463	3.27681	3.00045	0.0832414	0.68031
FAM173A	-0.620951	4.31189	2.99758	0.0833889	0.680614
FOXP2	2.45477	-0.663687	2.99742	0.0833974	0.680614
RAD51B	0.800356	2.10118	2.99597	0.0834719	0.680614
IL1R1	0.824404	2.47188	2.99544	0.0834991	0.680614
MFN2	-0.488326	6.17589	2.99369	0.0835894	0.6809
WDR74	-0.584747	4.05185	2.99156	0.0836994	0.681347
PSME4	0.754928	6.24261	2.98365	0.0841094	0.68384
MARCKSL1	0.628638	7.16574	2.98173	0.0842095	0.68384
TMX3	0.712549	6.02283	2.97914	0.0843441	0.68384
ALG2	-0.493956	5.97798	2.97897	0.0843532	0.68384
INTS6	0.579082	5.31916	2.97804	0.0844014	0.68384
JTB	-0.510623	8.09787	2.97804	0.0844015	0.68384
LOC646214	0.975035	1.72462	2.97745	0.0844322	0.68384
ALG1	-0.549257	3.76721	2.97618	0.0844985	0.68384
NEDD4	0.799096	3.07922	2.97599	0.0845085	0.68384
DDR2	-1.30001	0.316421	2.97402	0.0846113	0.68384
NAT10	-0.472727	6.37893	2.97253	0.0846891	0.68384
ISL2	-0.913167	2.87935	2.97195	0.0847198	0.68384
KDM1B	0.70129	3.49159	2.97127	0.0847551	0.68384
CCDC88A	0.93604	6.14944	2.97078	0.0847808	0.68384
DSC2	0.876045	1.93095	2.96589	0.0850378	0.685166
FKBP1B	1.83462	0.0904062	2.96544	0.0850614	0.685166
GNB1L	-0.653477	3.51072	2.96448	0.0851117	0.685166
CLCN7	-0.668401	4.21497	2.96161	0.0852632	0.685508
RAX2	1.36936	0.72187	2.96022	0.0853365	0.685508
CLOCK	0.853974	4.28811	2.95761	0.085474	0.685508
STMN4	1.53475	0.494306	2.95753	0.0854787	0.685508
MZT2B	-0.56185	7.07905	2.95709	0.0855017	0.685508
SNAI3	0.979318	1.70671	2.95695	0.0855091	0.685508
RECQL4	-0.869405	5.22588	2.95631	0.0855428	0.685508
TXNL4A	-0.499298	6.8685	2.95441	0.0856434	0.685869
OR7E37P	1.06294	0.992113	2.95144	0.0858008	0.685893
CYB561	-0.660344	3.49632	2.95095	0.0858269	0.685893
UBQLN2	-0.499437	5.74629	2.95012	0.0858711	0.685893
PES1	-0.551641	4.98144	2.94965	0.0858964	0.685893
ATL2	0.602253	4.95296	2.9452	0.086133	0.685893
UBASH3B	1.22325	1.0038	2.94449	0.0861709	0.685893
C16orf55	-0.851542	2.58339	2.94365	0.0862157	0.685893
LOC645249	-1.02344	0.840597	2.94356	0.0862206	0.685893
VANGL2	1.21941	0.415274	2.94319	0.0862402	0.685893
PHLDB3	0.789306	2.03803	2.94254	0.0862749	0.685893
NEURL4	-0.614475	4.04448	2.94223	0.0862914	0.685893
VPS8	0.687345	3.67103	2.94131	0.0863406	0.685893
SLC10A3	-0.663646	4.18416	2.93959	0.0864326	0.685893
RPL9	-0.480113	11.9552	2.93882	0.0864738	0.685893
FAM43A	-1.05478	6.0533	2.93859	0.086486	0.685893
CHKA	-0.580294	5.02451	2.93768	0.086535	0.685893
CEP57L1	0.783558	3.01412	2.93513	0.0866714	0.686526
REST	0.609299	5.53701	2.93412	0.086726	0.686526
MARC2	1.04661	1.43662	2.9314	0.086872	0.687131
C17orf67	-0.846036	1.75804	2.92875	0.087015	0.687131
C8orf44	-0.710134	1.94822	2.92778	0.0870669	0.687131
TAF9B	0.675033	4.52327	2.9273	0.0870931	0.687131
EIF1AD	-0.510314	3.73056	2.92664	0.0871287	0.687131
RNF125	-0.663448	3.30643	2.92621	0.0871518	0.687131
E2F4	-0.471591	6.60178	2.92509	0.0872124	0.687131
R3HCC1	-0.642341	3.70634	2.92444	0.0872476	0.687131
RNASE4	-1.1479	1.23574	2.92073	0.0874483	0.688095
GDAP2	0.653344	3.49368	2.91958	0.0875104	0.688095
KCNK12	-1.16157	0.963998	2.91909	0.0875372	0.688095
ARHGAP5	0.814834	4.21093	2.91525	0.0877457	0.688629
LAIR2	-1.27811	2.13435	2.91498	0.0877605	0.688629
SORL1	0.591244	7.92604	2.91476	0.0877724	0.688629
PCGF3	0.471174	5.01014	2.91302	0.0878671	0.688934
CHIC1	0.740813	3.35401	2.91126	0.087963	0.689248
LOC440028	-0.973821	1.28048	2.90805	0.0881385	0.689361
ILDR1	0.697073	3.3471	2.90798	0.0881419	0.689361
DNAJB5	0.680192	4.051	2.9074	0.0881739	0.689361
TAX1BP1	0.823507	7.08541	2.90691	0.0882007	0.689361
TNFSF10	1.00045	3.89164	2.90483	0.0883147	0.689639
LZTS2	-0.537195	3.67394	2.90422	0.088348	0.689639
PERP	0.992428	2.15597	2.90253	0.0884408	0.689928
STAC3	0.665625	2.41941	2.89953	0.0886052	0.690174
GDPD5	0.673323	1.95352	2.89865	0.0886538	0.690174
IKZF4	-0.560602	3.45105	2.89699	0.0887453	0.690174
GNA11	-0.812438	2.66069	2.89287	0.0889723	0.690174
UBAC2	-0.573999	5.46746	2.89236	0.0890003	0.690174
PLAG1	0.841622	3.91653	2.89218	0.0890106	0.690174
EBI3	0.601235	6.78277	2.8915	0.0890481	0.690174
C2orf81	1.07597	1.06551	2.89088	0.0890821	0.690174
ARAP2	0.904281	4.01452	2.89066	0.0890945	0.690174
PSMA7	-0.527283	9.39725	2.89024	0.0891175	0.690174
CHDH	-0.613817	4.19622	2.88947	0.0891601	0.690174
TCTN1	0.4998	4.32126	2.88914	0.0891783	0.690174
CDKN2A	-0.778096	3.85156	2.88794	0.0892449	0.690174
TBC1D20	-0.558489	4.46586	2.88715	0.0892887	0.690174
TSSC4	-0.532474	4.88188	2.88588	0.0893591	0.690174
TOP1MT	-0.544507	4.4889	2.88575	0.0893666	0.690174
SEC14L2	1.10556	0.271484	2.88034	0.089667	0.691042
LZIC	0.619872	2.92882	2.88029	0.0896696	0.691042
RALGAPB	0.672305	4.80632	2.87805	0.0897945	0.691042
IL12RB1	0.787307	3.004	2.87791	0.0898027	0.691042
MRPS31	0.604286	5.97418	2.87687	0.0898605	0.691042
CLN6	-0.558938	4.75125	2.87684	0.089862	0.691042
FYTTD1	0.635882	6.33085	2.87669	0.0898707	0.691042
CLEC7A	1.36856	0.683607	2.87403	0.0900193	0.691264
APRT	-0.576809	7.01501	2.87377	0.0900336	0.691264
THOP1	-0.605845	6.75387	2.87262	0.0900979	0.691264
CARM1	-0.565203	5.36303	2.87217	0.0901236	0.691264
GPI	-0.72692	7.76278	2.8695	0.0902729	0.69198
ELMSAN1	-0.529487	6.74851	2.86775	0.090371	0.692302
POLR1E	-0.477016	4.44755	2.86192	0.0906991	0.693621
ATP11B	0.726009	5.6323	2.86172	0.0907106	0.693621
MYH11	1.27968	0.399552	2.8617	0.0907116	0.693621
COX10	-0.564513	3.60097	2.86004	0.0908053	0.693907
EBNA1BP2	-0.536517	7.16712	2.8572	0.0909657	0.694201
GLYCTK	0.696631	2.2968	2.85619	0.0910229	0.694201
RANBP3	-0.499635	5.6496	2.85376	0.0911603	0.694201
E2F1	-0.936807	5.35409	2.85364	0.0911674	0.694201
IFT88	0.807476	2.52435	2.85304	0.0912012	0.694201
MAP4K5	0.762052	4.02113	2.85302	0.0912022	0.694201
IGJ	0.798767	10.511	2.85241	0.0912372	0.694201
ODF3B	-0.668502	3.08584	2.85113	0.0913099	0.694243
AGO3	0.68934	2.36915	2.85011	0.0913679	0.694243
CTU1	-0.750426	3.22971	2.84865	0.0914506	0.694243
SLC35F5	0.888958	1.94588	2.84835	0.0914676	0.694243
TMEM208	-0.545126	6.22184	2.84611	0.0915955	0.694605
CCDC15	0.887457	2.61125	2.84473	0.091674	0.694605
SLCO4C1	1.04031	1.1111	2.8434	0.0917499	0.694605
SNAR-G2	2.18839	1.76232	2.84275	0.0917867	0.694605
ITGB2-AS1	0.595562	4.86232	2.84258	0.0917965	0.694605
ILF3-AS1	-0.494863	4.68163	2.8412	0.0918754	0.694776
PINX1	-0.919558	1.39705	2.83729	0.0920992	0.695518
DCUN1D1	0.755194	3.8946	2.83524	0.092217	0.695518
CSNK1G3	0.695501	5.05221	2.83459	0.0922541	0.695518
CPEB2	0.601545	3.64818	2.83351	0.0923162	0.695518
CFD	0.628219	2.81888	2.83259	0.0923691	0.695518
ZDHHC3	-0.529001	5.71156	2.8322	0.0923917	0.695518
TBC1D19	1.28734	0.607189	2.83135	0.0924408	0.695518
TMEM39B	-0.569184	4.77544	2.83074	0.0924756	0.695518
FLYWCH1	0.680538	2.96761	2.83047	0.0924913	0.695518
TEAD4	-1.18316	1.44157	2.82897	0.0925778	0.695518
TBC1D24	-0.57105	3.93122	2.8287	0.0925931	0.695518
PARP15	0.996827	2.04192	2.82524	0.0927929	0.696596
NOTCH1	0.529097	5.3013	2.82164	0.0930013	0.697736
LOC100129858	1.09939	0.95023	2.81919	0.0931435	0.697882
POLR2C	-0.471201	5.69703	2.81884	0.0931638	0.697882
LATS2	0.623983	3.98393	2.81819	0.0932014	0.697882
ARHGAP4	-0.491984	5.97052	2.81491	0.0933923	0.697882
GUF1	0.658524	4.19489	2.81449	0.0934165	0.697882
DMAP1	-0.524714	3.50338	2.81335	0.0934827	0.697882
ILVBL	-0.63334	3.21432	2.8131	0.0934976	0.697882
R3HDM4	-0.575003	5.61076	2.8128	0.0935147	0.697882
NTHL1	-0.668208	3.70055	2.81177	0.0935749	0.697882
CTIF	-0.859043	1.47492	2.81158	0.0935859	0.697882
N4BP1	0.46477	5.34835	2.80906	0.0937335	0.698561
COQ10B	0.511213	4.83788	2.80807	0.0937911	0.698568
NUDT14	-1.15962	0.873061	2.80595	0.0939154	0.699073
DDX54	-0.499834	6.78832	2.80291	0.0940935	0.699683
MED21	0.55139	4.16864	2.80215	0.0941381	0.699683
UHRF1BP1L	0.84201	3.17516	2.80165	0.0941674	0.699683
NUBP1	-0.526953	4.91461	2.7988	0.0943352	0.699956
RTKN	1.04038	0.500901	2.79702	0.0944396	0.699956
CCL1	1.6554	4.00324	2.79548	0.0945307	0.699956
XPR1	0.565796	4.3462	2.79539	0.0945358	0.699956
IFIH1	0.728669	6.13225	2.7948	0.0945707	0.699956
BRF2	-0.649873	3.74518	2.79376	0.0946318	0.699956
CXorf65	1.14983	0.544107	2.79052	0.0948234	0.699956
YPEL2	0.917119	2.47923	2.79051	0.0948241	0.699956
MFHAS1	-0.537974	5.0272	2.79041	0.0948297	0.699956
SMCR7	-0.994778	1.41529	2.79017	0.0948443	0.699956
MACC1	0.875479	5.90344	2.78996	0.0948567	0.699956
CANT1	-0.497754	5.10262	2.78949	0.0948843	0.699956
STRA13	-0.673697	4.78461	2.78652	0.0950606	0.700081
SLC12A6	0.55007	5.71015	2.78649	0.0950622	0.700081
NDRG1	-1.16326	0.632875	2.78544	0.0951248	0.700081
LSM2	-0.491511	6.85212	2.78533	0.0951308	0.700081
RAP1B	0.549691	7.403	2.78443	0.0951848	0.700081
SLC39A14	-0.477608	5.41421	2.7794	0.0954841	0.701663
PFKL	-0.591953	5.94764	2.77815	0.0955587	0.701663
ZNF747	-0.976422	1.20091	2.77795	0.0955703	0.701663
FAM178A	0.638844	4.52007	2.7761	0.095681	0.701819
UQCRB	0.490486	7.8787	2.77563	0.0957091	0.701819
ZNF254	0.939854	2.47221	2.77474	0.095762	0.701819
NEUROD2	1.67704	0.5056	2.77356	0.0958328	0.701821
SUMO3	-0.506995	8.08121	2.77183	0.0959362	0.701821
RPLP0	-0.41346	12.1031	2.77043	0.0960204	0.701821
NANOS1	-0.710475	1.99767	2.76841	0.0961414	0.701821
MTVR2	-0.806919	1.21874	2.7678	0.0961782	0.701821
SYK	0.496877	6.00509	2.76542	0.0963213	0.701821
HMBS	-0.586412	4.77809	2.76339	0.0964434	0.701821
LOC400891	0.703778	2.61187	2.76289	0.0964737	0.701821
AURKAIP1	-0.528717	7.06746	2.76277	0.0964812	0.701821
CREB1	0.520788	6.07966	2.76181	0.0965389	0.701821
TBK1	0.822761	5.05183	2.76161	0.0965513	0.701821
MTERFD3	0.881665	2.33201	2.76127	0.0965717	0.701821
ZNF790	1.02323	1.46645	2.75986	0.0966564	0.701821
RCC2	-0.558745	8.85943	2.75977	0.0966621	0.701821
AMPD2	-0.522274	5.41735	2.75939	0.096685	0.701821
HKR1	0.586276	2.86653	2.75785	0.0967784	0.701821
DNPEP	-0.507012	5.31611	2.75387	0.0970196	0.701821
CALM2	0.704101	8.38081	2.75259	0.0970972	0.701821
HAUS7	-0.809271	4.13841	2.7508	0.0972057	0.701821
CSNK1G1	0.483995	5.03755	2.74926	0.0972997	0.701821
LINC00324	-0.543889	5.43703	2.74885	0.0973245	0.701821
ADAMTS13	1.27559	0.384763	2.74869	0.097334	0.701821
PPP6R1	-0.555312	7.70864	2.74778	0.0973895	0.701821
MYLK-AS1	-1.09405	0.362815	2.74692	0.097442	0.701821
EIF3B	-0.496028	6.77302	2.74276	0.097696	0.701821
ST6GALNAC4	-0.523289	5.98212	2.74251	0.0977111	0.701821
OGFOD2	-0.514426	3.91589	2.73983	0.097875	0.701821
DGCR6L	-0.942515	0.619695	2.73923	0.0979122	0.701821
GLRX5	-0.515445	6.88083	2.73799	0.097988	0.701821
PABPC4	-0.575018	9.06424	2.73757	0.0980139	0.701821
MOB2	-0.568348	3.69647	2.73701	0.0980479	0.701821
HIST1H2AB	-1.94956	-0.0766545	2.7362	0.0980979	0.701821
MAP3K7	0.626048	5.74192	2.73452	0.0982012	0.701821
OR4F13P	1.44496	0.469162	2.73409	0.0982272	0.701821
C1R	0.919169	2.89855	2.7338	0.0982454	0.701821
ZNF160	0.670377	3.73943	2.73283	0.0983052	0.701821
LACTB	0.595697	5.83595	2.73217	0.0983457	0.701821
ZNF468	0.652174	3.38299	2.73191	0.0983615	0.701821
USP25	0.703792	4.44181	2.73091	0.0984233	0.701821
KIAA0922	0.468687	7.51794	2.73075	0.0984329	0.701821
HNRNPAB	-0.669571	8.59772	2.73046	0.0984509	0.701821
CEP135	0.758193	4.93655	2.72978	0.0984929	0.701821
SNX14	0.54959	5.89019	2.7297	0.0984975	0.701821
SV2B	-1.35118	0.422049	2.72927	0.0985241	0.701821
ZNF646	-0.52799	3.33883	2.72862	0.0985644	0.701821
CREB5	-1.31287	0.831197	2.72826	0.0985868	0.701821
AIMP2	-0.444923	6.39166	2.72744	0.0986374	0.701821
PCBP2	-0.496579	9.46383	2.72652	0.098694	0.701821
STX12	0.439139	5.48389	2.72636	0.0987041	0.701821
CYB561D1	-0.605917	3.08935	2.72631	0.0987072	0.701821
SMEK1	0.485513	6.17282	2.72503	0.098786	0.701821
POLRMT	-0.601656	3.75775	2.72343	0.0988856	0.701821
MAP3K4	0.565563	5.52576	2.7231	0.0989055	0.701821
DPYD	0.694369	2.49483	2.72291	0.0989177	0.701821
ZNF79	0.714028	2.27827	2.72119	0.0990241	0.701821
UBLCP1	0.679043	6.0849	2.72038	0.0990747	0.701821
POLDIP3	-0.489397	5.91315	2.71992	0.0991033	0.701821
HMSD	0.698312	2.68344	2.71977	0.0991125	0.701821
TTLL4	-0.665619	3.68062	2.71962	0.0991214	0.701821
RAI1	-0.530684	5.41854	2.7188	0.0991722	0.701821
LOC285758	0.985113	2.11176	2.71771	0.09924	0.701899
SETD7	-0.992036	1.56477	2.71521	0.0993962	0.702025
SNORA61	-0.938309	3.40186	2.71278	0.0995474	0.702025
MAP1LC3A	1.20469	0.769088	2.71218	0.099585	0.702025
SNORD45C	-1.15453	0.818233	2.71128	0.0996411	0.702025
HEATR2	-0.593224	5.15131	2.70873	0.0998005	0.702025
TRAF1	0.555511	7.19908	2.70793	0.0998508	0.702025
NEAT1	0.879424	9.41397	2.70738	0.0998852	0.702025
PHF2	-0.495867	4.73475	2.70725	0.0998934	0.702025
BBX	0.736904	6.32129	2.70718	0.0998973	0.702025
TMED9	-0.549011	9.15814	2.70684	0.099919	0.702025
TATDN2	-0.488828	5.56491	2.70663	0.0999318	0.702025
LOC646471	-1.08982	0.714225	2.70405	0.100094	0.702025
TM9SF1	-0.521888	5.03139	2.70328	0.100142	0.702025
ADRBK1	-0.497573	7.42355	2.70264	0.100182	0.702025
NDUFB3	0.61358	7.59627	2.70263	0.100183	0.702025
MIRLET7BHG	0.788955	1.74176	2.70077	0.1003	0.702025
DYNLL1	-0.454297	8.38271	2.70006	0.100345	0.702025
HSPA1L	1.04002	1.08823	2.69888	0.100419	0.702025
SLC38A10	-0.491863	5.55185	2.69851	0.100442	0.702025
MRPL34	-0.479862	5.78462	2.69832	0.100454	0.702025
MECR	-0.575865	3.59262	2.69817	0.100464	0.702025
FAHD2B	-0.768032	1.85704	2.6941	0.10072	0.702025
FOSL2	-1.50592	0.378271	2.69404	0.100724	0.702025
WDR46	-0.515446	5.26471	2.692	0.100853	0.702025
PHF5A	-0.577679	6.49066	2.69137	0.100893	0.702025
EPHX2	-0.650622	3.04567	2.69136	0.100894	0.702025
RXRA	-0.506222	5.18385	2.69076	0.100931	0.702025
EBF1	0.519147	4.4559	2.69074	0.100933	0.702025
RNH1	-0.510386	6.36239	2.68781	0.101119	0.702025
SLC52A2	-0.488138	5.07463	2.68756	0.101135	0.702025
MAMDC4	0.86617	1.52425	2.68597	0.101236	0.702025
PYCR2	-0.518203	7.46541	2.68584	0.101244	0.702025
MESDC1	-0.538858	5.28327	2.68564	0.101257	0.702025
PRR14L	0.793071	5.77931	2.68534	0.101276	0.702025
RAB20	-1.14277	0.602064	2.68428	0.101343	0.702025
VPS13B	0.726927	3.94247	2.68199	0.101489	0.702025
CROCC	-0.964435	1.48958	2.68039	0.101591	0.702025
METTL21B	-0.72556	2.25701	2.67981	0.101628	0.702025
RHBDD3	-0.539777	3.93704	2.67922	0.101665	0.702025
MYL12A	0.443999	8.54202	2.6784	0.101718	0.702025
PHF13	-0.5184	4.38158	2.6782	0.10173	0.702025
RPP25	-0.870127	1.67058	2.6781	0.101737	0.702025
MSC	-0.629196	6.25693	2.67807	0.101739	0.702025
NOSIP	-0.521615	4.86703	2.67682	0.101819	0.702025
NFIX	-0.992628	0.572822	2.67568	0.101892	0.702025
TRMT2B	-0.501441	4.37775	2.67553	0.101902	0.702025
CMAS	0.530436	6.1274	2.67387	0.102008	0.702025
STOML2	-0.537092	7.02602	2.67313	0.102055	0.702025
NT5C	-0.52554	5.36792	2.67144	0.102164	0.702025
HLA-J	-0.585816	3.09622	2.66996	0.102258	0.702025
PTEN	0.606031	6.41146	2.66895	0.102324	0.702025
ATPIF1	0.443057	9.1994	2.66894	0.102324	0.702025
ST3GAL6	0.71303	3.06934	2.66698	0.10245	0.702025
PAK1	0.532162	6.73109	2.66587	0.102522	0.702025
UCK2	-0.506886	5.38799	2.66409	0.102637	0.702025
ZNF280B	0.747853	2.88183	2.66378	0.102657	0.702025
PLEKHA8P1	1.2352	0.568724	2.66158	0.102799	0.702025
ZNF768	-0.750792	4.28166	2.66019	0.102888	0.702025
ZNF616	0.932602	1.49088	2.65993	0.102905	0.702025
RGMB	-0.81433	3.53121	2.65892	0.10297	0.702025
TMEM231	-0.813443	2.15909	2.65832	0.103009	0.702025
BFSP2	0.76604	3.42491	2.65728	0.103077	0.702025
MTHFD1L	-0.663921	5.72251	2.65559	0.103187	0.702025
PXN-AS1	-0.838598	2.23872	2.65539	0.1032	0.702025
UBE2F	0.464753	5.02575	2.65486	0.103234	0.702025
MRPL4	-0.577587	6.26324	2.65417	0.103279	0.702025
RNMTL1	-0.519937	3.64341	2.65378	0.103304	0.702025
MEF2C	0.501815	8.39582	2.65346	0.103325	0.702025
EEF1B2	-0.421971	10.8728	2.65275	0.103371	0.702025
MPDU1	-0.525604	6.28876	2.65254	0.103384	0.702025
VKORC1L1	-0.573876	4.11592	2.65177	0.103435	0.702025
LINC00467	0.462135	4.52521	2.65159	0.103447	0.702025
GNPTAB	0.78438	6.09545	2.65154	0.103449	0.702025
WDR26	0.511296	5.84835	2.64903	0.103613	0.702025
PRKAB1	0.513778	5.94097	2.64824	0.103664	0.702025
COMMD4	-0.570223	5.23812	2.64627	0.103793	0.702025
TIA1	0.711189	5.80544	2.64565	0.103834	0.702025
BCL10	0.525789	5.42387	2.64304	0.104004	0.702025
URB2	-0.696648	3.6708	2.64271	0.104026	0.702025
DLL3	-0.674748	1.61962	2.64269	0.104027	0.702025
RALA	0.460655	6.25693	2.64208	0.104067	0.702025
STX16	0.494173	6.29673	2.64125	0.104122	0.702025
TXK	1.50576	0.308914	2.6394	0.104243	0.702025
TYK2	0.513633	5.84056	2.63924	0.104253	0.702025
CDK6	0.622768	7.52538	2.63647	0.104435	0.702025
OLAH	-1.37335	0.0788954	2.63627	0.104449	0.702025
AURKB	-0.728753	7.05063	2.63623	0.104451	0.702025
DTYMK	-0.774563	6.2023	2.63541	0.104505	0.702025
NCKAP5	0.997302	1.29662	2.63326	0.104647	0.702025
MLXIP	-0.778822	1.97666	2.63315	0.104654	0.702025
INHBE	-1.63772	4.75707	2.63298	0.104665	0.702025
C6orf89	-0.449012	5.85597	2.63197	0.104732	0.702025
DYRK2	0.517857	4.5572	2.63133	0.104774	0.702025
MOB3B	0.785681	2.95612	2.631	0.104795	0.702025
ABTB2	0.514832	4.42773	2.63087	0.104804	0.702025
PRKX	0.488516	6.16653	2.63022	0.104847	0.702025
ZNF257	0.83754	1.51804	2.62932	0.104907	0.702025
GCA	0.657332	4.75286	2.6279	0.105	0.702025
PXMP2	-0.652214	5.68673	2.62712	0.105052	0.702025
GBP4	0.65807	5.21174	2.62514	0.105183	0.702025
SSSCA1	-0.590257	3.72853	2.62489	0.1052	0.702025
SLC25A20	0.50102	3.97948	2.6248	0.105206	0.702025
MMD	0.507941	4.41683	2.62293	0.10533	0.702025
FEN1	-0.734603	6.9294	2.62102	0.105456	0.702025
KIF3B	0.604362	5.97755	2.62101	0.105458	0.702025
IL4I1	0.585963	5.65375	2.62063	0.105482	0.702025
MFSD9	-1.00578	1.18231	2.62047	0.105493	0.702025
ZNF197	0.612257	4.08768	2.61993	0.105529	0.702025
TUBB6	0.694121	6.05871	2.61837	0.105633	0.702025
TRPV3	0.949241	2.67352	2.61793	0.105662	0.702025
GCDH	-0.528652	4.47179	2.61684	0.105735	0.702025
BAG6	-0.506462	6.12715	2.61534	0.105835	0.702025
TSC22D3	-1.04874	5.76433	2.61449	0.105891	0.702025
LOC100129250	-0.555969	5.10828	2.61278	0.106006	0.702025
VPS28	-0.545954	5.73384	2.61211	0.106051	0.702025
ARRDC2	-0.682481	2.42791	2.60999	0.106192	0.702025
MOCS3	-0.670488	2.61715	2.60879	0.106273	0.702025
DUSP3	-0.54263	3.76122	2.60851	0.106291	0.702025
LYSMD3	0.717529	4.32262	2.60847	0.106294	0.702025
PPP1CA	-0.534817	7.05554	2.60827	0.106308	0.702025
CNNM3	-0.4958	3.95943	2.60678	0.106408	0.702025
GMCL1	0.808131	2.06715	2.60583	0.106472	0.702025
KIAA1731	0.787237	4.35581	2.60555	0.10649	0.702025
SLC7A1	-0.808045	6.57554	2.60447	0.106563	0.702025
CIZ1	-0.525284	5.97607	2.60335	0.106638	0.702025
MRPL24	-0.494799	5.91996	2.60328	0.106643	0.702025
RICTOR	0.820857	4.05271	2.60308	0.106656	0.702025
OSTF1	0.509723	5.09391	2.60223	0.106714	0.702025
TLE3	-0.520212	5.21887	2.60078	0.106811	0.702025
RNU6ATAC	-0.940373	1.99294	2.60001	0.106863	0.702025
HPS3	0.578544	3.67864	2.59848	0.106966	0.702025
ATP6V0E2-AS1	1.04103	0.848611	2.59819	0.106986	0.702025
SSR2	-0.556433	8.06578	2.59728	0.107047	0.702025
LEPREL4	-0.617239	3.06135	2.59648	0.107101	0.702025
MAP3K8	0.561369	4.03548	2.59494	0.107206	0.702025
IP6K2	0.475083	5.99171	2.59396	0.107272	0.702025
CENPQ	0.8546	3.47926	2.59282	0.107349	0.702025
LOC100128288	0.769992	2.40397	2.5928	0.10735	0.702025
WDR19	0.849921	2.58924	2.59262	0.107362	0.702025
TGFBR3	0.751248	4.09906	2.59086	0.107482	0.702025
DUS3L	-0.635076	3.397	2.5898	0.107554	0.702025
TLCD1	0.809118	1.87753	2.58864	0.107633	0.702025
ZNF714	0.498857	4.18717	2.58859	0.107636	0.702025
ACTR3	0.480068	8.3313	2.58738	0.107718	0.702025
PHF11	0.435239	5.57014	2.58647	0.10778	0.702025
PET112	-0.524684	3.80185	2.58643	0.107783	0.702025
ARFRP1	-0.513149	4.60256	2.5863	0.107792	0.702025
IL7	0.992889	0.766367	2.5855	0.107846	0.702025
BAP1	-0.46193	5.13232	2.58543	0.107851	0.702025
ERC1	0.846206	3.20761	2.58515	0.10787	0.702025
TBC1D10A	0.526016	4.86448	2.58367	0.107971	0.702025
PRKD3	0.678774	4.8438	2.58357	0.107978	0.702025
APOOL	0.488711	4.73667	2.58355	0.107979	0.702025
C1QTNF2	-0.755242	1.9659	2.58306	0.108013	0.702025
NDUFB7	-0.514676	5.76881	2.58104	0.108151	0.702441
ARHGAP23	0.691037	3.90384	2.58046	0.10819	0.702441
ERGIC1	-0.514229	7.66212	2.57889	0.108298	0.702629
NBR2	-0.844322	1.97242	2.57837	0.108333	0.702629
SLBP	-0.545908	6.40236	2.57393	0.108637	0.703586
PIGW	-0.633944	4.20528	2.57228	0.108751	0.703586
SKI	-0.497123	4.57509	2.57088	0.108847	0.703586
DCXR	-0.592757	3.91601	2.5701	0.108901	0.703586
MOV10	0.472588	4.55387	2.56979	0.108922	0.703586
ARMC6	-0.494138	4.28602	2.56916	0.108965	0.703586
P2RY10	0.611435	3.94883	2.56914	0.108967	0.703586
WDR90	-0.631035	4.2621	2.56891	0.108983	0.703586
NOP16	-0.554059	6.34967	2.56876	0.108993	0.703586
DNAL4	-0.571541	3.9067	2.56776	0.109062	0.703662
PRKAB2	0.696444	3.35172	2.56479	0.109267	0.703889
GATAD2A	-0.49622	5.65573	2.56304	0.109388	0.703889
TMEM194A	0.499123	4.9333	2.56253	0.109423	0.703889
VPS13C	0.964652	6.2679	2.56224	0.109443	0.703889
RMRP	-1.23086	0.142296	2.56209	0.109454	0.703889
CHUK	0.663453	4.57977	2.56202	0.109459	0.703889
HIST1H2BH	-1.01064	2.38798	2.56147	0.109496	0.703889
DAXX	-0.461489	5.3755	2.55995	0.109602	0.704079
DCP1B	0.532515	4.50245	2.5594	0.10964	0.704079
RABAC1	-0.551885	4.97815	2.55689	0.109814	0.704708
GPCPD1	0.679632	6.37826	2.55635	0.109852	0.704708
RAD23A	-0.497776	6.36521	2.55369	0.110037	0.705529
JUN	-0.60348	5.45657	2.55242	0.110126	0.70573
PACRGL	0.82371	1.66448	2.55047	0.110262	0.706234
BRD3	-0.668653	6.06722	2.54783	0.110446	0.70631
CCR6	0.84059	3.51066	2.54773	0.110453	0.70631
C16orf58	-0.491944	4.52783	2.54497	0.110646	0.70631
TBC1D8B	1.04958	2.68551	2.54453	0.110677	0.70631
DGKH	0.803571	1.84972	2.54402	0.110712	0.70631
NT5C3	0.684537	6.84896	2.54337	0.110758	0.70631
MDC1	-0.447552	5.19995	2.54322	0.110769	0.70631
SURF2	-0.516405	3.84993	2.54232	0.110832	0.70631
CASP10	0.586782	4.12265	2.53916	0.111054	0.70631
ABCA2	-1.59246	1.02463	2.53838	0.111109	0.70631
NDUFB9	-0.487821	7.39694	2.53826	0.111117	0.70631
CTDNEP1	-0.498687	8.06291	2.53816	0.111124	0.70631
USP9X	0.738119	6.13076	2.5379	0.111142	0.70631
KLHDC7B	-0.820281	1.85916	2.53701	0.111205	0.70631
P4HB	-0.509879	8.51252	2.53682	0.111219	0.70631
OGFR	-0.475066	4.68771	2.53527	0.111328	0.70631
ITGB2	-0.509154	7.20461	2.53495	0.11135	0.70631
ABHD4	0.613167	4.20111	2.53472	0.111366	0.70631
C12orf60	1.74943	0.475575	2.53406	0.111414	0.70631
LNP1	-0.920197	1.10881	2.53369	0.111439	0.70631
CCSER2	0.767078	3.74408	2.53319	0.111474	0.70631
BEX5	-1.28745	2.79659	2.53124	0.111613	0.70673
ANKRD30BP2	0.892823	1.31233	2.52998	0.111702	0.70673
KDM4D	1.28541	0.682149	2.52948	0.111737	0.70673
CCDC163P	-0.560048	2.93448	2.529	0.111771	0.70673
CCP110	0.875316	5.67472	2.52733	0.11189	0.70673
AGFG1	0.416742	6.55819	2.5262	0.111969	0.70673
BANP	-0.482541	4.06805	2.52537	0.112029	0.70673
ARFGEF1	0.791153	4.53307	2.52474	0.112073	0.70673
RFC2	-0.579538	5.03181	2.52472	0.112075	0.70673
ELL2	0.479472	8.41279	2.52357	0.112157	0.70673
LLGL1	-0.540652	4.69966	2.52337	0.11217	0.70673
SLFN5	0.589114	3.78073	2.51899	0.112483	0.706894
HCFC1R1	-0.537188	3.83648	2.51798	0.112555	0.706894
SPAG7	-0.457762	7.01746	2.51735	0.1126	0.706894
DOCK2	0.45156	6.42019	2.51712	0.112616	0.706894
RNU4ATAC	-0.756356	7.71366	2.51699	0.112626	0.706894
LINC00691	-0.924247	0.745394	2.5169	0.112632	0.706894
POLR3D	-0.498147	4.57693	2.51672	0.112645	0.706894
SUV420H1	0.614685	4.85879	2.51659	0.112654	0.706894
OAF	-0.724428	2.78441	2.51574	0.112715	0.706915
NUDT16L1	-0.536752	4.83286	2.51426	0.11282	0.70713
GXYLT1	0.691535	5.30902	2.51305	0.112907	0.70713
GDAP1	0.734738	3.50976	2.51286	0.112921	0.70713
NAGS	0.970706	0.714013	2.50985	0.113137	0.707947
SLC30A9	0.683512	5.26397	2.50825	0.113251	0.707947
PLEKHJ1	-0.528408	5.902	2.50703	0.11334	0.707947
IL2RB	-0.485832	6.39773	2.50691	0.113348	0.707947
STK17A	0.457751	5.94169	2.50583	0.113426	0.707947
TMEM9	-0.585701	5.83943	2.50564	0.113439	0.707947
TCTEX1D2	-0.655574	4.79932	2.50358	0.113587	0.707947
TMEM107	-0.71073	7.29641	2.50284	0.113641	0.707947
UBE2W	0.659249	4.29974	2.5017	0.113723	0.707947
C1orf54	0.594484	3.1435	2.50134	0.113749	0.707947
FAM167A	-1.05632	1.92972	2.50111	0.113766	0.707947
HIF1A	0.678894	6.60616	2.50089	0.113782	0.707947
BCYRN1	-0.743438	8.18371	2.50069	0.113797	0.707947
HOOK3	0.596944	5.90676	2.49962	0.113874	0.708071
NTRK2	0.618117	4.7855	2.49861	0.113947	0.708167
PSMG1	-0.556001	6.10576	2.49646	0.114103	0.708363
TBC1D25	-0.528547	3.81021	2.49528	0.114188	0.708363
RRP1B	-0.443667	6.29838	2.49513	0.114199	0.708363
PGP	-0.635551	5.81671	2.49501	0.114208	0.708363
SLC35E2	-0.47533	3.81861	2.49358	0.114311	0.708651
DOCK8	0.476433	6.14214	2.48868	0.114668	0.708848
SLC39A8	0.46401	5.84471	2.48753	0.114752	0.708848
STX5	-0.537218	4.80574	2.48733	0.114766	0.708848
NBN	0.715036	6.13972	2.48664	0.114817	0.708848
TSC2	-0.491307	3.72532	2.48623	0.114846	0.708848
ZNHIT2	-0.673856	2.26085	2.48512	0.114927	0.708848
VPS52	0.447482	4.37416	2.48418	0.114996	0.708848
[truncated: 10,350 more rows]
