# Supplementary material for: Differences in DNA Repair Capacity, Cell Death and Transcriptional Response after Irradiation between a Radiosensitive and a Radioresistant Cell Line
Source: Sci Rep. 2016 Jun 1;6:27043. doi: 10.1038/srep27043 (PMC4887990; doi:10.1038/srep27043)
Supplement: Supplementary Dataset S4 [file srep27043-s5.xls]

## Sheet: Hoja1
	logFC	logCPM	LR	PValue	FDR
FEZ1	1.37224	5.31008	21.9599	2.78413e-06	0.0209753
SULF2	2.08038	2.91503	21.5781	3.39709e-06	0.0209753
HES2	2.07728	2.54008	20.7414	5.25681e-06	0.0216388
ZNF385A	1.999	2.69097	20.0943	7.37158e-06	0.0227579
EGR3	2.25876	1.94184	19.3557	1.08494e-05	0.0267959
IL4I1	1.58255	5.65375	18.3761	1.81318e-05	0.0373184
LAIR2	2.17699	2.13435	17.8746	2.35944e-05	0.0416239
FHL2	1.61642	3.8144	16.8058	4.14066e-05	0.0639162
HELZ2	1.26403	4.41162	16.2502	5.55035e-05	0.0730525
CMBL	1.46862	4.40816	16.1295	5.91566e-05	0.0730525
EPS8L2	1.55111	3.42292	15.4615	8.42051e-05	0.0945317
NR4A1	2.181	1.03101	15.0277	0.000105945	0.109026
C11orf30	-1.45667	3.21766	14.8627	0.00011563	0.109104
EXO1	-1.75473	4.35603	14.7356	0.00012369	0.109104
MYB	-1.19928	4.68826	14.2325	0.000161555	0.132276
LIF	1.6133	2.12519	14.0277	0.000180137	0.132276
CD24	1.79955	3.49427	14.0074	0.000182095	0.132276
DHRS9	1.83829	2.51031	13.3195	0.000262667	0.180204
ASB16-AS1	1.0154	3.74481	12.8583	0.000335994	0.190852
FDXR	1.15859	6.70318	12.834	0.000340381	0.190852
ADA	1.11622	7.18499	12.7838	0.000349628	0.190852
FADS3	1.39099	3.07353	12.7289	0.000360052	0.190852
TGM2	2.85232	2.1173	12.6262	0.00038037	0.190852
ARHGAP42	-2.3691	0.455627	12.6027	0.000385186	0.190852
UNC5B-AS1	3.21553	0.438283	12.597	0.000386372	0.190852
S100A6	1.11714	5.87895	12.4259	0.000423426	0.19785
CCNE2	-1.92919	2.66626	12.373	0.000435594	0.19785
PXT1	1.80046	2.14075	12.2711	0.00046003	0.19785
PAPLN	1.31577	3.48892	12.2525	0.000464625	0.19785
S100A11	1.04747	4.66941	12.1745	0.000484466	0.199422
SPI1	1.30382	3.21729	11.9853	0.000536207	0.213601
LGALS9	1.21816	5.08503	11.8851	0.000565846	0.218363
DLEU2	-1.88042	1.23472	11.7628	0.000604258	0.226121
BCL2L14	1.93453	0.939725	11.6084	0.000656556	0.229504
CCR7	1.11369	8.09978	11.6012	0.000659101	0.229504
MAP3K12	1.17369	2.33536	11.5723	0.000669411	0.229504
PYCARD	1.32924	4.89804	11.5224	0.000687639	0.229504
NFATC1	1.26763	3.88755	11.1846	0.000824773	0.268029
GSN	1.37376	2.09853	11.1331	0.000847986	0.268507
LBH	1.21145	4.0918	10.9481	0.000937002	0.279948
ZNF503	5.22237	2.52146	10.9413	0.000940456	0.279948
MCM6	-1.33805	6.16868	10.9184	0.000952127	0.279948
TP53I3	1.11152	3.51539	10.8448	0.000990745	0.284528
IL13RA1	1.03237	3.16773	10.6849	0.00108015	0.302027
SLC52A1	2.54512	0.837342	10.6256	0.00111532	0.302027
SNHG1	-1.43722	7.99764	10.5955	0.00113362	0.302027
TSPAN31	1.00401	4.65109	10.5657	0.00115208	0.302027
ESPNL	2.40227	1.21653	10.5248	0.00117782	0.302027
CTNNAL1	-1.61734	4.38722	10.4885	0.00120121	0.302027
FGD2	1.01232	4.9505	10.4554	0.00122288	0.302027
TUBA1A	1.19362	5.95706	10.4117	0.0012522	0.303203
SEPN1	2.10855	1.37508	10.3146	0.00131982	0.305765
THEMIS2	0.962632	6.93552	10.2999	0.00133039	0.305765
VWCE	1.28917	3.42269	10.2907	0.00133706	0.305765
KLK1	1.21719	4.99501	10.077	0.00150128	0.337078
SNX22	0.995712	5.26372	10.0226	0.00154634	0.340996
CCL5	1.02697	4.43108	9.89891	0.00165377	0.342574
CDKN1A	1.13137	9.42722	9.88337	0.00166779	0.342574
IGFBP4	1.27462	4.24787	9.86034	0.0016888	0.342574
LAMP3	1.14098	6.28754	9.82712	0.00171957	0.342574
HOMER3	1.57474	1.73658	9.68555	0.00185723	0.342574
ORAI3	1.13996	5.66507	9.68065	0.00186219	0.342574
CD44	0.971074	8.82435	9.5878	0.00195875	0.342574
BRCA1	-1.57085	5.35443	9.57694	0.00197036	0.342574
IFI6	0.975319	7.25805	9.56305	0.00198533	0.342574
GM2A	0.943416	7.07009	9.55698	0.0019919	0.342574
ICAM3	0.974717	7.24808	9.54887	0.00200073	0.342574
PILRA	1.22266	3.03858	9.53206	0.00201913	0.342574
PLK4	-1.78456	3.64526	9.5124	0.00204088	0.342574
DENND1C	0.873337	5.14639	9.50684	0.00204708	0.342574
CCL4	1.51605	7.15881	9.50107	0.00205352	0.342574
RPS19	0.800483	12.2347	9.50076	0.00205387	0.342574
ACY3	2.71954	1.59877	9.47931	0.00207802	0.342574
HCK	1.34533	4.95123	9.44215	0.00212055	0.342574
HMGB2	-1.25756	9.33791	9.42429	0.0021413	0.342574
CCND1	1.15335	3.56958	9.41214	0.00215553	0.342574
KIF15	-1.76274	4.72007	9.40393	0.0021652	0.342574
SLC35D2	1.45156	3.04285	9.39797	0.00217226	0.342574
CPNE2	2.0773	1.34884	9.38177	0.00219154	0.342574
MAPRE3	2.00864	0.7091	9.34989	0.00222999	0.344227
HS3ST1	1.38742	1.74234	9.28692	0.00230796	0.350496
ALOX5	1.17818	3.99226	9.26018	0.0023419	0.350496
ELF3	2.5147	1.91862	9.24428	0.00236232	0.350496
DDN	-2.83815	0.565452	9.22745	0.00238413	0.350496
QPRT	1.0242	5.12489	9.14118	0.0024992	0.359729
SMPD3	1.92896	1.12546	9.12783	0.0025175	0.359729
ARRDC1	1.14824	3.26923	9.11565	0.00253433	0.359729
SESN1	0.962775	5.03251	9.01226	0.00268174	0.376327
C1orf228	1.11577	3.2404	8.98271	0.00272547	0.378166
RHOC	1.00608	5.94762	8.95672	0.00276451	0.379322
LCE1E	1.90155	1.71522	8.92729	0.00280941	0.381246
KRT17	1.83709	1.34474	8.84807	0.00293399	0.386948
TNFSF9	1.04946	7.0518	8.84251	0.00294293	0.386948
PIGW	-1.1581	4.20528	8.827	0.00296807	0.386948
LTA	1.03273	7.37475	8.82166	0.00297676	0.386948
PML	0.963281	5.5493	8.76544	0.00306992	0.391129
SAAL1	-0.948597	5.24579	8.76404	0.00307227	0.391129
GAMT	1.21329	3.97696	8.74344	0.00310718	0.391537
GSG1	0.760177	5.19305	8.71722	0.00315217	0.393194
CD83	1.13361	5.95684	8.68469	0.00320893	0.396271
NADSYN1	0.870856	4.45115	8.66306	0.00324725	0.397033
FAIM3	1.12243	7.48445	8.63206	0.00330297	0.399568
HSPB1	0.980598	5.93969	8.61574	0.0033327	0.399568
RNF19B	1.19033	4.78548	8.58476	0.00338989	0.401118
GPSM2	-1.03151	2.38706	8.57168	0.00341433	0.401118
TNFSF4	0.980949	5.11743	8.55641	0.00344307	0.401118
EBI3	1.03429	6.78277	8.5249	0.00350321	0.404309
GDF15	1.77939	5.49426	8.49383	0.00356354	0.407464
ITGB1BP2	-2.06962	0.534036	8.43223	0.00368628	0.417631
ODF3B	1.23607	3.08584	8.38443	0.00378448	0.424665
SIGLEC14	1.57622	2.00017	8.36882	0.00381713	0.424665
HSD17B14	2.0189	0.633582	8.31436	0.00393329	0.427787
LY96	1.07364	4.79435	8.29576	0.00397378	0.427787
UBE2V1	1.86485	0.517507	8.25931	0.00405435	0.427787
SLC2A3	0.873134	4.97683	8.24609	0.00408398	0.427787
FAM65A	1.12342	3.15898	8.23566	0.00410753	0.427787
CABYR	3.31747	0.229506	8.22979	0.00412084	0.427787
KANK3	2.11618	0.919792	8.2293	0.00412194	0.427787
NCL	-1.06419	9.77947	8.22913	0.00412233	0.427787
FARSB	-0.910908	5.87343	8.18184	0.00423118	0.435423
CDC7	-1.42671	4.24057	8.15713	0.00428922	0.437748
USP35	1.3239	1.83245	8.01016	0.00465156	0.459732
MSH6	-1.11654	6.51719	8.00083	0.0046756	0.459732
RBBP8	-1.32488	5.57152	7.98799	0.00470886	0.459732
KIF11	-1.37378	5.41639	7.97028	0.00475516	0.459732
HIST1H4H	-1.77569	3.43826	7.96941	0.00475744	0.459732
MLLT11	1.00063	2.79691	7.96438	0.00477067	0.459732
IFI27L2	0.902424	6.02446	7.95991	0.00478248	0.459732
TM7SF2	0.973234	4.05077	7.95063	0.00480707	0.459732
LIMK1	0.869753	4.9811	7.93839	0.00483968	0.459732
COL9A2	1.07064	4.09884	7.91885	0.00489224	0.460699
CRAT	1.18102	2.05292	7.8954	0.00495606	0.460699
RRAS	1.38098	1.93776	7.88437	0.00498637	0.460699
GMNN	-1.06051	5.53667	7.87977	0.00499908	0.460699
BLM	-1.4315	4.52327	7.84867	0.00508581	0.462431
DGKA	0.840394	4.1495	7.83147	0.00513444	0.462431
HOXC4	0.819249	4.22183	7.82033	0.00516619	0.462431
DUSP18	0.976777	2.36894	7.81981	0.00516766	0.462431
TMPO	-0.953304	8.06555	7.78911	0.00525622	0.466447
SNN	0.891394	4.46857	7.77819	0.00528809	0.466447
LMO2	1.0284	4.69226	7.73602	0.00541301	0.471764
E2F8	-1.66063	3.62526	7.7321	0.00542477	0.471764
TP53INP2	1.41827	3.2066	7.71925	0.00546352	0.471811
BZW2	-0.961927	2.76286	7.65146	0.00567265	0.477525
HYLS1	-0.802183	4.62357	7.64953	0.00567872	0.477525
MICAL2	1.87472	0.393389	7.64558	0.00569117	0.477525
STAG1	-1.13211	4.14078	7.61412	0.0057913	0.477525
LIN54	-0.893852	4.21155	7.60699	0.00581426	0.477525
SMIM14	0.921505	5.78287	7.60171	0.0058313	0.477525
ACTA2	0.932418	5.41654	7.58591	0.00588262	0.477525
DKC1	-0.836672	7.41983	7.57783	0.00590905	0.477525
PROCR	2.04766	1.25826	7.57369	0.00592265	0.477525
SUZ12	-1.04189	7.14103	7.55922	0.00597037	0.477525
PEX11G	1.43253	0.979644	7.55471	0.00598534	0.477525
CBX2	-1.7171	1.25826	7.53983	0.00603497	0.477525
LRP10	0.856417	6.28346	7.53877	0.00603854	0.477525
PHLDA2	1.6243	1.48352	7.52909	0.00607106	0.477525
SPATA18	1.01439	2.65378	7.50699	0.00614599	0.479151
DUSP3	0.871271	3.76122	7.50017	0.00616933	0.479151
TTYH3	0.885197	6.73427	7.45636	0.00632126	0.481062
GPR137B	0.812216	4.84485	7.44555	0.00635936	0.481062
TMEM48	-1.05037	6.48828	7.44517	0.00636068	0.481062
ECH1	0.801453	6.51173	7.43991	0.00637931	0.481062
POLD3	-0.919119	4.54441	7.43726	0.00638871	0.481062
TGFBI	2.18956	1.25186	7.4228	0.00644024	0.482003
USP1	-1.13864	6.27834	7.41017	0.00648563	0.482476
SLC27A1	1.22025	1.8298	7.33849	0.00674936	0.492782
POLD4	0.833075	6.74869	7.32106	0.00681514	0.492782
DDR1	0.904978	3.90712	7.31933	0.0068217	0.492782
ARVCF	2.25372	0.311511	7.3169	0.00683092	0.492782
ZNF219	1.12726	2.06224	7.31486	0.00683869	0.492782
IFRD2	-0.831168	6.27543	7.30608	0.00687217	0.492782
PPP1R3E	-1.1464	2.75917	7.29423	0.00691764	0.492782
CEP55	-1.36466	5.5105	7.28031	0.00697143	0.492782
VPREB3	1.71734	1.4209	7.27726	0.0069833	0.492782
PHLDA3	0.947316	5.65019	7.24228	0.00712064	0.496885
ANXA4	0.746445	6.00838	7.23381	0.00715432	0.496885
GALNS	0.913936	3.15912	7.22156	0.00720332	0.496885
APOBEC3H	0.882112	3.79314	7.19983	0.00729105	0.496885
PTPLA	1.57699	1.01496	7.1916	0.00732458	0.496885
ATAD2	-1.35206	6.13904	7.17867	0.00737754	0.496885
PHPT1	0.882094	5.91329	7.17666	0.00738581	0.496885
SHCBP1	-1.14834	5.57953	7.17113	0.00740861	0.496885
LOC284385	0.849657	3.21723	7.14613	0.00751259	0.496885
MKI67	-1.59285	7.06207	7.14281	0.00752651	0.496885
ZSCAN18	0.842393	4.01815	7.13247	0.00757005	0.496885
PIK3IP1	1.15135	2.9923	7.12652	0.00759518	0.496885
CLDN14	1.54655	1.8508	7.12526	0.00760055	0.496885
SEPP1	3.05058	0.085268	7.12426	0.00760476	0.496885
SOX9	1.16743	3.34237	7.09256	0.00774047	0.499261
UCP2	1.0032	6.56723	7.07976	0.00779594	0.499261
RINL	0.852287	5.4701	7.07235	0.00782824	0.499261
GPX1	0.919701	7.66046	7.07004	0.00783837	0.499261
ASTN2	0.879151	3.94212	7.06891	0.00784328	0.499261
RAB40B	1.26634	2.43916	7.03805	0.00797959	0.503333
OAS1	0.89417	6.6957	7.03599	0.00798877	0.503333
RRM2	-1.4328	7.85517	7.02303	0.00804678	0.504415
TMEM219	0.889785	5.86553	7.00899	0.00811016	0.50582
PLOD2	4.65461	1.52868	6.97085	0.0082848	0.512939
LTBR	1.61659	2.42771	6.92649	0.00849282	0.512939
ISG15	0.976957	7.56043	6.92099	0.008519	0.512939
C19orf38	1.78864	0.536537	6.91494	0.00854786	0.512939
ARHGAP11A	-1.5271	5.69371	6.90414	0.00859962	0.512939
LILRB4	1.18926	3.06834	6.87936	0.00871969	0.512939
MCM8	-1.1152	4.5368	6.87705	0.00873097	0.512939
KIAA0513	0.965563	2.83957	6.87457	0.0087431	0.512939
HIST1H2BM	-2.325	0.674575	6.87046	0.0087632	0.512939
NCAPG	-1.46716	5.91109	6.85294	0.00884954	0.512939
HNRPDL	-0.939696	8.59593	6.85198	0.00885429	0.512939
LGALS9C	1.28214	1.94266	6.84591	0.00888446	0.512939
ANP32E	-1.10645	7.6138	6.84495	0.00888923	0.512939
PSTPIP2	0.815861	4.90494	6.84385	0.00889469	0.512939
NINJ1	1.03012	3.21535	6.84263	0.00890077	0.512939
HAAO	1.10895	2.94149	6.83919	0.00891793	0.512939
LAG3	1.72309	1.92289	6.83187	0.00895455	0.512939
ALMS1	-1.49991	3.66412	6.82799	0.008974	0.512939
THAP8	1.22923	1.54028	6.81867	0.00902098	0.512939
ADM	3.20297	1.59727	6.81194	0.00905503	0.512939
PTPLAD1	-0.771849	5.82262	6.7893	0.00917057	0.515843
C7orf41	1.33819	1.70997	6.78555	0.00918985	0.515843
OPLAH	1.94146	0.932107	6.75701	0.009338	0.521787
IRF7	1.07667	6.00937	6.73039	0.00947838	0.523432
FAM212B	0.963377	4.21049	6.72837	0.00948914	0.523432
TEP1	0.757248	4.92355	6.72734	0.0094946	0.523432
SUPT16H	-1.07204	7.26085	6.70796	0.00959837	0.525617
UBA7	0.816014	4.15628	6.70406	0.00961935	0.525617
SH2D2A	1.08813	3.22223	6.69533	0.00966659	0.525871
POU2F2	0.758308	8.59776	6.66759	0.00981817	0.526988
CAMP	2.37705	1.12803	6.66726	0.00982001	0.526988
SLC16A5	1.85024	0.795048	6.66203	0.00984887	0.526988
TMEM17	0.821958	4.72223	6.66041	0.00985783	0.526988
TOB1	0.714002	4.94174	6.64487	0.00994419	0.529314
BUB1B	-1.34799	5.38805	6.60612	0.0101629	0.53603
DLGAP1-AS1	1.20993	1.12689	6.60366	0.010177	0.53603
NASP	-0.952512	7.59554	6.59021	0.0102541	0.53603
NOP56	-0.781783	7.16144	6.58573	0.0102799	0.53603
BIN1	1.13598	4.7749	6.57817	0.0103237	0.53603
SNHG3	-1.04729	7.38926	6.57694	0.0103308	0.53603
MAGOH	-0.937943	8.3145	6.53308	0.0105886	0.54711
RFC4	-0.985545	5.40016	6.5082	0.0107378	0.548872
CCDC92	0.913697	3.24418	6.50517	0.0107561	0.548872
APOBEC3G	0.727083	7.45848	6.50218	0.0107742	0.548872
MRPL53	0.704793	6.78254	6.49784	0.0108005	0.548872
RAC2	0.715418	8.66451	6.48359	0.0108875	0.549966
TSPO	0.875569	6.9044	6.47663	0.0109302	0.549966
FGGY	0.852165	2.74559	6.47013	0.0109702	0.549966
SKA3	-1.2716	4.59047	6.46528	0.0110002	0.549966
ATAD5	-1.16437	4.03158	6.45667	0.0110537	0.550411
H2AFZ	-0.875862	10.3684	6.44158	0.0111479	0.551551
VANGL2	2.24639	0.415274	6.43287	0.0112028	0.551551
PPARG	-4.66623	0.74137	6.42037	0.0112819	0.551551
HIGD2A	0.793906	7.28099	6.41687	0.0113042	0.551551
ING3	-0.940615	5.95356	6.41363	0.0113248	0.551551
RPL34	0.669722	11.699	6.41053	0.0113446	0.551551
CDKN3	-0.975614	5.55303	6.40163	0.0114016	0.551935
LOC441461	1.84746	0.242764	6.38414	0.0115144	0.551935
OTP	1.32735	4.19808	6.38389	0.0115161	0.551935
ERI1	-0.790159	3.96245	6.37048	0.0116034	0.551935
TNFRSF10B	0.827051	6.26432	6.36878	0.0116146	0.551935
APOBEC3F	0.787042	5.26289	6.3577	0.0116873	0.551935
FAM111B	-1.90214	5.81694	6.35488	0.0117059	0.551935
F11R	0.719001	5.98445	6.34377	0.0117794	0.551935
SEMA7A	0.824023	7.17496	6.32698	0.0118915	0.551935
CDK5RAP2	-0.828702	5.41795	6.32632	0.0118959	0.551935
SYTL1	1.51174	4.10935	6.3187	0.0119471	0.551935
TMEM53	1.00926	1.77535	6.3127	0.0119876	0.551935
BRIX1	-1.16354	4.99761	6.29476	0.0121095	0.551935
AEN	0.772812	6.99484	6.29457	0.0121109	0.551935
HLA-DPB1	0.764721	8.32843	6.2896	0.0121449	0.551935
RHOD	4.4299	0.269009	6.28849	0.0121524	0.551935
SNX8	0.710416	5.69458	6.28248	0.0121937	0.551935
CLSPN	-1.49263	5.76055	6.2821	0.0121964	0.551935
TRPV2	0.732871	5.66596	6.28133	0.0122017	0.551935
POLR3G	-1.25621	3.99056	6.26413	0.0123207	0.555286
NGFRAP1	1.21962	5.08952	6.24477	0.0124561	0.555289
OAS3	1.04447	6.00674	6.24326	0.0124667	0.555289
PRKDC	-1.07854	6.99633	6.2379	0.0125045	0.555289
FIGNL1	-1.06897	4.35265	6.23497	0.0125252	0.555289
PLEK	0.721412	8.02295	6.22937	0.0125649	0.555289
AIF1	0.998541	3.76054	6.21895	0.012639	0.555289
DENND6B	1.03931	2.77157	6.2163	0.012658	0.555289
STEAP2	4.41998	0.316316	6.21024	0.0127013	0.555289
CCL3	1.18346	8.03565	6.19677	0.0127984	0.555289
MAST4	1.63744	1.37225	6.1907	0.0128423	0.555289
MSH2	-1.23849	5.59557	6.18915	0.0128536	0.555289
NPDC1	1.13452	2.48662	6.18162	0.0129084	0.555289
SET	-0.631476	10.4521	6.17906	0.0129271	0.555289
DHX15	-0.986533	6.82909	6.17296	0.0129718	0.555289
HIVEP3	0.990604	3.93626	6.16975	0.0129953	0.555289
RNASE6	0.770815	3.27719	6.16084	0.013061	0.556171
NUSAP1	-0.954218	7.02221	6.13834	0.0132281	0.556735
ARHGEF2	0.685879	5.81192	6.1374	0.0132351	0.556735
DPP7	0.828254	4.97639	6.12908	0.0132976	0.556735
TNFSF12	1.30703	3.22292	6.12702	0.0133131	0.556735
PAXIP1	-0.807003	5.22045	6.12234	0.0133484	0.556735
IFITM2	0.948068	6.36963	6.11725	0.0133869	0.556735
SLC16A1	-0.691921	6.03348	6.11687	0.0133898	0.556735
NCAPD3	-0.926245	4.90749	6.10551	0.0134761	0.556797
ITPKC	1.26737	2.22512	6.10364	0.0134904	0.556797
SYNGR3	1.10589	2.95227	6.09891	0.0135265	0.556797
ALDOC	0.944721	4.15446	6.07821	0.0136859	0.560552
DLEU2L	-0.871802	3.85239	6.07389	0.0137195	0.560552
UPB1	1.01428	2.06751	6.06368	0.013799	0.560552
UBE2L6	0.795188	7.05288	6.06364	0.0137993	0.560552
RMI1	-1.12769	4.40267	6.04428	0.0139514	0.562247
PAK1IP1	-1.29693	5.13287	6.04409	0.0139529	0.562247
SRSF7	-0.926663	8.22992	6.03779	0.0140028	0.562247
OST4	0.68528	8.02031	6.03036	0.0140619	0.562247
PTGIR	1.08989	2.20021	6.0295	0.0140687	0.562247
HSPA9	-0.788228	8.3256	6.02268	0.0141232	0.562384
POLR3B	-0.794978	3.58233	6.01135	0.0142141	0.562384
LYAR	-0.99001	5.61641	6.00505	0.014265	0.562384
TNFAIP2	0.964475	6.50736	6.00193	0.0142902	0.562384
RRM1	-1.09188	7.49766	6.00075	0.0142998	0.562384
NRBP2	0.940179	2.83018	5.98395	0.0144367	0.565963
CD72	1.2007	1.30674	5.96212	0.0146164	0.569533
NDC80	-1.21763	5.28994	5.9617	0.01462	0.569533
CSRP2	-1.36413	1.23398	5.93591	0.0148354	0.573126
ODC1	-0.817659	8.2508	5.92714	0.0149094	0.573126
MLF2	0.753147	6.17777	5.92471	0.01493	0.573126
TP53TG1	0.737152	4.71602	5.91393	0.0150216	0.573126
ZW10	-0.991822	5.17011	5.91264	0.0150326	0.573126
ASPM	-1.37897	5.56075	5.91015	0.0150539	0.573126
FCRL5	0.926198	5.20829	5.90337	0.015112	0.573126
ERCC6L	-1.67402	2.95214	5.90232	0.0151209	0.573126
CYP1A1	-3.02288	0.600175	5.90128	0.0151299	0.573126
SOGA1	0.911058	3.85972	5.8901	0.0152262	0.575011
UNC13D	0.732732	4.72385	5.87975	0.015316	0.575342
LOC284551	4.40805	0.467198	5.87835	0.0153282	0.575342
FLOT1	0.753128	5.89396	5.8662	0.0154344	0.577471
GPR132	0.743217	4.95723	5.86118	0.0154784	0.577471
HSPA14	-1.06484	5.2221	5.84491	0.0156221	0.581078
PHLDA1	1.13481	2.01547	5.8325	0.0157328	0.582834
COMMD6	0.709363	8.43057	5.82904	0.0157637	0.582834
STARD10	1.00471	2.31668	5.81555	0.015885	0.585289
SPC25	-1.10309	4.92008	5.79717	0.016052	0.585289
PCBD1	0.785637	5.33451	5.79329	0.0160874	0.585289
BRCA2	-1.33701	4.06202	5.79281	0.0160919	0.585289
LOC648987	1.00961	2.40398	5.79154	0.0161034	0.585289
FAM214B	0.881461	3.06776	5.78525	0.0161612	0.585289
RPS27	0.683327	12.155	5.78517	0.0161619	0.585289
GLTSCR2	0.842913	8.6678	5.76848	0.0163161	0.588109
CHEK1	-0.994584	5.10011	5.76179	0.0163783	0.588109
TSTD1	0.723742	6.75578	5.75865	0.0164076	0.588109
ZFHX2	0.937654	2.15185	5.75048	0.0164841	0.588109
FAM111A	-0.925231	6.61461	5.73953	0.0165872	0.588109
SV2A	1.56216	1.79725	5.73619	0.0166188	0.588109
PLK3	0.798521	4.40737	5.72614	0.0167142	0.588109
AGTRAP	0.966519	1.98453	5.72568	0.0167186	0.588109
APITD1	-0.940765	3.99356	5.71876	0.0167846	0.588109
GPR84	1.59459	1.32181	5.69308	0.0170319	0.588109
EXOSC8	-0.832234	5.42576	5.68877	0.0170739	0.588109
VAMP5	0.950719	3.45305	5.68455	0.017115	0.588109
EEF2	0.764964	11.2652	5.68314	0.0171287	0.588109
C19orf66	0.73957	5.41477	5.68223	0.0171376	0.588109
FAM178A	-0.892084	4.52007	5.67055	0.0172521	0.588109
PBXIP1	1.03895	5.01772	5.66421	0.0173145	0.588109
PTRF	1.07669	2.2753	5.66275	0.0173289	0.588109
SUSD1	0.805362	3.56906	5.66183	0.0173381	0.588109
MTHFD2L	-1.44575	1.51497	5.66104	0.0173459	0.588109
MROH6	1.54746	0.61085	5.65508	0.0174049	0.588109
APOBEC3C	0.771316	6.78834	5.64858	0.0174695	0.588109
PTK6	1.07047	2.03273	5.64566	0.0174987	0.588109
NOD2	0.868788	2.95306	5.64562	0.017499	0.588109
SGOL1	-0.816505	4.63921	5.62985	0.0176571	0.588109
NIT1	0.66705	4.9137	5.62745	0.0176814	0.588109
HIST1H2BF	-2.38145	0.505812	5.62278	0.0177285	0.588109
UCHL5	-0.766144	6.18804	5.62111	0.0177454	0.588109
TOM1L2	0.970528	2.80238	5.61819	0.017775	0.588109
CASC5	-1.26023	3.77406	5.61635	0.0177937	0.588109
TBKBP1	1.20376	2.2321	5.61246	0.0178332	0.588109
HNRNPR	-0.851343	7.901	5.602	0.01794	0.588109
FANCI	-1.20835	5.6249	5.59617	0.0179998	0.588109
RGAG4	1.32342	0.881973	5.58611	0.0181034	0.588109
MAN2B1	0.726208	6.63124	5.57852	0.0181821	0.588109
UTP20	-1.16423	4.36327	5.57477	0.018221	0.588109
QARS	0.72329	6.5267	5.56128	0.018362	0.588109
TPP1	0.73559	6.12783	5.55817	0.0183946	0.588109
ITGAX	1.45676	2.43588	5.55571	0.0184205	0.588109
TSEN15	-0.947477	6.10668	5.55383	0.0184403	0.588109
TIMP1	0.760403	4.77247	5.55039	0.0184766	0.588109
TAF5	-1.05197	3.52208	5.53893	0.0185979	0.588109
ARHGAP25	1.35644	1.80045	5.53168	0.0186752	0.588109
ZG16B	0.882838	2.95697	5.52541	0.0187422	0.588109
CSRNP1	0.832938	4.18875	5.52228	0.0187757	0.588109
C10orf2	-0.752414	4.45511	5.5164	0.018839	0.588109
TMEM173	0.833956	2.60241	5.51298	0.0188759	0.588109
DTX4	0.728753	4.76449	5.50832	0.0189262	0.588109
RAB13	0.780101	6.44659	5.50805	0.0189291	0.588109
TRAF1	0.790763	7.19908	5.50568	0.0189548	0.588109
PSMC3IP	-0.910385	4.44512	5.50291	0.0189848	0.588109
LILRB1	0.744248	5.66441	5.50215	0.0189931	0.588109
KCNK5	2.49127	0.888988	5.50073	0.0190085	0.588109
MNT	0.76354	3.62179	5.49572	0.0190631	0.588109
NUF2	-1.24361	5.39271	5.49258	0.0190973	0.588109
KIAA1524	-1.33242	5.7876	5.48902	0.0191363	0.588109
HIST1H4C	-1.49498	8.84188	5.47754	0.0192624	0.588109
LIPA	0.623738	6.18198	5.47736	0.0192644	0.588109
PTAFR	0.942464	5.25578	5.46533	0.0193973	0.588109
ARV1	-0.815948	4.81731	5.46431	0.0194087	0.588109
SPR	1.1326	2.34735	5.46075	0.0194483	0.588109
IFT27	0.684994	4.435	5.45925	0.019465	0.588109
POLE2	-1.10655	3.57231	5.45835	0.019475	0.588109
WNT10A	0.909055	4.58015	5.45307	0.019534	0.588109
ETHE1	0.81217	5.19223	5.45287	0.0195362	0.588109
POPDC2	1.17374	1.35244	5.45129	0.0195539	0.588109
SMC1A	-0.901319	7.32573	5.44647	0.0196079	0.588109
LCE1C	1.37848	2.31993	5.43997	0.019681	0.588109
IFI35	0.721542	6.08993	5.4386	0.0196965	0.588109
SMC4	-1.41619	7.70588	5.43389	0.0197497	0.588109
ZNF513	0.966932	2.53863	5.4321	0.0197699	0.588109
MLF1IP	-0.962368	5.74115	5.42736	0.0198236	0.588109
DBF4	-0.995288	5.28402	5.42074	0.0198989	0.588109
NOL11	-1.06701	6.22923	5.41968	0.019911	0.588109
DLGAP1	0.740515	3.95683	5.41749	0.019936	0.588109
RPL37	0.653921	12.1501	5.41479	0.0199668	0.588109
CHI3L2	0.953441	8.13461	5.40694	0.0200569	0.588109
TRA2B	-0.709068	7.48157	5.40557	0.0200726	0.588109
CYFIP1	0.677456	4.69181	5.40441	0.020086	0.588109
RBPMS2	1.46031	2.53262	5.39914	0.0201467	0.588109
PLAU	1.55216	1.71417	5.3965	0.0201771	0.588109
DONSON	-0.848368	4.37535	5.39602	0.0201828	0.588109
PNRC1	0.920803	6.69974	5.38856	0.0202692	0.588109
ZC3H12D	0.730011	5.10894	5.38774	0.0202787	0.588109
NLRC5	0.694364	5.68138	5.38635	0.0202949	0.588109
IER5	0.666631	8.03399	5.38339	0.0203293	0.588109
CAPN2	0.895039	4.24619	5.38286	0.0203355	0.588109
BUB1	-0.961169	5.82022	5.37356	0.0204442	0.589874
FHIT	1.25522	1.6409	5.36851	0.0205034	0.590203
RPL3	0.601613	11.8163	5.36382	0.0205586	0.590416
WDFY4	0.659311	6.98431	5.35874	0.0206187	0.590767
CMTM3	0.87339	4.1582	5.34308	0.0208047	0.594715
SLC16A3	0.843912	3.46545	5.32702	0.0209972	0.5966
RPS6KA1	0.662983	6.44722	5.32594	0.0210103	0.5966
RPL12	0.693923	10.6662	5.32163	0.0210623	0.5966
ZNF367	-1.07236	5.1067	5.3215	0.0210639	0.5966
KDELR3	1.95472	0.292559	5.30983	0.0212055	0.599236
TMEM256	0.719812	6.94653	5.30286	0.0212905	0.600265
ABCB9	0.92875	3.35397	5.29394	0.0213998	0.601972
HLA-DOB	0.751283	4.77381	5.28897	0.021461	0.602321
TFAP4	-0.951427	4.68786	5.27777	0.0215994	0.603674
MARCKS	0.751455	8.82334	5.27716	0.0216069	0.603674
SOX4	0.707659	6.23082	5.26956	0.0217015	0.604947
TLR9	1.3845	1.06692	5.25758	0.0218514	0.607399
PDCD1LG2	0.726697	3.72563	5.25336	0.0219044	0.607399
TBC1D22A	0.694112	5.27629	5.25018	0.0219445	0.607399
GNA15	0.8122	3.80263	5.24688	0.0219862	0.607399
SPEF2	4.10863	0.716027	5.23942	0.0220806	0.608647
DLGAP5	-1.31984	5.20158	5.23111	0.0221864	0.610201
RRS1	-0.693852	5.50701	5.22237	0.0222981	0.611149
PTPN6	0.660918	6.66566	5.22068	0.0223199	0.611149
ZNF395	0.731238	5.77878	5.20982	0.0224596	0.613615
PIFO	0.938878	1.51437	5.19642	0.0226335	0.615854
TOR4A	0.703945	5.17174	5.19582	0.0226413	0.615854
HIST1H1B	-1.62586	3.25948	5.18752	0.0227497	0.617441
AGRN	0.797283	6.06808	5.18359	0.0228012	0.617482
RHOG	0.705839	6.06272	5.1783	0.0228706	0.618007
CENPI	-1.59861	1.27835	5.16875	0.0229968	0.618778
HHLA3	0.908186	3.35064	5.1683	0.0230027	0.618778
BFSP2	0.971501	3.42491	5.16477	0.0230495	0.618778
LBX2-AS1	4.10887	0.655637	5.1598	0.0231156	0.619206
PTPRE	0.706161	3.91618	5.15036	0.0232416	0.621235
ALDH2	0.950293	5.47661	5.13964	0.0233855	0.622621
ABHD8	0.862689	3.26335	5.13705	0.0234205	0.622621
IRF2BPL	0.742421	6.57678	5.13091	0.0235034	0.622621
TCF7	0.868974	5.82443	5.13027	0.0235121	0.622621
DEPDC1B	-1.07425	5.24303	5.12735	0.0235516	0.622621
FKBP8	0.849754	4.52989	5.11763	0.0236839	0.622621
DHX9	-0.952142	6.81854	5.10682	0.0238319	0.622621
TLE6	1.00212	1.14966	5.09611	0.0239795	0.622621
LIG3	-0.659044	4.35111	5.09335	0.0240178	0.622621
PLK2	0.969858	2.50566	5.09213	0.0240346	0.622621
HNRNPA3	-0.809388	8.59091	5.0921	0.024035	0.622621
PEA15	0.774236	7.34356	5.0912	0.0240475	0.622621
MYCL1	1.18421	1.73667	5.0903	0.02406	0.622621
RPL31	0.668409	12.014	5.08823	0.0240888	0.622621
CKAP5	-0.990546	5.77378	5.07803	0.0242309	0.622621
WDR12	-0.811682	5.0026	5.07445	0.0242809	0.622621
DPY19L1P1	4.09837	-0.143627	5.07436	0.0242822	0.622621
HTRA2	0.620736	5.28841	5.0738	0.02429	0.622621
XPC	0.637684	6.89306	5.0669	0.024387	0.622621
KIF18A	-1.26667	2.90375	5.06209	0.0244547	0.622621
WBP2	0.647863	6.14674	5.06077	0.0244734	0.622621
MREG	0.639663	6.02667	5.0593	0.0244942	0.622621
BBC3	1.19114	8.45398	5.05897	0.0244987	0.622621
CDIP1	0.788194	4.71951	5.05864	0.0245035	0.622621
RASSF2	0.773106	4.87226	5.05005	0.0246252	0.624429
LOC400043	1.74108	1.48916	5.03856	0.0247891	0.627297
COL5A1	4.12202	1.17325	5.03166	0.024888	0.628511
PNPLA7	1.28746	0.453108	5.0251	0.0249825	0.629601
FBXO5	-1.07699	4.7936	5.01805	0.0250844	0.629601
ING2	-0.769066	3.75382	5.01396	0.0251438	0.629601
POLA1	-1.27496	4.60685	5.01083	0.0251893	0.629601
GPR153	1.19561	1.27158	5.00754	0.0252372	0.629601
RPL13A	0.712027	9.85408	5.00178	0.0253213	0.629601
CD53	0.615824	8.4046	5.00151	0.0253252	0.629601
LOC146880	1.29179	1.27649	4.99918	0.0253593	0.629601
DNAJC4	0.876694	3.31184	4.99709	0.02539	0.629601
MCM10	-1.2141	4.92818	4.97986	0.025644	0.631228
MX2	0.890187	5.02519	4.9773	0.025682	0.631228
CCDC15	-1.10568	2.61125	4.97683	0.025689	0.631228
KPNA3	-0.789048	6.05671	4.97269	0.0257505	0.631228
HIST1H1D	-1.32409	5.23338	4.96873	0.0258097	0.631228
RFC3	-0.964591	6.37984	4.96809	0.0258191	0.631228
SEMA4C	0.726527	4.55577	4.96366	0.0258853	0.631228
KIF14	-1.282	5.33256	4.96295	0.025896	0.631228
SPRY2	0.741864	3.3315	4.96164	0.0259157	0.631228
THOC1	-0.955067	4.12478	4.94983	0.0260932	0.633152
C6orf223	1.30861	2.62471	4.94238	0.0262059	0.633152
TSEN2	-0.846458	2.85328	4.94084	0.0262293	0.633152
PHF1	0.930124	4.30425	4.93832	0.0262676	0.633152
ASPA	1.73896	0.192265	4.9374	0.0262816	0.633152
CYB5R2	0.991911	2.44326	4.93593	0.0263038	0.633152
TUBGCP5	-0.791197	3.95431	4.93267	0.0263536	0.633152
PRIM1	-0.941838	3.33685	4.92876	0.0264132	0.633353
ZNF862	0.899035	2.65506	4.92206	0.0265159	0.633449
C2CD5	-0.888998	4.12847	4.91955	0.0265544	0.633449
TAF1	-0.987066	6.86194	4.91847	0.0265711	0.633449
RAD51AP1	-1.21114	4.92172	4.90138	0.0268352	0.638048
F5	0.775198	3.17883	4.89141	0.0269906	0.638048
ENC1	0.776316	5.21445	4.88877	0.0270319	0.638048
MIS18A	-0.823912	4.69927	4.88337	0.0271167	0.638048
STAT6	0.593186	6.74895	4.87678	0.0272204	0.638048
DENND5A	0.732556	4.75384	4.87567	0.0272378	0.638048
RPGRIP1L	-1.30015	1.50596	4.87299	0.0272802	0.638048
PLXNB2	0.752603	5.68859	4.87143	0.0273048	0.638048
F2R	0.792424	3.57796	4.87	0.0273276	0.638048
MAD1L1	0.761291	4.6157	4.86148	0.0274628	0.638048
DEK	-0.943796	7.93201	4.86091	0.0274719	0.638048
MARVELD1	0.964567	3.74528	4.86014	0.0274842	0.638048
GRHL3	2.05213	0.0997352	4.85628	0.0275457	0.638048
DBN1	1.13156	2.64135	4.85175	0.027618	0.638048
PLAC8	0.782808	8.12645	4.8515	0.0276221	0.638048
PPAT	-0.869545	5.24899	4.8512	0.0276269	0.638048
RBM28	-0.71516	5.04627	4.85023	0.0276424	0.638048
CXCL12	1.13741	2.50858	4.8452	0.0277231	0.638718
CKB	1.21631	3.89981	4.83906	0.027822	0.639803
GAB2	0.955438	3.15157	4.83268	0.0279252	0.640044
LRRC28	0.783117	3.08232	4.832	0.0279362	0.640044
DIAPH3	-1.03726	4.90758	4.82179	0.0281021	0.641446
IRAK2	0.994748	3.2115	4.81944	0.0281405	0.641446
SPIN2B	1.01902	1.41103	4.80953	0.0283028	0.641446
MMS22L	-1.0625	3.89819	4.8091	0.0283099	0.641446
STAT2	0.669711	6.83224	4.80398	0.028394	0.641446
BORA	-0.884924	4.59112	4.80168	0.028432	0.641446
WDR62	-0.936412	2.64626	4.80144	0.028436	0.641446
C3orf52	2.19111	0.337971	4.7998	0.028463	0.641446
TRADD	0.7574	4.77106	4.79969	0.0284649	0.641446
HMGB1	-0.897362	10.3147	4.79005	0.0286247	0.643165
PLLP	1.56869	0.373028	4.78881	0.0286453	0.643165
IVL	0.96153	2.90966	4.77033	0.0289542	0.646447
MSRA	0.862658	3.33401	4.76929	0.0289718	0.646447
SENP1	-0.685423	4.75617	4.76244	0.0290872	0.646447
DUSP23	0.763829	3.82387	4.76022	0.0291248	0.646447
IL18BP	1.01853	3.05796	4.75967	0.0291342	0.646447
GPX7	1.37674	2.15732	4.75883	0.0291483	0.646447
HAUS1	-0.824801	5.80088	4.75725	0.0291751	0.646447
MR1	0.629579	5.75651	4.75442	0.0292232	0.646447
LGALS3BP	1.31483	3.88213	4.7521	0.0292626	0.646447
PPP1R3D	0.750865	3.08481	4.74414	0.0293982	0.648283
ZWINT	-1.0807	7.02728	4.73445	0.0295642	0.648849
GABARAPL2	0.549062	6.91257	4.73422	0.0295683	0.648849
DDB2	0.702469	6.87858	4.73345	0.0295815	0.648849
KCNC4	1.0684	1.96965	4.7109	0.0299719	0.653633
AFAP1	1.37393	0.249987	4.70401	0.0300923	0.653633
HLA-DPA1	0.602074	9.46968	4.70359	0.0300997	0.653633
HEXDC	0.697733	3.47529	4.70342	0.0301026	0.653633
GAR1	-0.641949	6.49185	4.70139	0.0301382	0.653633
ESCO2	-1.51307	4.33693	4.7004	0.0301556	0.653633
IFITM1	0.842012	8.68429	4.69441	0.0302608	0.653633
MRPL48	-0.696644	4.90879	4.6861	0.0304076	0.653633
CKAP2L	-1.22228	4.24171	4.68338	0.0304558	0.653633
NYAP2	1.54221	0.716146	4.68257	0.0304702	0.653633
DACT3	1.37454	1.02142	4.68049	0.030507	0.653633
NIPSNAP1	0.707849	5.99335	4.6787	0.0305388	0.653633
RIPK3	0.991447	1.48816	4.67761	0.0305582	0.653633
KLHDC7B	1.29126	1.85916	4.67612	0.0305847	0.653633
SLCO4A1	-0.852935	3.71857	4.67563	0.0305936	0.653633
AGXT2L2	0.720477	4.81307	4.67162	0.030665	0.654028
MS4A7	0.898295	2.62721	4.66805	0.0307288	0.654054
KBTBD8	-0.959014	3.55521	4.66563	0.0307722	0.654054
EEF1G	0.644746	10.1815	4.65523	0.030959	0.656754
LIMD2	0.774602	7.36425	4.65051	0.0310443	0.656754
PRCP	0.619633	5.68452	4.64971	0.0310587	0.656754
HLA-DQA1	0.715628	5.03258	4.64093	0.031218	0.658993
HIST1H1E	-1.55365	1.40942	4.62592	0.0314923	0.662851
APH1B	0.768716	3.47168	4.62431	0.0315219	0.662851
CFP	1.03402	1.1242	4.62214	0.0315618	0.662851
TRAFD1	0.659836	4.27483	4.61627	0.0316701	0.663734
SCARNA17	0.913578	2.48205	4.6123	0.0317434	0.663734
CYSTM1	0.649017	5.42591	4.60904	0.0318038	0.663734
LPPR2	1.24073	0.662872	4.60583	0.0318634	0.663734
TAF1B	-0.763625	3.0017	4.60467	0.031885	0.663734
SHISA8	0.801125	2.42528	4.60245	0.0319263	0.663734
MOV10	0.626727	4.55387	4.59281	0.0321063	0.664274
CCT5	-0.709038	8.40182	4.59059	0.0321479	0.664274
NOA1	0.707418	4.90753	4.58745	0.0322068	0.664274
HCG27	1.28584	0.752994	4.58512	0.0322508	0.664274
LMNB1	-0.820241	9.00557	4.58465	0.0322596	0.664274
MTRNR2L6	0.716964	4.42444	4.5821	0.0323077	0.664274
ZBTB4	0.681806	4.94638	4.58097	0.0323288	0.664274
PAPSS2	1.62349	0.608025	4.57485	0.0324446	0.664622
OLR1	2.03763	0.350654	4.57438	0.0324534	0.664622
SLC22A18	0.952097	1.40946	4.56584	0.0326157	0.665813
S1PR2	0.698772	4.92386	4.56031	0.0327212	0.665813
INPP1	0.6286	4.89951	4.55842	0.0327573	0.665813
TMEM159	0.81185	2.64506	4.556	0.0328037	0.665813
MAL	0.974066	4.2744	4.55256	0.0328695	0.665813
CAPN12	1.03761	2.88725	4.55162	0.0328877	0.665813
RPL15	0.595641	11.4411	4.55125	0.0328947	0.665813
FBXO10	0.766167	3.75783	4.54646	0.0329869	0.665813
BCCIP	-0.918189	6.6599	4.54357	0.0330426	0.665813
NTPCR	0.726449	5.14822	4.53221	0.0332627	0.665813
C21orf33	0.560367	5.96471	4.52986	0.0333084	0.665813
DUSP2	0.79045	7.47497	4.52896	0.0333258	0.665813
CFD	0.753882	2.81888	4.52697	0.0333645	0.665813
UBE2QL1	1.50975	1.66844	4.52546	0.033394	0.665813
PBK	-1.29637	4.07473	4.52284	0.0334453	0.665813
WDHD1	-1.12048	4.77593	4.51875	0.0335254	0.665813
LBR	-0.741443	6.79127	4.5157	0.0335852	0.665813
ITGAM	0.930085	2.42238	4.51337	0.033631	0.665813
CCR1	0.809669	3.81726	4.5081	0.0337347	0.665813
HES1	1.17317	4.67749	4.50604	0.0337753	0.665813
LOC550643	0.595342	5.86481	4.50403	0.0338151	0.665813
BUD13	-0.695942	4.80879	4.50089	0.0338773	0.665813
REC8	0.733146	5.74062	4.49648	0.0339648	0.665813
ZNFX1	0.654354	6.47363	4.49306	0.0340328	0.665813
ATN1	0.682377	4.2473	4.48808	0.034132	0.665813
WDR90	-0.808498	4.2621	4.48777	0.0341382	0.665813
HIST1H3C	-1.47437	0.801585	4.48773	0.034139	0.665813
SHROOM4	0.992754	2.10115	4.47894	0.0343151	0.665813
NCAPG2	-0.961705	5.26723	4.47874	0.0343191	0.665813
GAB1	1.22705	2.54535	4.47829	0.0343281	0.665813
EIF1AX	-0.673696	8.84883	4.47752	0.0343435	0.665813
LATS2	0.779379	3.98393	4.47751	0.0343438	0.665813
GRAMD1A	0.716703	5.53657	4.47694	0.0343552	0.665813
YPEL3	1.10978	4.45204	4.47257	0.0344431	0.665813
CENPF	-1.43358	6.64032	4.47125	0.0344697	0.665813
SCARNA20	1.44045	1.49725	4.46987	0.0344976	0.665813
ARHGAP19	-0.701513	5.02709	4.46943	0.0345065	0.665813
KAZN	1.37436	0.994034	4.46085	0.0346803	0.667495
ACSF2	0.874997	1.97936	4.45979	0.0347018	0.667495
TIPIN	-0.913026	4.61897	4.4399	0.0351083	0.668477
MIS12	-0.71892	5.38382	4.4393	0.0351206	0.668477
KNSTRN	-0.688638	5.06392	4.43679	0.0351723	0.668477
RTP4	0.788525	2.23345	4.43629	0.0351826	0.668477
SCIMP	0.803976	5.66715	4.42778	0.0353585	0.668477
MYD88	0.651038	5.51938	4.41803	0.0355611	0.668477
MAP1LC3A	1.67365	0.769088	4.41794	0.035563	0.668477
RPS15A	0.580132	11.1944	4.41612	0.035601	0.668477
PDE11A	-1.57788	0.391669	4.40932	0.0357431	0.668477
BRD8	-0.732326	5.1073	4.40747	0.0357819	0.668477
APOL3	0.578288	5.00178	4.40665	0.0357991	0.668477
ST3GAL5	0.732666	2.34891	4.40662	0.0357998	0.668477
CCNA2	-0.938802	6.49301	4.40437	0.0358471	0.668477
SLC16A6	-0.755808	4.16737	4.39507	0.0360429	0.668477
PSIP1	-0.893972	8.01067	4.38734	0.0362068	0.668477
MAP1S	0.605813	3.71995	4.38434	0.0362706	0.668477
SKP2	-1.07323	4.98325	4.38164	0.0363281	0.668477
STMN3	0.898547	1.59933	4.37888	0.0363869	0.668477
TUBB6	0.900145	6.05871	4.37801	0.0364055	0.668477
ABAT	1.08813	1.80833	4.37559	0.0364573	0.668477
CNR1	1.24016	2.32048	4.37478	0.0364745	0.668477
LAPTM5	0.557161	10.5062	4.37416	0.0364878	0.668477
ZC3H12A	0.653082	5.36791	4.36738	0.0366333	0.668477
SLC2A6	0.744132	4.26078	4.3631	0.0367255	0.668477
TLN1	0.62335	7.2633	4.35991	0.0367942	0.668477
KIF23	-1.05631	4.78396	4.35857	0.0368232	0.668477
NUP107	-0.978595	5.55263	4.35853	0.0368241	0.668477
MYO19	-0.651144	4.71597	4.35802	0.0368352	0.668477
CD27	0.919442	7.74627	4.35785	0.0368389	0.668477
AQR	-0.797428	5.46081	4.35768	0.0368424	0.668477
C16orf54	0.799005	4.96995	4.35175	0.036971	0.668477
TMEM136	0.661381	2.77406	4.34949	0.03702	0.668477
TOP2A	-1.31289	8.62538	4.34622	0.0370911	0.668477
CORO1B	0.782791	3.92861	4.34549	0.037107	0.668477
EEF1E1	-0.758988	5.44856	4.33932	0.0372419	0.668477
PRC1	-0.808422	5.94461	4.33301	0.03738	0.668477
DNAJC9	-0.716971	5.6157	4.33151	0.0374131	0.668477
PTMA	-0.63863	11.4336	4.32643	0.0375248	0.668477
MGST3	0.637183	6.45659	4.32507	0.0375548	0.668477
ZC3H8	-0.791764	3.98873	4.32403	0.0375779	0.668477
CDCA2	-0.980333	4.98329	4.32324	0.0375953	0.668477
CENPK	-1.19388	4.94745	4.31927	0.0376832	0.668477
NFKBIA	0.618678	10.0753	4.3191	0.0376868	0.668477
PLCH2	1.83963	0.527963	4.31811	0.0377089	0.668477
OXER1	0.732756	3.20046	4.31634	0.0377479	0.668477
EPHA2	1.7235	0.680912	4.31303	0.0378214	0.668477
SLC44A2	0.791996	4.23623	4.30981	0.0378932	0.668477
IL16	0.69909	5.74288	4.30359	0.038032	0.668477
DUSP15	2.755	-0.127332	4.30219	0.0380633	0.668477
USP7	-0.544927	7.33288	4.30216	0.0380639	0.668477
FAM53A	0.938712	1.27694	4.30201	0.0380674	0.668477
DHX33	-0.687098	5.52154	4.3019	0.0380697	0.668477
RAD18	-0.908295	4.06095	4.29849	0.0381462	0.668477
ARHGEF25	0.885583	2.57288	4.28896	0.0383606	0.668477
SHQ1	-0.589031	4.47498	4.28601	0.0384272	0.668477
COMMD1	0.558263	5.77167	4.28519	0.0384458	0.668477
GSTA4	1.27486	1.23576	4.27918	0.0385819	0.668477
HSCB	0.656348	4.42224	4.27875	0.0385918	0.668477
PQLC2	0.768985	3.28819	4.27803	0.038608	0.668477
C20orf112	0.787832	2.41976	4.2776	0.0386179	0.668477
OAS2	0.644753	7.34376	4.27736	0.0386233	0.668477
RPL9	0.579777	11.9552	4.27677	0.0386366	0.668477
TRIM37	-0.763708	3.91343	4.27319	0.0387182	0.668477
HNRNPU	-0.601952	9.33228	4.27167	0.0387527	0.668477
PERP	1.11653	2.15597	4.27101	0.0387678	0.668477
CD300A	0.838115	5.13964	4.26202	0.0389735	0.668477
ECHDC3	0.819092	2.4751	4.26161	0.0389829	0.668477
RNF7	0.547742	6.41604	4.2592	0.0390384	0.668477
RCOR2	2.24854	0.298505	4.25916	0.0390392	0.668477
SMUG1	0.55238	4.3905	4.25722	0.0390838	0.668477
CCDC106	0.667788	3.60919	4.25622	0.0391068	0.668477
MAN1C1	-2.20137	0.727879	4.25573	0.039118	0.668477
ZSCAN16	0.827971	2.23642	4.25356	0.0391681	0.668477
GCH1	0.573476	6.114	4.25184	0.0392077	0.668477
C10orf10	0.869849	3.72488	4.25004	0.0392494	0.668477
LRR1	-0.845206	6.07101	4.24977	0.0392557	0.668477
VAMP8	0.636309	6.73243	4.24708	0.0393178	0.668477
MTPAP	-0.633663	4.63478	4.24461	0.039375	0.668477
MRPL3	-0.650404	7.0849	4.24365	0.0393973	0.668477
CD40	0.73984	7.08362	4.24346	0.0394017	0.668477
RAD21	-0.761735	8.60091	4.24187	0.0394387	0.668477
ADRB2	1.36017	0.511859	4.24111	0.0394565	0.668477
PPDPF	0.622732	6.9811	4.24005	0.0394811	0.668477
LOC646626	1.09766	1.909	4.2392	0.0395009	0.668477
GSTK1	0.613561	6.0048	4.2341	0.0396196	0.668477
HSH2D	0.602042	5.80827	4.2312	0.0396874	0.668477
WDR67	-1.04197	3.50084	4.23071	0.0396989	0.668477
HELLS	-1.00761	6.27698	4.22967	0.0397231	0.668477
VRK1	-0.757597	5.46379	4.22682	0.03979	0.668477
RPL36	0.635352	10.1374	4.22504	0.0398317	0.668477
TTC27	-0.777833	3.99079	4.22318	0.0398753	0.668477
KIAA1737	0.654898	4.90722	4.22316	0.0398758	0.668477
DSN1	-0.608157	4.95923	4.2214	0.0399173	0.668477
GATSL3	1.06997	1.89579	4.21997	0.0399508	0.668477
IGBP1	0.665177	6.57639	4.21941	0.0399641	0.668477
HIST1H3G	-1.74938	0.819664	4.21794	0.0399987	0.668477
SRGN	0.540585	10.1396	4.21389	0.0400943	0.668477
PTPRCAP	0.689631	4.97434	4.20898	0.0402104	0.668477
PDCD1	1.01093	3.25227	4.2064	0.0402718	0.668477
TAF10	0.635963	6.06117	4.20523	0.0402995	0.668477
SLC12A8	0.629404	6.3007	4.2041	0.0403263	0.668477
NOTCH1	0.640559	5.3013	4.20204	0.0403754	0.668477
TTK	-1.23118	4.55431	4.20146	0.0403892	0.668477
RBM8A	-0.6025	8.2145	4.20118	0.0403958	0.668477
PTMS	0.745872	3.80741	4.19947	0.0404367	0.668477
CDC42EP4	0.944761	2.63814	4.19209	0.0406131	0.669101
ZNF280C	-0.789136	2.91036	4.1917	0.0406223	0.669101
MOSPD3	0.750674	2.96818	4.18888	0.04069	0.669101
FANCD2	-0.867444	5.82328	4.18883	0.0406911	0.669101
WIPF2	0.589108	5.64081	4.17919	0.0409232	0.672021
EIF4A3	-0.608181	7.12299	4.17545	0.0410137	0.672364
RPS2	0.568739	11.8934	4.17164	0.041106	0.672364
SMC2	-1.24261	6.86664	4.17158	0.0411074	0.672364
FARP1	0.959375	3.16457	4.16591	0.0412452	0.672712
TNIP2	0.612708	5.38844	4.16467	0.0412755	0.672712
PLCD3	1.5725	0.293446	4.16316	0.0413123	0.672712
CNN2	0.672408	7.27999	4.16034	0.0413811	0.672712
CXorf65	1.25124	0.544107	4.15952	0.041401	0.672712
ZNF528	1.03959	2.29103	4.1552	0.0415068	0.673515
CMSS1	-0.746497	5.55643	4.15305	0.0415595	0.673515
STIL	-1.01364	5.09639	4.14974	0.0416409	0.67372
MYO3B	0.817094	2.47381	4.14725	0.0417023	0.67372
IAH1	0.560132	4.90925	4.14225	0.0418255	0.67372
ETV7	1.15069	3.82401	4.13655	0.0419667	0.67372
NOL10	-0.706378	4.90397	4.13393	0.0420316	0.67372
WDR76	-0.948768	5.06532	4.12827	0.0421725	0.67372
RALGDS	0.652191	6.40088	4.11601	0.0424792	0.67372
RBMY2FP	1.21329	0.587604	4.11392	0.0425318	0.67372
PIGL	0.893154	1.52467	4.1086	0.0426658	0.67372
EBNA1BP2	-0.642178	7.16712	4.10709	0.0427037	0.67372
NCR3	1.16398	0.781469	4.10692	0.0427081	0.67372
KCTD1	0.721674	4.69857	4.10424	0.0427758	0.67372
ACAT1	-0.607524	5.33019	4.09856	0.0429198	0.67372
MYL6B	0.612866	4.66968	4.0975	0.0429468	0.67372
AGER	0.858807	2.00303	4.09581	0.0429897	0.67372
NAA15	-0.91466	6.12284	4.09275	0.0430674	0.67372
ARHGAP6	3.72265	3.35435	4.08618	0.0432351	0.67372
SLC39A7	-0.685529	6.08208	4.08329	0.0433092	0.67372
CYB5D1	-0.685018	2.63006	4.08122	0.0433622	0.67372
CYTH4	0.764371	4.52361	4.07911	0.0434164	0.67372
TRAF2	0.591385	4.08842	4.07655	0.0434824	0.67372
C11orf35	0.791244	2.64239	4.07605	0.0434952	0.67372
MVP	0.598004	6.10916	4.07469	0.0435302	0.67372
SGOL2	-1.33331	5.13367	4.074	0.043548	0.67372
TTC26	-0.744701	2.86924	4.07308	0.0435718	0.67372
FCRLA	0.685261	7.7556	4.07246	0.0435879	0.67372
C8orf58	1.0897	1.6303	4.07015	0.0436475	0.67372
PKIG	0.763053	3.1848	4.06808	0.0437008	0.67372
TST	1.03311	3.11275	4.0632	0.0438273	0.67372
PKP4	-0.754754	3.98037	4.06222	0.0438528	0.67372
FAM81A	-1.01908	3.51423	4.06178	0.0438642	0.67372
HIST1H2BC	-1.3337	1.87758	4.06089	0.0438873	0.67372
TSR1	-0.713971	5.19154	4.06007	0.0439086	0.67372
SRSF3	-0.657764	8.89984	4.05922	0.0439307	0.67372
FJX1	1.82116	1.5652	4.05068	0.0441537	0.67372
ACAA1	0.55081	5.3414	4.05044	0.0441599	0.67372
MRPL47	-0.749228	5.56285	4.04947	0.0441852	0.67372
LTB	0.796051	5.65081	4.048	0.0442237	0.67372
ZWILCH	-1.07743	5.28805	4.04641	0.0442655	0.67372
SACM1L	-0.800233	5.49034	4.04502	0.0443018	0.67372
SCARNA18	1.32808	3.49391	4.04263	0.0443647	0.67372
CSE1L	-1.10359	6.2096	4.03866	0.0444692	0.67372
NOLC1	-0.628301	6.68548	4.03745	0.0445011	0.67372
SH3BP2	0.688233	5.10307	4.03325	0.044612	0.67372
TEX10	-0.608147	4.85052	4.03154	0.0446572	0.67372
RCC1	-0.639883	6.62866	4.02798	0.0447515	0.67372
GRK5	0.78914	3.5877	4.02628	0.0447966	0.67372
MAP4K4	1.0769	3.44235	4.02552	0.0448169	0.67372
TRAF3IP2	0.723002	5.7077	4.0243	0.0448493	0.67372
SLC12A7	-3.71734	2.13583	4.02291	0.0448862	0.67372
KIAA0020	-1.06293	6.32953	4.02268	0.0448923	0.67372
TEX30	-0.749718	4.25547	4.01765	0.0450264	0.67372
LOC100505648	1.00846	1.42132	4.01402	0.0451233	0.67372
RPL13	0.580726	11.0952	4.01307	0.0451489	0.67372
RAD54B	-0.796107	3.91613	4.01129	0.0451965	0.67372
RWDD4	-0.664684	5.37788	4.01089	0.0452074	0.67372
ADAMTS13	1.33774	0.384763	4.00758	0.0452961	0.67372
PRKCD	0.603547	7.4992	4.00704	0.0453107	0.67372
SYNCRIP	-0.652164	8.21237	4.00584	0.0453429	0.67372
LOC100507373	1.18355	0.821346	4.00523	0.0453594	0.67372
NECAP2	0.573199	6.14818	4.00479	0.0453712	0.67372
ITM2B	0.682069	7.0292	4.00225	0.0454396	0.67372
C19orf54	0.708362	3.53778	4.00161	0.0454569	0.67372
PGPEP1	0.62185	5.80568	4.00089	0.0454762	0.67372
UBL7	0.748591	4.38145	3.99975	0.0455071	0.67372
RPS20	0.473074	12.2067	3.99946	0.0455147	0.67372
S100A4	1.01959	4.6489	3.99792	0.0455564	0.67372
RPS29	0.520511	12.7571	3.99099	0.0457441	0.67372
DGCR8	-0.601755	3.55917	3.9907	0.0457522	0.67372
ARID5A	0.606309	5.41427	3.9897	0.0457792	0.67372
MELK	-0.86769	5.93927	3.98966	0.0457802	0.67372
HSPD1	-0.780896	9.31645	3.98953	0.0457838	0.67372
MAFF	0.99364	3.1494	3.98875	0.045805	0.67372
ZFYVE1	0.772557	3.71982	3.98872	0.0458059	0.67372
SOX18	1.64534	1.35806	3.98847	0.0458125	0.67372
SH2D3A	0.818437	2.70792	3.98605	0.0458784	0.67372
SBDSP1	-0.815529	3.10147	3.98027	0.0460362	0.67372
CALU	-0.644191	5.91332	3.97816	0.0460939	0.67372
NUDCD1	-0.924617	4.4174	3.97748	0.0461124	0.67372
EVA1B	1.20336	1.58947	3.97745	0.0461134	0.67372
KIF26B	1.4421	0.414737	3.97679	0.0461314	0.67372
HNRNPA2B1	-0.780079	10.0407	3.97167	0.0462717	0.67372
HSP90AB1	-0.580463	10.9602	3.97132	0.0462816	0.67372
CEACAM1	1.17296	1.45099	3.97122	0.0462843	0.67372
RHOB	1.19531	2.31965	3.96616	0.0464236	0.67372
C10orf54	0.77505	2.98914	3.96264	0.0465208	0.67372
CCR6	0.978296	3.51066	3.9612	0.0465605	0.67372
TIMM21	-0.98604	4.52573	3.95867	0.0466307	0.67372
SRRD	-0.635932	3.54602	3.95772	0.046657	0.67372
GAL3ST4	0.935754	3.35224	3.95761	0.0466599	0.67372
NLRP1	0.654664	4.33336	3.95546	0.0467197	0.67372
SNRPD1	-0.802802	8.38442	3.95322	0.0467818	0.67372
TFB2M	-0.79325	4.9918	3.9531	0.0467852	0.67372
NAE1	-0.843337	6.54739	3.95286	0.0467918	0.67372
DALRD3	0.651552	4.1663	3.9501	0.0468685	0.67372
SAMD4A	0.776655	2.10295	3.94951	0.0468849	0.67372
IFI30	0.621271	7.87811	3.94916	0.0468948	0.67372
LOH12CR1	0.780496	2.69963	3.94708	0.0469527	0.67372
C12orf45	0.638108	6.01828	3.94466	0.0470202	0.67372
COL9A3	1.19318	2.27018	3.94141	0.0471113	0.67372
CAPN1	0.596266	6.8634	3.93992	0.0471531	0.67372
IFNGR2	0.55755	6.33105	3.9375	0.047221	0.67372
CENPE	-1.1797	5.90709	3.93692	0.0472372	0.67372
SYNPO	0.746835	4.19974	3.93312	0.047344	0.67372
SGSM1	-1.06727	1.13	3.9326	0.0473588	0.67372
CACNA1A	0.802109	3.34111	3.93085	0.0474081	0.67372
PGGT1B	-0.705258	3.8414	3.93079	0.0474097	0.67372
CCDC150	-1.43089	1.94161	3.92144	0.0476741	0.674848
PIK3AP1	0.675487	3.59466	3.9186	0.0477546	0.674848
LOC100272228	1.46847	0.116363	3.91809	0.0477693	0.674848
PARP10	0.617091	3.95946	3.91565	0.0478386	0.674848
TAGLN	0.901635	1.30264	3.91497	0.0478578	0.674848
MKRN1	0.611141	5.80757	3.9144	0.0478742	0.674848
ID3	0.904708	6.98413	3.91188	0.0479461	0.674848
ST5	1.2096	0.527613	3.91067	0.0479804	0.674848
KCNN3	0.608147	7.24335	3.90946	0.048015	0.674848
SPIB	0.646492	6.12353	3.90747	0.048072	0.674848
PLEKHO2	0.582001	5.26287	3.90198	0.0482292	0.674848
SNHG12	-0.664047	5.8949	3.90105	0.048256	0.674848
ANP32A	-0.553628	7.30861	3.90017	0.0482812	0.674848
MTHFR	0.626047	4.75261	3.89991	0.0482886	0.674848
NARG2	-0.846954	4.74579	3.89758	0.0483558	0.674848
PEG10	-1.21547	4.82042	3.89518	0.0484249	0.674848
HLA-DOA	0.632443	6.59409	3.893	0.0484877	0.674848
EXOSC10	-0.568457	5.26442	3.8924	0.0485051	0.674848
KDM5B	1.32617	1.85456	3.88647	0.0486765	0.674848
GADD45A	0.744608	6.21898	3.88646	0.0486768	0.674848
NECAB3	1.11688	1.09805	3.8864	0.0486787	0.674848
G3BP1	-0.619463	7.94807	3.88296	0.0487786	0.674848
TMEM164	0.581462	4.20553	3.88186	0.0488103	0.674848
PPM1N	1.19113	0.94476	3.88004	0.0488633	0.674848
ACP5	0.895579	5.34916	3.87936	0.0488832	0.674848
GFM1	-0.672362	6.19997	3.87844	0.04891	0.674848
NPC2	0.615812	7.12999	3.86886	0.04919	0.677955
ABTB2	0.611753	4.42773	3.86625	0.0492665	0.678252
ZFP36L1	0.530197	9.23677	3.86244	0.0493783	0.679034
AOC4	1.48328	0.125696	3.85781	0.0495148	0.679742
NUP155	-0.824063	3.43927	3.85629	0.0495598	0.679742
VAV1	0.617488	4.82411	3.85278	0.0496637	0.679742
AMD1	-0.883127	6.59783	3.85195	0.0496881	0.679742
C5orf56	0.619364	5.54902	3.84921	0.0497693	0.679742
CMPK2	1.02392	3.67839	3.84801	0.049805	0.679742
GDI1	0.541187	5.02147	3.84733	0.0498254	0.679742
KLHDC9	1.1485	1.8802	3.84478	0.0499011	0.679742
SCARNA10	1.26758	0.454425	3.84397	0.0499252	0.679742
UNC13C	-0.965796	2.45282	3.8412	0.0500078	0.680112
IL21R	0.652081	7.35679	3.83845	0.0500899	0.680112
TRIP13	-0.931512	4.82597	3.83752	0.0501177	0.680112
PARP2	-0.722426	5.18382	3.83515	0.0501885	0.680112
GORASP1	0.586348	3.5161	3.83199	0.0502833	0.680112
RBM20	1.90714	0.270031	3.8305	0.0503279	0.680112
UBE2F	0.54145	5.02575	3.8289	0.050376	0.680112
TMBIM1	0.71932	5.65601	3.8241	0.0505206	0.680112
MXD4	0.832602	5.48741	3.82366	0.0505336	0.680112
GNG2	0.63139	4.85999	3.82287	0.0505576	0.680112
CHML	-1.25384	3.59416	3.82005	0.0506428	0.680112
MTBP	-1.33375	1.77543	3.81194	0.0508885	0.680112
LOC100130476	1.19369	0.776841	3.8057	0.0510785	0.680112
PTGS1	1.86738	1.05913	3.8043	0.0511211	0.680112
CBFA2T3	0.754717	3.68292	3.80394	0.0511323	0.680112
GDPD5	0.967136	1.95352	3.80116	0.051217	0.680112
TMEM99	0.625969	3.45731	3.80079	0.0512283	0.680112
AKR1A1	0.579708	6.23234	3.80045	0.0512388	0.680112
CBLN3	0.678202	3.57012	3.80039	0.0512405	0.680112
HNRNPA1L2	-0.770155	2.8666	3.79944	0.0512696	0.680112
SGPP1	0.713023	5.30605	3.79861	0.0512952	0.680112
THOC6	-0.879311	1.76685	3.79623	0.0513681	0.680112
FBXO43	-0.97402	2.41444	3.79534	0.0513954	0.680112
TMEM106C	-0.793775	5.76522	3.79437	0.0514254	0.680112
MYL9	1.2725	0.33044	3.79398	0.0514373	0.680112
ARMC8	-0.721394	5.02293	3.7903	0.0515503	0.680112
SNAI3	1.08876	1.70671	3.78801	0.0516211	0.680112
RXRA	0.606353	5.18385	3.78799	0.0516217	0.680112
LDLRAD4	0.787007	4.80195	3.78503	0.0517129	0.680112
NOP14-AS1	0.704814	2.94634	3.78485	0.0517186	0.680112
MRPS31P5	-0.834564	1.50096	3.78337	0.0517642	0.680112
UNC93B1	0.671155	4.59195	3.78303	0.0517748	0.680112
ZNF540	1.45069	0.783984	3.78253	0.0517903	0.680112
AFG3L1P	-0.839905	4.77057	3.78141	0.0518249	0.680112
ILDR1	0.771742	3.3471	3.77945	0.0518858	0.680189
MRFAP1L1	-0.633884	6.61096	3.77332	0.0520762	0.681811
FAM213A	0.531969	4.51862	3.76842	0.052229	0.681811
CD22	0.814431	7.13081	3.76669	0.0522831	0.681811
HSPG2	1.69151	0.325531	3.76658	0.0522863	0.681811
ACTL6A	-0.691321	5.63761	3.76527	0.0523273	0.681811
NAGS	1.1054	0.714013	3.76168	0.0524398	0.681811
PHF15	0.626855	5.50653	3.76078	0.0524682	0.681811
TFAM	-0.862764	6.48572	3.75631	0.0526084	0.681811
LOC729732	0.547204	3.63606	3.75556	0.0526321	0.681811
ITGB2-AS1	0.617096	4.86232	3.75554	0.0526327	0.681811
CD63	0.575823	7.52792	3.75426	0.0526732	0.681811
RGS16	0.778243	6.53988	3.75318	0.0527071	0.681811
LOC388796	-0.647846	4.43845	3.75106	0.0527739	0.681811
DRAM1	0.5429	6.85481	3.75079	0.0527825	0.681811
ABTB1	0.926522	2.61113	3.74593	0.0529361	0.682824
YPEL2	1.00554	2.47923	3.74482	0.0529715	0.682824
SEMA6A	1.33353	1.07996	3.73974	0.0531327	0.683687
IGLL3P	3.71357	0.0672142	3.73849	0.0531724	0.683687
BMS1	-0.826764	6.60646	3.73748	0.0532046	0.683687
NFKBIE	0.646555	5.64337	3.73075	0.0534193	0.683918
TSPYL1	0.521577	6.22135	3.72841	0.0534942	0.683918
RAB15	1.54479	0.99088	3.7282	0.0535011	0.683918
FAM210B	0.519434	4.46149	3.72658	0.0535529	0.683918
CALHM2	1.04209	3.19066	3.72632	0.0535613	0.683918
LGALS3	0.555507	6.25639	3.72551	0.0535873	0.683918
LILRB2	0.743588	2.76309	3.72479	0.0536102	0.683918
SELM	1.01685	2.07351	3.72173	0.0537088	0.684468
PTCD2	-1.03307	2.39062	3.71968	0.0537748	0.684603
SRSF1	-0.637236	8.207	3.71687	0.0538654	0.684933
TNFRSF19	-1.16045	3.8116	3.7139	0.0539613	0.684933
PARPBP	-0.835639	4.11332	3.71372	0.0539671	0.684933
PYHIN1	1.88789	0.026809	3.71041	0.0540741	0.685586
TPD52L1	-3.6997	0.233122	3.70699	0.0541851	0.686289
TRIP6	0.656089	4.74698	3.70242	0.0543335	0.687463
SPDL1	-0.843264	5.43047	3.69127	0.0546979	0.690913
MDM2	0.60924	8.69622	3.69066	0.0547181	0.690913
LGALS1	0.881761	6.6514	3.68151	0.055019	0.693924
RPS23	0.496822	12.2172	3.67668	0.0551785	0.693924
USP37	-0.638668	3.80584	3.67561	0.0552142	0.693924
MARCH2	0.673115	2.9269	3.67495	0.0552358	0.693924
HIRIP3	-0.702344	3.99978	3.67321	0.0552937	0.693924
MX1	0.749039	8.74771	3.67072	0.0553763	0.693924
PLXNA1	0.859746	3.42979	3.67007	0.055398	0.693924
PGM2L1	-0.629519	3.50107	3.66982	0.055406	0.693924
WHSC1	-0.655183	7.10832	3.66502	0.0555658	0.69522
SDC1	0.903745	2.945	3.65784	0.0558061	0.696307
PPP1R8	-0.515038	5.96669	3.6569	0.0558375	0.696307
BCL6	1.57074	0.3413	3.65626	0.0558587	0.696307
RAB11FIP1	0.593333	6.11738	3.65568	0.0558782	0.696307
STYXL1	0.585807	4.74909	3.64982	0.0560754	0.69806
MAN2A2	0.568964	4.24911	3.64519	0.0562315	0.698931
EOGT	-0.897703	3.43195	3.64439	0.0562586	0.698931
ORAI1	0.808911	3.98077	3.63883	0.0564466	0.700562
GNB2L1	0.536977	11.2356	3.63239	0.0566653	0.701394
WDR3	-0.817337	5.25917	3.63168	0.0566894	0.701394
CHUK	-0.762171	4.57977	3.62901	0.0567805	0.701394
TNFAIP3	0.560121	8.05436	3.62675	0.0568576	0.701394
TSPAN1	1.31089	0.353048	3.62603	0.0568823	0.701394
KIF3C	1.1917	0.889345	3.6254	0.0569041	0.701394
NENF	0.608257	5.56459	3.62487	0.0569221	0.701394
MGC57346	0.653024	2.81232	3.62353	0.056968	0.701394
STAP2	1.01969	1.5013	3.61597	0.0572274	0.702128
SRSF10	-0.622878	7.25565	3.61434	0.0572835	0.702128
ICAM1	0.71302	6.68926	3.61401	0.0572947	0.702128
CASP8AP2	-1.00585	4.53968	3.61357	0.0573099	0.702128
CKS1B	-0.640208	7.92489	3.61237	0.0573515	0.702128
ZGLP1	1.18072	0.513464	3.61186	0.0573688	0.702128
CASP3	-0.612926	6.93879	3.60941	0.0574536	0.70247
BCLAF1	-1.00267	7.14269	3.60574	0.0575804	0.703227
CLUHP3	0.690536	2.84928	3.60214	0.0577053	0.703227
CCT6A	-0.751725	8.30988	3.60192	0.0577129	0.703227
C11orf31	0.521844	8.38514	3.59952	0.0577961	0.703227
RGS10	0.577311	6.72844	3.59824	0.0578409	0.703227
ZNF629	1.03709	2.72653	3.59679	0.0578912	0.703227
DTWD1	-0.694027	3.67846	3.59613	0.0579142	0.703227
HCAR3	1.45867	1.45316	3.59089	0.0580971	0.704725
MAGOHB	-0.688623	5.09442	3.58933	0.0581517	0.704725
RPL19	0.521289	11.0192	3.57891	0.0585176	0.707973
KLF17	-1.19254	0.447903	3.57524	0.0586471	0.707973
MOAP1	0.587096	4.04134	3.57316	0.0587206	0.707973
SCARF1	1.30432	0.906671	3.57292	0.0587289	0.707973
SHKBP1	0.650171	4.33497	3.57033	0.0588206	0.707973
DNASE1	0.732353	2.37921	3.56959	0.0588469	0.707973
FLNB	0.722508	4.42991	3.56922	0.05886	0.707973
LAMA5	0.924763	2.09956	3.56791	0.0589066	0.707973
COX7C	0.490998	9.96741	3.56463	0.0590229	0.707973
HMGB3	-0.766918	5.55566	3.56306	0.0590788	0.707973
PRICKLE2	1.78896	0.941532	3.56248	0.0590995	0.707973
CST7	4.04879	-0.00469574	3.56225	0.0591077	0.707973
CXCR5	1.23167	2.62318	3.55812	0.0592547	0.709047
LCE1F	1.34248	0.99475	3.55569	0.0593415	0.709296
FCHSD1	0.641693	4.03398	3.55233	0.0594621	0.709296
PGLS	0.669326	4.88219	3.55208	0.0594709	0.709296
TRIP10	0.607358	5.04215	3.54928	0.0595712	0.709296
C17orf100	1.02538	1.40869	3.54797	0.0596185	0.709296
PEX6	0.70127	3.4886	3.54481	0.059732	0.709296
WDR4	-0.693638	4.29708	3.54445	0.0597448	0.709296
RPS15	0.613757	9.51336	3.54348	0.0597797	0.709296
LOC100129361	0.491623	5.29733	3.54087	0.0598741	0.709296
SNORD38A	1.27639	2.39083	3.53997	0.0599067	0.709296
GABRA4	0.831272	1.92416	3.53995	0.0599073	0.709296
DDR2	-1.77765	0.316421	3.53519	0.0600796	0.709448
PDGFA	0.933914	4.24256	3.53272	0.0601688	0.709448
CEACAM21	0.774342	2.10359	3.53169	0.0602063	0.709448
MAP3K4	-0.636276	5.52576	3.53082	0.0602381	0.709448
CD74	0.539023	11.5016	3.52956	0.0602839	0.709448
CYB5R4	-0.713382	4.77441	3.52947	0.060287	0.709448
ARRB1	0.949295	1.74475	3.5266	0.0603915	0.709448
SNX20	0.603312	2.93965	3.52578	0.0604216	0.709448
PXN	0.765684	4.55838	3.52504	0.0604483	0.709448
CUTC	-0.634493	4.47981	3.52331	0.0605114	0.709448
NAV1	1.19807	0.665871	3.5222	0.0605521	0.709448
LOC100506100	0.658396	3.73366	3.51864	0.0606822	0.709952
PQLC3	0.682512	3.85549	3.51554	0.060796	0.709952
POLQ	-1.25335	3.94473	3.51026	0.06099	0.709952
ZER1	0.739753	3.48786	3.51001	0.060999	0.709952
RPS25	0.480578	11.3681	3.50978	0.0610077	0.709952
BMP6	0.785033	2.80058	3.50896	0.0610376	0.709952
CCNG2	0.725952	3.90892	3.50755	0.0610898	0.709952
MFSD10	0.539376	6.15127	3.50614	0.0611417	0.709952
KIF4A	-0.722848	4.78208	3.50454	0.0612008	0.709952
TNFRSF14	0.721378	7.03217	3.50344	0.0612416	0.709952
CEP57L1	-0.809906	3.01412	3.50149	0.0613138	0.709952
MCMBP	-0.598703	5.23039	3.50143	0.0613159	0.709952
TRAPPC9	0.672443	3.64599	3.50071	0.0613425	0.709952
C10orf137	-0.736989	5.39494	3.49699	0.0614803	0.710485
LITAF	0.552381	9.19143	3.49637	0.0615037	0.710485
GABPA	-0.766318	3.93959	3.48862	0.0617919	0.713148
DMPK	1.08151	1.49359	3.48367	0.0619773	0.714237
MIR181A2HG	-1.53265	-0.00768201	3.48146	0.0620599	0.714237
NAB2	0.646753	4.31076	3.47883	0.0621587	0.714237
APOBR	0.972784	1.22571	3.47872	0.0621629	0.714237
NCF4	0.715137	4.48252	3.47838	0.0621755	0.714237
SNORA74A	1.57733	0.371657	3.47565	0.0622784	0.714238
KLF5	-0.889459	2.31445	3.4753	0.0622912	0.714238
P2RX1	1.30461	2.70442	3.47253	0.0623958	0.714693
SAMD13	1.23668	0.628711	3.47118	0.0624467	0.714693
HJURP	-0.786523	5.59932	3.46576	0.0626519	0.716344
TBP	-0.531541	4.50908	3.4643	0.0627069	0.716344
ACYP2	0.612247	3.55284	3.4548	0.0630686	0.718692
DEF6	0.577638	5.01266	3.45364	0.0631126	0.718692
PARVG	0.617353	4.30746	3.45336	0.0631234	0.718692
TRIM35	0.609446	4.35939	3.45223	0.0631663	0.718692
TCHP	-0.556605	4.00476	3.45111	0.0632095	0.718692
MTRNR2L4	0.599569	6.27339	3.44735	0.0633532	0.718692
FAM122C	-0.66467	2.28165	3.44679	0.0633746	0.718692
MAK16	-0.745432	4.43167	3.4467	0.0633781	0.718692
RPL32	0.509587	11.369	3.43882	0.063681	0.719113
HLA-J	0.678651	3.09622	3.43846	0.0636949	0.719113
MAGED2	0.563369	5.27642	3.43788	0.0637173	0.719113
ADCK3	0.814878	4.06192	3.43625	0.0637804	0.719113
ELAC1	-0.619607	3.21097	3.43451	0.0638477	0.719113
SH3GL1	0.561125	5.80034	3.43239	0.0639294	0.719113
SORT1	0.593346	3.71528	3.42838	0.0640848	0.719113
BAIAP2L1	0.555416	5.72497	3.42679	0.0641466	0.719113
DNAJC7	-0.561147	7.80803	3.42359	0.0642711	0.719113
SNHG10	-0.681949	3.07237	3.42315	0.0642881	0.719113
NDUFAF4	-0.557386	5.22087	3.42183	0.0643396	0.719113
DSC2	0.978785	1.93095	3.42118	0.064365	0.719113
PDLIM2	0.692643	4.87739	3.42043	0.0643941	0.719113
SNRPA1	-0.725432	6.3583	3.41774	0.0644991	0.719113
CDCA7	-0.892588	5.78294	3.41641	0.0645514	0.719113
UNG	-0.691093	5.90218	3.415	0.0646064	0.719113
RPL26	0.497309	11.8098	3.41467	0.0646192	0.719113
ATHL1	0.887008	3.68568	3.41367	0.0646587	0.719113
GPM6A	1.21363	0.263571	3.41328	0.0646738	0.719113
TNFRSF4	1.47106	0.691218	3.41304	0.0646831	0.719113
RPL38	0.464163	11.0087	3.41123	0.0647542	0.719113
ANXA6	0.556294	8.25545	3.4107	0.0647751	0.719113
CYBASC3	0.68026	6.45175	3.40703	0.0649193	0.719113
ARPC1B	0.567383	8.7123	3.40669	0.0649327	0.719113
ZDHHC9	0.622947	3.5006	3.40636	0.0649455	0.719113
RPL10	0.592711	11.2231	3.40581	0.0649674	0.719113
ATF1	-0.594041	4.69294	3.40494	0.0650015	0.719113
GRM8	1.74451	0.23497	3.40275	0.0650879	0.719113
GLS2	0.779384	2.2743	3.40072	0.0651678	0.719113
GFPT1	-0.559815	7.10868	3.39562	0.0653698	0.719113
STX1A	1.15589	0.58301	3.39042	0.0655761	0.719113
MORF4L1	-0.508783	8.95853	3.38951	0.0656125	0.719113
PABPC3	0.667641	3.85809	3.38881	0.0656402	0.719113
TUBGCP3	-0.555204	4.06688	3.38776	0.0656823	0.719113
FMOD	3.68406	-0.0706625	3.38601	0.0657518	0.719113
BCAS1	0.650232	4.16747	3.38473	0.0658029	0.719113
SRBD1	-0.960193	4.25437	3.38344	0.0658545	0.719113
ZNRF2	0.6332	3.94153	3.3819	0.0659162	0.719113
PATL2	0.850349	2.48698	3.38183	0.0659189	0.719113
LAS1L	-0.677441	5.21685	3.37901	0.0660318	0.719113
LCE1B	1.21198	3.14922	3.37873	0.066043	0.719113
CMIP	0.600048	6.16694	3.37714	0.0661065	0.719113
PASK	0.50926	6.34993	3.37651	0.0661321	0.719113
MGMT	0.598695	4.90597	3.37639	0.0661369	0.719113
AURKB	-0.825033	7.05063	3.3751	0.0661886	0.719113
SPINT2	1.31434	1.8379	3.37457	0.0662098	0.719113
NDNL2	0.646674	5.62036	3.37453	0.0662116	0.719113
PODXL	1.00738	0.753447	3.37327	0.066262	0.719113
TRAPPC6A	0.610364	5.38406	3.3729	0.0662769	0.719113
SEPT3	1.07628	2.57812	3.37166	0.0663268	0.719113
EMID1	0.882452	2.40137	3.36874	0.0664446	0.7194
RNFT2	0.789288	2.60613	3.36781	0.0664821	0.7194
LOC100302640	1.10137	0.794251	3.36667	0.0665281	0.7194
UBA2	-0.541944	6.92399	3.35885	0.0668446	0.721833
XPO4	-0.85395	5.07105	3.35529	0.0669895	0.721833
RFTN1	0.595552	7.82857	3.35417	0.0670351	0.721833
ANKRA2	0.621483	5.57799	3.35284	0.067089	0.721833
PIK3C2B	0.676675	4.96987	3.3524	0.067107	0.721833
BRIP1	-0.84984	4.55627	3.35097	0.0671656	0.721833
DLAT	-0.555579	5.27571	3.34649	0.0673487	0.721833
GALNT11	0.569033	3.56897	3.34591	0.0673722	0.721833
PLEKHF1	0.697193	3.78411	3.34538	0.067394	0.721833
SMC3	-0.961168	6.9199	3.34344	0.0674733	0.721833
SPOCK2	1.09315	1.4893	3.34311	0.067487	0.721833
RHOF	0.546171	5.48363	3.34252	0.0675112	0.721833
FAM92A1P2	1.18929	0.294735	3.34216	0.0675258	0.721833
FZD1	-1.32651	0.922261	3.34105	0.0675714	0.721833
ZNF671	0.607515	2.69429	3.33892	0.0676591	0.722053
THRA	1.15759	0.803983	3.33761	0.0677131	0.722053
LOC493754	-0.662247	2.38713	3.3358	0.0677875	0.722053
GPATCH4	-0.821284	5.93799	3.33431	0.0678488	0.722053
MTERFD1	-0.836453	4.43849	3.33345	0.0678844	0.722053
NEK2	-0.771887	4.28249	3.32775	0.06812	0.722277
HLTF	-0.858514	5.13924	3.32762	0.0681255	0.722277
PRPF38A	-0.466047	6.10774	3.32695	0.0681533	0.722277
HDAC11	1.07931	0.935181	3.32617	0.0681856	0.722277
RHOV	0.813887	2.89179	3.32567	0.0682061	0.722277
RPL28	0.584896	9.73691	3.31912	0.0684783	0.722277
SIDT2	0.600615	4.05164	3.31757	0.0685432	0.722277
FA2H	1.3046	0.216962	3.31598	0.0686094	0.722277
PRPF4	-0.653836	5.23335	3.31507	0.0686474	0.722277
NCKAP1L	0.510935	7.00317	3.31376	0.068702	0.722277
EFR3B	0.839049	3.64745	3.31323	0.0687241	0.722277
SAT2	0.663517	4.94919	3.31317	0.0687269	0.722277
HNRNPH3	-0.753563	7.65127	3.30908	0.0688982	0.722277
DHTKD1	0.509394	6.14889	3.30757	0.0689612	0.722277
C18orf61	1.15602	0.630731	3.3049	0.0690734	0.722277
FAM98C	0.69315	3.98976	3.30448	0.0690912	0.722277
TPT1	0.468717	12.6375	3.30144	0.0692194	0.722277
RGS9	1.44231	0.508199	3.29933	0.0693081	0.722277
C15orf37	0.608103	2.76999	3.2957	0.0694615	0.722277
ZNF407	-0.671994	3.44918	3.2924	0.0696013	0.722277
BTN3A2	0.562622	3.85457	3.29193	0.069621	0.722277
ABHD4	0.700583	4.20111	3.29193	0.0696213	0.722277
C1orf106	-1.06396	2.44194	3.29135	0.0696457	0.722277
CEP128	-0.927174	2.429	3.28991	0.0697069	0.722277
NAPRT1	0.632028	4.48459	3.28906	0.0697429	0.722277
C15orf57	0.572098	6.24197	3.28871	0.0697577	0.722277
NUP133	-0.624367	5.07173	3.28767	0.0698019	0.722277
PPP1R13B	0.759394	2.23452	3.28627	0.0698615	0.722277
HVCN1	0.604597	6.63951	3.2862	0.0698644	0.722277
MYO9B	0.524279	5.14567	3.28566	0.0698875	0.722277
HMGCL	0.710071	4.26559	3.28458	0.0699334	0.722277
ABCG1	0.950658	4.16478	3.28429	0.0699458	0.722277
USP18	0.926491	4.77117	3.28429	0.069946	0.722277
MED1	-0.576872	6.33768	3.28285	0.0700074	0.722277
GPR113	-1.14059	1.26026	3.27341	0.0704112	0.722277
RAD54L	-0.870061	3.66366	3.26903	0.0705992	0.722277
CENPL	-0.727932	3.1312	3.2685	0.0706221	0.722277
NAA50	-0.599944	6.13358	3.26737	0.070671	0.722277
RCSD1	0.529992	6.65114	3.26685	0.0706931	0.722277
SCD5	0.618385	4.5012	3.26585	0.0707363	0.722277
ABCA7	0.656313	3.19802	3.26489	0.0707779	0.722277
NEIL3	-1.04339	2.08557	3.26313	0.0708537	0.722277
PAK1	0.581457	6.73109	3.26266	0.070874	0.722277
TNPO1	-0.731382	7.38015	3.26114	0.07094	0.722277
TYMP	0.775185	3.49567	3.26045	0.0709698	0.722277
OASL	0.97455	2.31898	3.26027	0.0709775	0.722277
GIMAP8	0.78194	2.24109	3.25877	0.0710424	0.722277
SYK	0.52898	6.00509	3.25734	0.0711045	0.722277
C8orf31	0.637326	2.71973	3.25428	0.0712372	0.722277
SRGAP3	0.921607	1.66165	3.25357	0.0712679	0.722277
GABARAP	0.6266	7.10368	3.25322	0.0712833	0.722277
XPO1	-0.774223	7.06454	3.25277	0.0713031	0.722277
SGK223	0.727167	4.69358	3.25185	0.071343	0.722277
AKTIP	-0.641415	3.24148	3.25069	0.0713936	0.722277
MYO1C	0.566735	5.88132	3.24921	0.071458	0.722277
CTDSPL2	-0.597582	4.88027	3.2463	0.0715849	0.722277
ARHGAP18	-0.664647	4.67757	3.24547	0.071621	0.722277
ZNF581	0.801887	5.13128	3.24537	0.0716257	0.722277
ANKS1A	0.605411	2.93023	3.24504	0.0716399	0.722277
PSMA4	-0.657513	7.63877	3.24479	0.0716508	0.722277
MIR155HG	0.775295	9.09224	3.24407	0.0716822	0.722277
ANKRD33B	0.524851	6.45287	3.24342	0.0717109	0.722277
TRMT5	-0.620886	4.02097	3.24339	0.0717121	0.722277
NRN1	0.877085	2.7056	3.24093	0.07182	0.722277
PAQR7	0.782245	3.67412	3.23943	0.0718856	0.722277
PTGES3L	0.919056	0.987328	3.23844	0.0719292	0.722277
LIN52	-0.526625	3.47711	3.23821	0.0719391	0.722277
LSS	0.529773	5.20027	3.23747	0.0719718	0.722277
GTPBP4	-0.686667	6.56715	3.23657	0.0720114	0.722277
LPXN	0.541412	7.47836	3.23507	0.0720771	0.722277
CCDC57	0.584193	4.38694	3.23373	0.0721361	0.722277
NLRP7	1.24426	1.75176	3.23181	0.0722206	0.722277
HOXB7	0.937963	2.15537	3.23171	0.0722254	0.722277
ITGB2	0.572705	7.20461	3.23152	0.0722335	0.722277
PNPT1	-0.64984	5.90827	3.22665	0.0724486	0.723329
SULT1A1	1.26083	0.626103	3.22535	0.0725064	0.723329
SUV39H2	-0.789497	3.37133	3.22377	0.0725762	0.723329
NUP35	-0.755509	4.06235	3.22322	0.0726005	0.723329
MAP2K2	0.609881	6.82637	3.22252	0.0726317	0.723329
UBE2T	-0.905529	5.71385	3.21956	0.0727631	0.723832
NOP58	-0.84939	7.63776	3.21752	0.0728539	0.723832
CRYL1	0.669593	4.24003	3.21698	0.0728778	0.723832
CLSTN3	0.628718	3.57609	3.21571	0.0729347	0.723832
ZNHIT1	0.522986	5.46901	3.21259	0.0730736	0.723832
EZH2	-0.592712	5.93724	3.21163	0.0731166	0.723832
DSCC1	-0.907644	4.00057	3.21115	0.0731381	0.723832
C6orf164	-1.3353	0.615854	3.21086	0.073151	0.723832
FEN1	-0.811442	6.9294	3.20925	0.0732231	0.723965
HNRNPD	-0.590165	9.25226	3.20616	0.0733615	0.724753
PPP1R26	0.874863	2.41748	3.1984	0.0737105	0.727619
MICALL1	0.669638	3.60709	3.19135	0.0740287	0.72768
LILRA2	1.95296	0.230846	3.1904	0.0740717	0.72768
GK	-0.623579	3.70813	3.18675	0.0742376	0.72768
CEP104	0.529627	4.5119	3.18629	0.0742584	0.72768
DDX60L	1.41995	1.49439	3.18502	0.0743162	0.72768
KCNQ2	0.812187	1.85471	3.18448	0.0743407	0.72768
MAN2B2	0.592903	4.75644	3.18293	0.0744114	0.72768
MSRB2	0.582353	4.80695	3.18238	0.0744361	0.72768
DCUN1D4	-0.697668	3.93534	3.18221	0.0744438	0.72768
COG1	0.549656	4.21045	3.18211	0.0744484	0.72768
NUP54	-0.744475	4.59911	3.18158	0.0744727	0.72768
CDC45	-0.960536	5.7232	3.181	0.0744991	0.72768
CC2D1A	0.672235	1.85666	3.17973	0.0745571	0.72768
SELL	0.630908	6.98814	3.17963	0.0745616	0.72768
SLC26A2	-0.664489	4.70215	3.17555	0.0747479	0.72768
GBP4	0.691505	5.21174	3.17547	0.0747515	0.72768
CDC42BPA	1.61527	1.46214	3.17011	0.0749973	0.72768
TARDBP	-0.734036	5.71267	3.16564	0.0752031	0.72768
TTC9C	0.598064	4.46063	3.16417	0.0752706	0.72768
UHRF1	-0.957772	6.27854	3.16379	0.0752883	0.72768
TSN	-0.511068	7.13595	3.16337	0.0753077	0.72768
EPM2A	-0.693245	2.49415	3.16109	0.0754126	0.72768
SPAG4	0.991902	0.729498	3.15726	0.0755902	0.72768
EPSTI1	0.671958	5.77683	3.15673	0.0756144	0.72768
HEXIM1	-0.513408	5.68267	3.15546	0.0756735	0.72768
NCF2	0.577877	5.93326	3.15262	0.075805	0.72768
PPP1R3B	0.690441	2.85861	3.15187	0.0758399	0.72768
GIMAP1	1.14381	0.726605	3.15174	0.075846	0.72768
NFAM1	0.80774	2.11561	3.15095	0.0758828	0.72768
TCTA	0.598679	4.0736	3.14871	0.0759868	0.72768
RFWD3	-0.583804	5.73821	3.14564	0.0761302	0.72768
ZNF326	-0.699292	5.34475	3.14492	0.0761636	0.72768
RPLP0	0.4405	12.1031	3.1434	0.076235	0.72768
MYO1G	0.534797	5.49883	3.14244	0.0762796	0.72768
MCM9	-0.619483	2.74059	3.14209	0.0762959	0.72768
DZIP1	1.08627	1.629	3.14071	0.0763605	0.72768
GPNMB	-1.02044	1.27916	3.13944	0.07642	0.72768
GNPNAT1	-0.53836	5.17638	3.13929	0.0764271	0.72768
SPINK2	1.61377	0.0734262	3.13686	0.0765409	0.72768
SLC19A1	-0.71579	3.67237	3.1338	0.0766847	0.72768
PARP3	0.585411	4.81593	3.13281	0.0767312	0.72768
DUS2L	0.567991	3.49991	3.13172	0.0767828	0.72768
GMPR2	0.504986	5.51307	3.13155	0.0767906	0.72768
TTLL5	-0.642711	3.33542	3.12908	0.076907	0.72768
CRTAM	-0.823836	1.40416	3.12906	0.0769081	0.72768
TBC1D9B	0.527053	5.09345	3.127	0.0770051	0.72768
SIGLEC15	1.35969	0.0473993	3.12657	0.0770255	0.72768
FCGRT	1.30984	0.836838	3.12557	0.0770728	0.72768
EHMT1	0.498122	6.07785	3.12353	0.0771693	0.72768
ZNF202	-0.645046	2.67872	3.12353	0.0771694	0.72768
SYT17	0.880506	0.857192	3.12338	0.0771765	0.72768
HCP5	0.477148	6.08286	3.12298	0.0771955	0.72768
NCKIPSD	-0.600629	3.11735	3.12205	0.0772398	0.72768
MGAT3	0.545248	5.39225	3.12163	0.0772596	0.72768
C5orf34	-0.897266	2.60884	3.12108	0.0772855	0.72768
SNRPD3	-0.693835	7.19127	3.12049	0.0773134	0.72768
PACSIN3	1.05828	1.74357	3.11991	0.0773412	0.72768
SNORD45A	-0.782213	1.74001	3.1188	0.0773939	0.72768
ZNF492	-0.943947	1.11109	3.11405	0.0776196	0.72768
POTEF	0.972897	1.11883	3.11383	0.07763	0.72768
ADAM8	0.561779	6.95932	3.11375	0.0776342	0.72768
HCST	0.620055	4.94091	3.11341	0.0776504	0.72768
HMGXB4	-0.627283	4.51781	3.11292	0.0776736	0.72768
CAPS	1.02255	2.2548	3.11286	0.0776766	0.72768
RPS27L	0.504989	9.09016	3.11251	0.0776932	0.72768
PSMA3	-0.856958	7.45321	3.11061	0.0777839	0.72768
ZNF79	0.711062	2.27827	3.10928	0.0778472	0.72768
E2F2	-0.890892	4.22185	3.10783	0.0779169	0.72768
PDLIM1	0.634205	8.30534	3.10489	0.0780573	0.72768
CDC6	-0.852255	5.20577	3.10486	0.0780587	0.72768
CENPQ	-0.882118	3.47926	3.10419	0.078091	0.72768
POLR1B	-0.587963	4.98917	3.10384	0.0781079	0.72768
FAM131A	0.86397	1.98127	3.10281	0.0781574	0.72768
CEP95	-0.658492	4.67366	3.10228	0.0781827	0.72768
PAX5	0.51941	5.08349	3.10184	0.0782039	0.72768
ENTPD2	0.788053	3.51658	3.10102	0.0782432	0.72768
NSUN2	-0.603973	6.98783	3.09972	0.0783056	0.72768
SASS6	-0.829825	4.94128	3.09957	0.0783129	0.72768
FKBP1B	1.4622	0.0904062	3.09491	0.0785375	0.72901
CEP68	0.654126	3.64638	3.09255	0.0786517	0.72901
HK2	-0.592439	4.73283	3.09234	0.0786617	0.72901
TYK2	0.54699	5.84056	3.09119	0.0787175	0.72901
SOCS3	0.8766	4.34401	3.09049	0.0787513	0.72901
DDX21	-0.79108	8.20453	3.0818	0.0791728	0.732115
CD37	0.622169	7.19562	3.07788	0.0793641	0.732115
CENPJ	-0.944558	5.06636	3.07769	0.0793731	0.732115
RBMS2	0.807067	2.81237	3.07591	0.0794602	0.732115
IRF8	0.590534	7.03532	3.07584	0.0794636	0.732115
WDR43	-0.585738	7.10162	3.07541	0.0794848	0.732115
FLVCR2	0.809105	1.98966	3.07475	0.0795169	0.732115
CEP152	-0.99916	4.83557	3.07385	0.079561	0.732115
SMARCAD1	-0.817469	5.66812	3.07159	0.0796714	0.732173
MARCKSL1	0.6347	7.16574	3.0713	0.0796859	0.732173
EMP3	0.583998	3.96413	3.06907	0.079795	0.732631
DARS2	-0.682299	4.0379	3.05961	0.0802608	0.73636
LRRC23	0.63217	2.62418	3.05702	0.0803888	0.73654
EIF3F	0.500426	8.61211	3.05628	0.0804257	0.73654
CCDC171	-0.997485	1.81545	3.0556	0.0804594	0.73654
SERBP1	-0.517317	9.54973	3.05295	0.0805908	0.736842
RPS4X	0.433724	11.9245	3.05213	0.0806315	0.736842
COPS3	-0.49338	6.75478	3.05035	0.0807198	0.736842
PCGF3	0.471458	5.01014	3.04896	0.080789	0.736842
CDC27	-0.619005	6.04153	3.0482	0.0808266	0.736842
NOL3	0.811116	2.54657	3.04773	0.0808503	0.736842
THNSL1	-0.91981	2.1161	3.04577	0.0809477	0.736874
C1orf51	1.53826	0.418701	3.04526	0.0809732	0.736874
LTN1	-0.91099	4.47603	3.04406	0.0810331	0.736876
KIF20B	-0.958536	5.56124	3.04261	0.0811052	0.736989
PANX1	0.633489	2.68783	3.03899	0.0812863	0.738026
C9orf16	0.631511	4.29613	3.03568	0.0814522	0.738026
STAT5A	0.606459	5.97881	3.03525	0.0814741	0.738026
SHISA5	0.645137	6.79761	3.03499	0.081487	0.738026
MAD2L1	-0.882102	6.06672	3.03437	0.0815182	0.738026
ALKBH7	0.680167	4.40126	3.03037	0.0817192	0.738593
CTSH	0.597142	8.86603	3.03014	0.0817307	0.738593
GRAP	0.548571	5.41042	3.02956	0.0817602	0.738593
SLC45A3	0.955912	1.89933	3.02225	0.0821293	0.74043
ST6GALNAC6	0.568788	3.88416	3.02206	0.0821391	0.74043
CTCF	-0.493111	6.18284	3.02197	0.0821435	0.74043
CCDC77	-0.811656	4.04598	3.01872	0.0823086	0.740508
TRAPPC1	0.525438	6.1196	3.01748	0.0823715	0.740508
UBE2E2	0.594864	4.93777	3.01128	0.0826869	0.740508
PIGR	1.12121	3.42284	3.01047	0.0827281	0.740508
ZNF33B	-0.669485	4.50684	3.00895	0.0828061	0.740508
HMMR	-1.09985	5.64645	3.00882	0.0828125	0.740508
CLK3	0.489633	5.25759	3.00668	0.0829219	0.740508
DNASE1L3	1.4011	0.612238	3.00646	0.0829333	0.740508
PINK1	0.977272	2.87868	3.00636	0.0829384	0.740508
KIF18B	-0.817506	4.52629	3.00628	0.0829425	0.740508
MCM4	-0.784408	7.2256	3.00587	0.0829636	0.740508
SERPINB9	0.617372	7.23204	3.00451	0.0830329	0.740508
TNKS1BP1	0.940707	2.63353	3.00358	0.0830808	0.740508
GTDC1	-0.668663	3.42458	3.00295	0.0831133	0.740508
STXBP1	1.36997	0.104703	3.00115	0.0832053	0.740508
CAPG	0.595448	6.21678	2.99943	0.083294	0.740508
BCAR1	0.649931	3.49665	2.99822	0.0833558	0.740508
RARRES3	0.709577	3.0569	2.99684	0.0834269	0.740508
ATP6AP1	0.552093	5.60482	2.99666	0.0834363	0.740508
HAUS6	-0.868454	5.01493	2.99441	0.0835525	0.740508
NUP160	-0.680744	5.21202	2.99431	0.0835573	0.740508
RHBDL2	0.999402	1.14348	2.9928	0.0836357	0.740508
IL15RA	0.678687	4.15341	2.99262	0.0836449	0.740508
ABHD6	0.841044	2.29729	2.99238	0.0836573	0.740508
RPS21	0.453012	11.4432	2.99183	0.0836856	0.740508
CEP97	-0.885424	2.13285	2.99133	0.0837111	0.740508
LOC90834	-0.671453	1.9234	2.98806	0.0838807	0.740963
CHMP3	0.627003	4.05423	2.98802	0.0838826	0.740963
SMOC1	-1.66288	0.540987	2.98446	0.0840672	0.741166
GYPC	0.693584	7.21229	2.98426	0.0840779	0.741166
MOXD1	0.477592	5.71337	2.98411	0.0840857	0.741166
EMG1	-0.526138	6.56698	2.98063	0.0842667	0.742232
DEPDC1	-0.996224	4.35036	2.97819	0.0843938	0.742464
PPIL1	-0.567955	5.054	2.97781	0.0844132	0.742464
ROBO3	1.66544	0.353196	2.97105	0.0847667	0.743064
C21orf67	1.17949	0.939055	2.97095	0.0847722	0.743064
GTPBP3	-0.544261	5.37563	2.97009	0.084817	0.743064
GTPBP10	-0.571115	4.48816	2.96777	0.084939	0.743064
MRPS6	0.462306	6.62714	2.96681	0.0849893	0.743064
TSPAN11	1.31626	0.409121	2.96647	0.0850072	0.743064
CD52	0.598674	8.49198	2.96545	0.0850609	0.743064
PRDX2	0.576957	4.78461	2.96296	0.085192	0.743064
ITPRIPL2	0.710263	4.1687	2.96288	0.0851963	0.743064
PUS7	-0.800039	3.9712	2.96274	0.0852034	0.743064
FGR	0.68847	6.49974	2.96158	0.0852646	0.743064
MS4A1	0.514934	9.46055	2.96063	0.0853147	0.743064
PLAT	1.45181	0.398215	2.95968	0.0853649	0.743064
SECISBP2	-0.576536	5.08379	2.95831	0.0854374	0.743064
RRP15	-0.724282	5.17292	2.95674	0.0855202	0.743064
WFS1	0.665509	3.55236	2.95584	0.0855678	0.743064
CARD11	0.685371	5.26636	2.95555	0.0855833	0.743064
ZNF32	0.686284	3.28584	2.9555	0.0855857	0.743064
CRYM-AS1	-0.718149	1.91366	2.95449	0.0856392	0.743064
PCSK5	0.696383	1.70624	2.95363	0.0856849	0.743064
OR7E37P	1.02507	0.992113	2.95011	0.0858717	0.743119
C10orf76	0.501403	4.83878	2.9489	0.085936	0.743119
MTMR14	0.570715	5.45786	2.947	0.0860369	0.743119
MAPKAPK5-AS1	0.509605	4.27211	2.9468	0.086048	0.743119
LYRM9	0.752363	3.39238	2.94593	0.0860941	0.743119
CTNNBIP1	0.530376	5.02893	2.94515	0.0861357	0.743119
BASP1	0.568893	8.27715	2.94266	0.0862684	0.743119
IL27	1.25199	0.289708	2.94094	0.0863606	0.743119
NCKAP5L	0.808424	1.77906	2.93878	0.0864758	0.743119
TRIT1	-0.627313	4.53582	2.93858	0.0864869	0.743119
ATF3	1.04178	3.79265	2.93652	0.0865972	0.743119
KIAA1875	-1.14567	0.405636	2.93599	0.0866257	0.743119
RECK	-0.883264	1.29868	2.93405	0.0867298	0.743119
CBX3	-0.763158	9.00657	2.93382	0.0867422	0.743119
LY9	0.86561	4.29169	2.93375	0.0867456	0.743119
TESK2	0.690372	2.59605	2.93251	0.0868126	0.743119
ALG11	-0.804435	1.96689	2.93095	0.0868966	0.743119
HMGN5	-0.921184	5.90698	2.93074	0.0869078	0.743119
C11orf49	0.572403	4.31616	2.93056	0.0869176	0.743119
U2SURP	-0.865941	7.41491	2.93018	0.0869379	0.743119
RNF44	0.588148	6.32074	2.92986	0.086955	0.743119
RPL18A	0.546725	9.95134	2.92834	0.0870372	0.743307
FUCA1	0.536841	5.65203	2.9266	0.087131	0.743594
ANO9	0.626398	3.49504	2.92444	0.0872472	0.743781
MANF	-0.715837	8.14652	2.92396	0.0872733	0.743781
ITPKB	0.651807	4.18922	2.92224	0.0873663	0.744059
C11orf1	0.542388	4.76508	2.91907	0.0875384	0.745012
LHPP	0.775765	1.66633	2.91316	0.0878594	0.747228
CYHR1	0.60892	4.03453	2.91146	0.087952	0.747335
ZFP69B	-1.31701	0.668677	2.90942	0.0880633	0.747335
CAPNS1	0.563054	6.39988	2.90865	0.0881056	0.747335
RHOT1	-0.620583	4.46069	2.9085	0.0881141	0.747335
BEND6	-1.09487	1.03806	2.90479	0.0883166	0.748123
NEK6	0.498487	7.54821	2.90458	0.0883281	0.748123
ZNF765	-0.811229	3.05604	2.90237	0.0884496	0.748338
IQCB1	-0.574112	5.96783	2.89876	0.0886478	0.748338
ZNF697	0.513666	4.13708	2.89655	0.0887696	0.748338
SKAP1	0.549644	5.77871	2.89551	0.0888266	0.748338
KIAA1715	-0.569294	4.28677	2.89497	0.0888562	0.748338
KPNB1	-0.559043	8.18722	2.89332	0.0889476	0.748338
MPHOSPH9	-0.857256	3.0917	2.89312	0.0889586	0.748338
CNNM2	0.868638	1.7037	2.8929	0.0889708	0.748338
LARS	-0.596954	5.87222	2.89273	0.0889799	0.748338
CLASP2	-0.561815	4.28523	2.88994	0.0891342	0.748338
CD82	0.568592	6.79372	2.88939	0.0891646	0.748338
MPHOSPH10	-0.868107	5.43477	2.88501	0.0894077	0.748338
NUDT21	-0.517602	7.51108	2.88426	0.089449	0.748338
IL10RA	0.615293	5.88561	2.88411	0.0894574	0.748338
DLGAP4	0.572874	4.38947	2.88309	0.0895144	0.748338
KIAA0895L	0.529406	3.36145	2.88301	0.0895187	0.748338
NAPSB	0.802368	5.2303	2.88208	0.0895705	0.748338
SOCS1	0.584656	6.33487	2.88139	0.0896087	0.748338
ACSL3	-0.741395	5.39995	2.88138	0.0896094	0.748338
GNG7	0.680333	6.50507	2.88006	0.0896828	0.748338
ATP1B2	-1.23453	1.8624	2.87933	0.0897235	0.748338
APOBEC3D	0.491505	4.69952	2.87925	0.0897276	0.748338
HSD17B8	0.506904	4.31064	2.8789	0.0897473	0.748338
TMEM8A	0.460179	5.26864	2.87647	0.0898829	0.748356
FLJ20021	0.819643	1.68081	2.87469	0.0899825	0.748356
ZBTB34	0.551371	3.72445	2.87412	0.0900142	0.748356
ZNF358	0.78598	4.43044	2.87408	0.0900167	0.748356
RPS10	0.440346	11.7545	2.8719	0.0901384	0.748356
SETMAR	-0.601138	2.49613	2.87181	0.0901436	0.748356
KIAA1731	-0.797091	4.35581	2.87127	0.0901736	0.748356
TXLNG	-0.681525	4.94784	2.8679	0.090363	0.749087
GNAS	0.466075	9.33205	2.86754	0.090383	0.749087
RPS11	0.534939	11.3227	2.86221	0.0906828	0.749704
C9orf9	0.827908	1.6665	2.86215	0.090686	0.749704
NACC2	0.687587	4.97964	2.85921	0.090852	0.749704
SNORD49A	1.11806	0.595101	2.85737	0.090956	0.749704
PCGF6	-0.628854	3.89762	2.85596	0.0910359	0.749704
PBRM1	-0.666378	6.30186	2.85591	0.0910387	0.749704
TRIM21	0.572258	5.18307	2.8559	0.0910395	0.749704
BEX4	1.09336	3.44867	2.85542	0.0910665	0.749704
CLLU1OS	0.62525	3.18328	2.85459	0.0911137	0.749704
RAB3D	0.65479	4.97483	2.85413	0.0911396	0.749704
PPOX	0.554195	3.55134	2.85129	0.0913008	0.749704
CETP	1.10571	0.976389	2.85128	0.0913012	0.749704
FOXO3B	0.984367	1.06069	2.85103	0.0913153	0.749704
RILP	0.827158	1.37369	2.85095	0.0913202	0.749704
DDX11	-0.557391	3.90804	2.8501	0.0913681	0.749704
GTF3A	-0.523534	6.59965	2.84788	0.0914944	0.74978
CAPN7	-0.742408	4.03467	2.84456	0.0916838	0.74978
TUBB2A	0.808224	5.21339	2.84415	0.0917072	0.74978
NDUFB5	0.4332	6.8904	2.84306	0.0917692	0.74978
TPX2	-0.71655	6.50275	2.84031	0.0919267	0.74978
LOC729683	0.746418	2.94853	2.83962	0.0919659	0.74978
DNA2	-0.931245	3.71569	2.83913	0.0919941	0.74978
CD79B	0.586446	4.84926	2.83716	0.0921066	0.74978
NETO2	-0.557453	5.28777	2.83697	0.0921176	0.74978
TOB2P1	1.06401	1.40714	2.83653	0.0921428	0.74978
CCT2	-0.51154	8.20047	2.83537	0.0922093	0.74978
ZNF204P	0.855384	1.17618	2.83535	0.0922107	0.74978
AKIRIN1	0.446689	6.52821	2.83455	0.0922564	0.74978
TSC2	0.515224	3.72532	2.83316	0.0923367	0.74978
MRTO4	-0.666495	6.05866	2.83285	0.0923546	0.74978
CD38	0.780742	4.17147	2.83064	0.0924814	0.74978
WDR59	0.491267	5.18178	2.83007	0.0925145	0.74978
PGRMC1	-0.494211	5.31146	2.83002	0.0925175	0.74978
NFKB2	0.545021	5.36332	2.82875	0.0925902	0.74978
FUOM	0.555911	4.7262	2.82873	0.0925916	0.74978
SERPINE1	0.827778	2.02528	2.82683	0.0927012	0.750175
ZNF761	-0.888791	4.13227	2.82534	0.0927871	0.750379
UFSP2	-0.575864	4.84047	2.82101	0.0930377	0.751896
RPIA	-0.601742	6.2937	2.81968	0.0931151	0.751896
CDK1	-0.92977	6.69858	2.81864	0.0931754	0.751896
RHBDF2	0.584211	5.63221	2.8179	0.0932183	0.751896
TMEM201	-0.747475	3.14549	2.81611	0.0933221	0.752242
FASTKD3	-0.522649	3.85239	2.81171	0.0935788	0.753521
GALNT10	0.530068	5.32945	2.8113	0.0936028	0.753521
ELOVL6	-0.747188	3.07003	2.80605	0.0939093	0.755114
ANKRD32	-0.65048	4.64012	2.80582	0.093923	0.755114
H2AFX	-0.810635	7.5282	2.80472	0.093987	0.755137
C18orf56	0.758805	4.30621	2.79885	0.0943317	0.756024
STK16	0.469151	5.56933	2.79794	0.0943854	0.756024
TRIM47	1.29536	0.572366	2.79754	0.0944093	0.756024
SNORA76	-1.08696	2.35162	2.79736	0.0944195	0.756024
FKBP1AP1	0.710768	1.85238	2.79723	0.0944275	0.756024
GPATCH1	-0.496197	3.21102	2.79446	0.0945905	0.756024
CLINT1	-0.55228	5.89462	2.79145	0.0947687	0.756024
MST1	0.789811	2.10998	2.79118	0.0947845	0.756024
GAS7	0.647262	5.82419	2.79045	0.0948275	0.756024
ESYT1	0.598916	5.89503	2.78889	0.09492	0.756024
FBXO44	0.543083	3.92969	2.78815	0.0949639	0.756024
DOK3	0.561688	5.84629	2.78812	0.0949653	0.756024
OCRL	-0.581266	2.81056	2.78696	0.0950344	0.756024
CD79A	0.537565	7.98383	2.7864	0.0950674	0.756024
SLC29A3	0.808635	2.13223	2.78461	0.0951736	0.756024
TMEM106A	0.633036	2.69929	2.78363	0.0952322	0.756024
CARD16	0.794754	2.85423	2.78302	0.0952686	0.756024
EFNA1	1.13825	1.96298	2.78258	0.0952946	0.756024
C6orf47	0.463778	4.80012	2.78246	0.095302	0.756024
TUBB4A	1.49094	0.450483	2.78137	0.0953663	0.756024
SASH3	0.523513	6.20243	2.78109	0.0953831	0.756024
LRG1	0.654242	2.72958	2.77865	0.0955287	0.756692
ACBD4	0.535223	3.39103	2.77436	0.0957852	0.757248
CD55	0.557503	4.16208	2.77435	0.0957856	0.757248
PIGA	-0.845039	2.78361	2.77305	0.0958632	0.757248
WSB2	0.451107	5.73215	2.77196	0.0959284	0.757248
MND1	-0.833544	5.21617	2.77129	0.0959691	0.757248
HNRNPH1	-0.640241	9.30615	2.77064	0.096008	0.757248
ETV5	0.758418	4.29678	2.7703	0.0960281	0.757248
HBEGF	0.830275	1.22077	2.76775	0.0961813	0.757557
ITGA3	0.961083	1.78147	2.76582	0.0962974	0.757557
MRPL1	-0.777626	5.56775	2.76512	0.0963397	0.757557
RPS9	0.505599	11.564	2.76215	0.0965182	0.757557
LRRCC1	-0.840773	3.98187	2.76078	0.0966011	0.757557
SCARNA16	0.990101	3.32981	2.76053	0.0966161	0.757557
ETFA	-0.501583	7.62991	2.75903	0.0967071	0.757557
PLIN3	0.535487	7.10712	2.75815	0.0967599	0.757557
ARHGAP31	0.564853	4.79667	2.7572	0.0968179	0.757557
SNORD119	1.21513	0.532091	2.75676	0.0968444	0.757557
BTG2	0.632755	8.42836	2.75597	0.0968923	0.757557
PDSS1	-0.715815	3.50214	2.75486	0.0969593	0.757557
ARFIP1	-0.551339	4.0053	2.75478	0.0969644	0.757557
TNFRSF13C	0.779086	2.8292	2.75432	0.0969921	0.757557
MKNK2	0.484959	9.199	2.75417	0.0970012	0.757557
RPL18	0.506524	10.951	2.75249	0.097103	0.757557
FAM127A	0.53825	4.71374	2.75237	0.0971102	0.757557
EDARADD	0.820027	1.2893	2.74906	0.0973115	0.758649
SRPRB	-0.464772	6.4984	2.74339	0.0976575	0.760866
FBXO22	0.473349	6.01077	2.73881	0.0979375	0.762414
AHCTF1	-0.970833	4.3932	2.73813	0.0979796	0.762414
CHCHD4	-0.460985	4.34388	2.73388	0.0982404	0.763115
BCAS4	0.588991	6.62143	2.73366	0.0982539	0.763115
IL4R	0.498743	5.67524	2.73364	0.0982551	0.763115
EXOC7	0.464197	5.31562	2.73001	0.0984789	0.7643
ARHGAP23	0.667492	3.90384	2.72915	0.0985316	0.7643
FAAH2	1.8673	1.99272	2.72436	0.0988278	0.766012
INTS10	-0.536573	4.54228	2.72358	0.0988763	0.766012
NEDD4	-0.704503	3.07922	2.71739	0.0992605	0.768506
ZKSCAN7	0.80301	1.7322	2.71441	0.0994456	0.768651
UBXN8	-0.706559	3.39869	2.71383	0.0994819	0.768651
RPS18	0.408826	11.6958	2.7134	0.0995087	0.768651
C3orf14	3.18938	2.28603	2.71109	0.0996529	0.768651
SPSB3	0.673392	4.15609	2.71101	0.0996578	0.768651
PTHLH	1.24088	0.0294597	2.71086	0.0996671	0.768651
CREB3L1	0.674884	2.45407	2.70816	0.0998359	0.768651
LMOD3	-0.840871	1.47998	2.70751	0.0998766	0.768651
AMOTL1	-3.18498	2.11798	2.70573	0.0999885	0.768651
GBP2	0.734489	5.41878	2.70413	0.100089	0.768651
C1orf56	0.866815	1.17458	2.70407	0.100092	0.768651
HIST1H2AJ	-1.20592	2.05502	2.70115	0.100276	0.768651
AP1G2	0.504968	4.23895	2.70069	0.100305	0.768651
SCARB1	0.529705	5.93088	2.70038	0.100325	0.768651
HLA-DRB1	0.537388	8.75303	2.69914	0.100402	0.768651
PCDHGA8	1.05377	0.391236	2.699	0.100411	0.768651
LOC100130301	-1.07092	1.564	2.69851	0.100442	0.768651
NUP50	-0.582793	6.90643	2.69684	0.100548	0.768651
OR4F13P	1.20504	0.469162	2.69595	0.100603	0.768651
SLC12A2	-0.634025	5.30197	2.69472	0.100681	0.768651
CBX7	0.575792	4.53278	2.69235	0.100831	0.768651
KIAA0753	-0.590161	4.15372	2.69223	0.100839	0.768651
ECT2	-0.966357	4.68157	2.69168	0.100874	0.768651
RPF2	-0.703647	4.63019	2.69033	0.100959	0.768651
FBRSL1	0.540631	4.34072	2.69008	0.100975	0.768651
ASRGL1	-1.04209	2.08324	2.68921	0.10103	0.768651
MRPL41	0.550238	5.4759	2.68788	0.101114	0.768651
ARHGEF3	0.514835	5.62497	2.68769	0.101126	0.768651
TRPS1	-3.18172	2.72894	2.68708	0.101165	0.768651
ALKBH8	-0.813743	2.94624	2.6862	0.101221	0.768651
RPS6KA3	-0.520038	5.71097	2.68563	0.101257	0.768651
RLTPR	0.574452	4.17753	2.68535	0.101275	0.768651
CSRP2BP	-0.503067	4.31306	2.68443	0.101333	0.768651
MLKL	0.527515	3.0169	2.68229	0.101469	0.769212
RPL8	0.458627	10.6346	2.68132	0.101532	0.769212
MUT	-0.578655	4.61537	2.67686	0.101816	0.770472
ZAK	-0.559186	5.32231	2.6765	0.101839	0.770472
MTCH1	0.449066	6.71047	2.67578	0.101885	0.770472
TCL1B	-3.18175	0.566329	2.67473	0.101952	0.770491
CTPS1	-0.560054	5.72098	2.67379	0.102013	0.770491
PPP1R9B	0.461447	5.7846	2.67255	0.102092	0.770623
ZNF519	-0.833558	3.06194	2.67052	0.102223	0.770931
P4HTM	0.549747	3.44499	2.66923	0.102305	0.770931
ADARB2	1.12738	0.39663	2.66825	0.102369	0.770931
AARD	0.68051	1.79554	2.66803	0.102383	0.770931
GATS	0.845326	1.34772	2.66572	0.102531	0.771579
FAM185A	-0.901011	1.56986	2.66209	0.102766	0.772504
ZNF595	-3.18177	0.678881	2.66122	0.102822	0.772504
C11orf96	1.10683	2.68615	2.66091	0.102842	0.772504
UTP11L	-0.485272	5.90749	2.65588	0.103168	0.774296
SAMD1	-0.712866	2.6146	2.65399	0.10329	0.774296
HDHD3	0.565315	2.28031	2.65392	0.103295	0.774296
RFNG	0.674325	3.64782	2.65336	0.103331	0.774296
TCTN1	0.451634	4.32126	2.65223	0.103405	0.774353
MCM3	-0.667497	6.86464	2.65103	0.103483	0.774353
NUFIP1	-0.488757	4.67647	2.6487	0.103635	0.774353
ZNF670	-0.621172	3.80967	2.64834	0.103658	0.774353
C22orf32	0.503672	6.43423	2.64788	0.103688	0.774353
HLA-E	0.652633	8.6393	2.64746	0.103715	0.774353
MRE11A	-0.798867	5.33586	2.64568	0.103832	0.774753
EBF1	0.504664	4.4559	2.64465	0.103899	0.774787
TCP1	-0.598334	8.43812	2.6421	0.104066	0.77531
PRKAB1	0.514358	5.94097	2.64088	0.104146	0.77531
MYO1D	0.514096	3.20382	2.6407	0.104157	0.77531
KCNN4	0.461963	5.43915	2.63917	0.104258	0.775593
KIAA1191	0.43833	5.56176	2.63714	0.104391	0.775939
ANLN	-1.01329	3.10673	2.63641	0.104439	0.775939
RAB6B	1.5962	0.132653	2.63508	0.104527	0.775939
EPRS	-0.732583	6.95783	2.63274	0.104681	0.775939
MRPL15	-0.449118	6.09155	2.63241	0.104703	0.775939
LCAT	0.824754	0.995961	2.62965	0.104885	0.775939
MAP4K1	0.535426	5.29884	2.6291	0.104921	0.775939
QPCT	1.24198	0.327765	2.62898	0.104929	0.775939
GUCA1B	-0.787132	1.88758	2.6287	0.104947	0.775939
ZNF85	0.509836	2.89725	2.62869	0.104948	0.775939
GTF2A1	-0.478384	5.82132	2.62773	0.105011	0.775939
CD274	0.587498	6.14119	2.62702	0.105059	0.775939
SPN	0.505598	7.46654	2.62602	0.105125	0.775963
ACSS2	0.669241	2.78895	2.62445	0.105229	0.775991
CACYBP	-0.747287	7.27965	2.6237	0.105278	0.775991
UBXN6	0.553313	5.74065	2.62312	0.105317	0.775991
MTMR12	-0.477333	3.79777	2.62147	0.105427	0.776337
FOS	1.79252	0.533078	2.61872	0.10561	0.776955
NR2C2	-0.443748	5.49124	2.61831	0.105637	0.776955
LOC100129250	0.554083	5.10828	2.61431	0.105904	0.778116
ZNF610	-3.17462	-0.286275	2.61325	0.105974	0.778116
PDZD11	0.619424	4.09313	2.61311	0.105984	0.778116
THUMPD1	-0.73901	6.15788	2.61181	0.10607	0.778163
ITGA4	-0.616842	6.82459	2.6107	0.106145	0.778163
ANO5	-0.853945	2.61317	2.61	0.106192	0.778163
MFSD2A	0.624428	3.79753	2.6084	0.106299	0.778163
KATNA1	-0.465252	4.74984	2.60752	0.106358	0.778163
SLC12A4	0.642406	2.62674	2.6068	0.106406	0.778163
KIAA1430	-0.578639	6.08912	2.60643	0.106431	0.778163
FRAT2	0.68607	3.66736	2.6033	0.106641	0.77869
SKIV2L2	-0.725494	5.83926	2.60186	0.106738	0.77869
CCRL2	0.995719	0.764617	2.60069	0.106817	0.77869
MATR3	-0.746127	7.40715	2.59732	0.107044	0.77869
CCDC24	0.915545	0.636175	2.59681	0.107079	0.77869
SNHG16	0.452957	8.17952	2.59614	0.107124	0.77869
PTPLAD2	0.629741	3.31524	2.59611	0.107127	0.77869
UAP1	-0.707623	4.55621	2.5949	0.107208	0.77869
PTGES3	-0.502911	8.74427	2.5947	0.107222	0.77869
STARD9	0.581307	3.39948	2.59467	0.107224	0.77869
LLPH	-0.645331	5.76992	2.59076	0.107489	0.77869
PRPS2	-0.551517	5.88901	2.59023	0.107525	0.77869
CDKN1C	1.52205	1.00105	2.59	0.10754	0.77869
PIK3R5	0.502231	5.25436	2.58929	0.107588	0.77869
CDS2	0.496579	5.26343	2.58419	0.107936	0.77869
PXDC1	0.840918	1.59688	2.58349	0.107983	0.77869
IRF2BP1	1.17935	0.87746	2.5834	0.10799	0.77869
DARC	1.29132	0.553667	2.58241	0.108057	0.77869
CSPP1	-0.576152	4.45509	2.58209	0.108079	0.77869
PIGZ	1.13088	0.662856	2.58148	0.108121	0.77869
MKI67IP	-0.576103	6.48681	2.5812	0.10814	0.77869
VWA9	-0.448851	5.06472	2.58008	0.108216	0.77869
STAG2	-0.762522	6.86153	2.57949	0.108256	0.77869
PDLIM7	0.797902	2.43023	2.57933	0.108268	0.77869
RRAD	0.733432	2.91275	2.57892	0.108296	0.77869
IWS1	-0.678709	6.13484	2.5783	0.108338	0.77869
NPM1	-0.618275	10.6351	2.5781	0.108352	0.77869
RAN	-0.440137	9.95488	2.57792	0.108364	0.77869
ARMC1	-0.473152	6.18884	2.57661	0.108454	0.77869
QSER1	-0.637296	4.44893	2.57552	0.108528	0.77869
LOC100127983	0.489174	4.21082	2.575	0.108564	0.77869
PIF1	-0.507449	5.6039	2.5745	0.108598	0.77869
HHAT	0.600518	2.58298	2.57427	0.108614	0.77869
HDAC2	-0.553693	7.06627	2.57373	0.108652	0.77869
CST3	0.582255	4.32574	2.57287	0.10871	0.77869
CUTA	0.496408	6.32973	2.57085	0.108849	0.779233
LRPPRC	-0.760965	7.46205	2.56671	0.109135	0.779752
SLC39A11	0.470212	4.56143	2.56463	0.109278	0.779752
DNASE1L1	0.598445	3.1173	2.56411	0.109314	0.779752
SEC63	-0.601146	6.12934	2.56323	0.109375	0.779752
AAMDC	0.479826	3.1444	2.56218	0.109448	0.779752
RAB31	0.659914	5.00873	2.55595	0.10988	0.779752
ZNF22	-0.515075	5.81137	2.55533	0.109923	0.779752
HSPA4L	-0.876231	3.79816	2.55331	0.110064	0.779752
SNX29	0.495716	4.96364	2.55265	0.110109	0.779752
DHFR	-0.752376	7.62091	2.5522	0.110141	0.779752
TTC39B	1.29819	1.84525	2.55182	0.110167	0.779752
CCDC25	-0.582867	6.53105	2.55103	0.110222	0.779752
RPS13	0.418837	11.5892	2.55027	0.110276	0.779752
PLTP	0.716727	2.54909	2.55015	0.110284	0.779752
ZC3H15	-0.738766	7.58766	2.54896	0.110367	0.779752
MICAL1	0.471447	5.39258	2.54894	0.110368	0.779752
GMCL1	-0.704081	2.06715	2.54831	0.110413	0.779752
BRK1	0.459243	7.43082	2.54628	0.110555	0.779752
NUP205	-0.620439	5.70958	2.54343	0.110754	0.779752
ZNF329	0.740253	2.53759	2.54331	0.110762	0.779752
PHYH	0.707172	2.39068	2.54239	0.110827	0.779752
GPR125	3.17056	0.32253	2.54221	0.110839	0.779752
PRR3	-0.676807	1.83926	2.53969	0.111017	0.779752
FAM136A	-0.447226	5.98739	2.53946	0.111033	0.779752
CES2	0.427881	5.90073	2.53911	0.111057	0.779752
GAS6	0.737717	2.68994	2.53772	0.111155	0.779752
LOC282997	0.698552	2.91853	2.53711	0.111198	0.779752
SNORA20	1.60972	0.760138	2.53701	0.111205	0.779752
GPR68	-1.29614	0.553229	2.53675	0.111224	0.779752
SSX2IP	-0.71866	3.06011	2.53541	0.111318	0.779752
FHL3	0.902761	2.91302	2.53283	0.1115	0.779752
ZBTB7B	0.635965	4.39891	2.5322	0.111545	0.779752
CYCS	-0.769233	8.30662	2.53137	0.111604	0.779752
TUBA8	0.835235	2.26829	2.53087	0.111639	0.779752
STXBP5	-0.576457	3.8534	2.53025	0.111682	0.779752
NDUFA1	0.441906	8.49228	2.52948	0.111737	0.779752
ZNF710	0.515267	4.29853	2.5276	0.11187	0.779752
LOC283663	0.50946	5.18734	2.52694	0.111917	0.779752
F8	0.508683	2.70963	2.52604	0.111981	0.779752
DCBLD2	-0.606541	3.26838	2.52579	0.111999	0.779752
EIF4G2	-0.418571	9.41617	2.52572	0.112004	0.779752
FAT1	-3.19443	-0.0917105	2.52424	0.112109	0.779752
CLEC17A	1.19172	0.316761	2.52354	0.112159	0.779752
LSAMP	1.18208	0.864077	2.52198	0.11227	0.779752
CNOT4	0.449006	4.2707	2.52196	0.112271	0.779752
LEO1	-0.753259	5.43022	2.51987	0.11242	0.779752
LRRC58	-0.488867	5.21703	2.51882	0.112494	0.779752
EHD4	0.599413	4.90239	2.51768	0.112576	0.779752
DDX3X	-0.787521	7.96644	2.51721	0.11261	0.779752
NUP37	-0.639869	5.57266	2.51691	0.112631	0.779752
SCAMP1	-0.482018	4.71881	2.51592	0.112702	0.779752
HLA-F	0.568167	8.43681	2.51586	0.112706	0.779752
RHOH	0.47553	6.1969	2.51166	0.113007	0.779752
MAPK8IP3	0.507733	4.73782	2.51099	0.113055	0.779752
BANP	-0.47895	4.06805	2.5109	0.113061	0.779752
BRE	0.492377	4.01801	2.51008	0.11312	0.779752
C17orf96	0.525198	4.52519	2.50974	0.113144	0.779752
TEFM	-0.662828	3.256	2.50791	0.113276	0.779752
CA11	0.782069	1.87176	2.50766	0.113294	0.779752
MTRNR2L8	0.530165	9.7367	2.50665	0.113367	0.779752
C9orf78	-0.444936	5.79711	2.50619	0.1134	0.779752
UXT	0.499713	6.55475	2.50544	0.113454	0.779752
DOCK6	0.825253	1.97877	2.50528	0.113466	0.779752
ANAPC4	-0.728531	4.91894	2.50485	0.113496	0.779752
ZNF746	0.445012	3.95452	2.50354	0.113591	0.779752
AMOTL2	1.28658	0.531124	2.50267	0.113654	0.779752
FKBP7	-0.796286	1.44875	2.50154	0.113735	0.779752
EIF2S1	-0.499998	6.26559	2.50148	0.113739	0.779752
CYTH2	0.54387	4.9842	2.50056	0.113806	0.779752
CENPO	-0.747135	4.26772	2.49875	0.113937	0.779752
NSUN7	-3.19561	-0.371633	2.4981	0.113984	0.779752
ZDHHC17	-0.770134	3.64038	2.49717	0.114051	0.779752
DPM1	-0.586053	6.31737	2.49685	0.114074	0.779752
ADAM9	-0.573054	4.11295	2.4965	0.1141	0.779752
ATAD3C	0.802343	3.14569	2.49646	0.114102	0.779752
SIDT1	0.428087	4.65445	2.49602	0.114134	0.779752
GRPEL1	-0.430975	5.43219	2.49521	0.114193	0.779752
FANCM	-0.948262	3.16412	2.49521	0.114193	0.779752
INTS7	-0.501158	4.36202	2.49502	0.114207	0.779752
PRDX3	-0.569732	7.88628	2.49489	0.114216	0.779752
OSBPL11	-0.688025	3.97815	2.49306	0.11435	0.779752
NPIP	0.719039	1.92468	2.49268	0.114377	0.779752
RBM17	-0.403386	6.76887	2.49177	0.114443	0.779752
KIAA1324L	0.913273	1.94997	2.49176	0.114444	0.779752
ZNF252P	-0.760888	3.02488	2.4914	0.11447	0.779752
ACOT4	1.09393	1.6469	2.4908	0.114513	0.779752
PAX8	0.783769	1.762	2.48976	0.11459	0.779752
PCBP4	0.537659	5.06572	2.48926	0.114626	0.779752
BLVRA	0.475567	5.92997	2.48906	0.11464	0.779752
CAMLG	0.509813	6.58065	2.48718	0.114777	0.779752
PBDC1	-0.685721	5.97925	2.48652	0.114825	0.779752
ERGIC3	0.542814	6.19506	2.48496	0.114939	0.779752
C18orf54	-0.719504	2.89375	2.48462	0.114964	0.779752
FAM149A	1.36013	0.536225	2.48456	0.114969	0.779752
ZNF280B	-0.641413	2.88183	2.48307	0.115078	0.779752
EDF1	0.458429	6.90112	2.48257	0.115114	0.779752
SNRPB2	-0.503423	7.77946	2.48201	0.115155	0.779752
IFT43	0.546305	3.63518	2.48174	0.115175	0.779752
SERPINE2	0.949123	1.28042	2.48152	0.115191	0.779752
GAA	0.668559	2.34611	2.48091	0.115236	0.779752
TRIM59	-0.595184	4.95904	2.47795	0.115452	0.780007
BST2	0.420483	9.04965	2.47737	0.115496	0.780007
SARNP	-0.586529	6.34907	2.47685	0.115534	0.780007
HAT1	-0.941833	5.54915	2.47591	0.115602	0.780007
DOK2	0.76508	1.91658	2.47533	0.115645	0.780007
TTYH2	1.11117	0.71294	2.47515	0.115659	0.780007
ZNF438	-0.89264	1.56828	2.47429	0.115722	0.780007
DZANK1	0.586532	2.56288	2.46963	0.116065	0.780007
PCNXL2	0.879929	1.34391	2.46907	0.116107	0.780007
MTFR2	-0.660832	4.05376	2.46813	0.116176	0.780007
NKIRAS2	0.440359	5.35019	2.46708	0.116253	0.780007
PCAT1	0.834866	0.978889	2.46561	0.116362	0.780007
PPP1R11	0.475597	5.07973	2.46493	0.116413	0.780007
RPL7A	0.38753	12.3777	2.46128	0.116684	0.780007
CCNE1	-0.681007	5.41981	2.4599	0.116786	0.780007
ASUN	-0.57641	5.66286	2.45915	0.116842	0.780007
RNU6ATAC	0.850293	1.99294	2.45708	0.116996	0.780007
SNORD50B	0.930416	1.91728	2.45649	0.11704	0.780007
NVL	-0.471529	4.19345	2.45637	0.117049	0.780007
ABR	0.480526	5.50024	2.4557	0.117099	0.780007
VIM	0.605164	7.63778	2.45515	0.11714	0.780007
MTRNR2L1	0.451458	10.0865	2.45452	0.117187	0.780007
RRP12	-0.481886	4.54897	2.45403	0.117224	0.780007
CDADC1	-0.556375	2.82451	2.45245	0.117342	0.780007
TIPARP	-0.464538	5.07067	2.45182	0.117389	0.780007
NARF	0.48372	4.09042	2.4518	0.11739	0.780007
CIC	0.476271	5.2153	2.45148	0.117414	0.780007
RBBP7	-0.527966	6.73872	2.45118	0.117437	0.780007
SNX21	1.0623	0.48164	2.45111	0.117442	0.780007
RPLP0P2	0.639708	4.36811	2.4503	0.117502	0.780007
TRIB2	-0.476879	2.91939	2.45005	0.117521	0.780007
ACVR1B	0.641478	2.464	2.44893	0.117605	0.780007
ROCK2	-0.827151	3.87322	2.4453	0.117878	0.780007
GPX4	0.514187	6.35006	2.44459	0.117931	0.780007
COQ7	-0.450144	3.81602	2.44434	0.11795	0.780007
ITGB1BP1	-0.497534	6.03443	2.44379	0.117991	0.780007
HEBP2	0.469221	5.13222	2.44375	0.117994	0.780007
NTMT1	-0.573751	4.24019	2.44284	0.118062	0.780007
PGM2	-0.576512	5.22552	2.44279	0.118066	0.780007
SLC25A23	0.473443	5.86661	2.44191	0.118132	0.780007
PNOC	0.59656	6.14827	2.43982	0.11829	0.780007
BUB3	-0.497028	7.28192	2.4398	0.118292	0.780007
AFTPH	-0.596046	6.62154	2.43976	0.118294	0.780007
ZFYVE9	1.19844	0.674849	2.43853	0.118387	0.780007
ZXDB	0.642281	3.34856	2.43713	0.118493	0.780007
GEMIN5	-0.518763	4.69911	2.43676	0.118521	0.780007
MAMDC4	0.764296	1.52425	2.4352	0.118639	0.780007
ADCY2	0.688712	1.66379	2.43467	0.118679	0.780007
RLF	-0.789334	5.62314	2.434	0.11873	0.780007
XPO5	-0.39589	5.62991	2.43314	0.118795	0.780007
TMEM50B	-0.460849	4.69595	2.43276	0.118824	0.780007
NUPL1	-0.450343	5.95418	2.43228	0.11886	0.780007
AURKA	-0.594031	5.84471	2.43102	0.118955	0.780007
MRPS9	-0.548474	5.71459	2.42961	0.119063	0.780007
FMR1	-0.550157	5.38751	2.42935	0.119083	0.780007
C1orf86	0.499183	4.25739	2.42802	0.119183	0.780007
EMILIN2	0.731217	1.57528	2.42581	0.119352	0.780007
FUT8-AS1	0.597028	2.76893	2.42474	0.119433	0.780007
CTNNA2	-0.81943	2.59562	2.42373	0.11951	0.780007
RNF138	-0.504906	5.25979	2.4232	0.119551	0.780007
PFKFB3	0.677792	3.58663	2.42291	0.119573	0.780007
SRFBP1	-0.642097	4.00277	2.42256	0.119599	0.780007
HEATR1	-0.676557	5.60201	2.4199	0.119802	0.780007
HIST1H2AB	-1.98673	-0.0766545	2.41987	0.119805	0.780007
ARID3A	0.414803	6.57852	2.41879	0.119888	0.780007
TM7SF3	0.462933	6.66752	2.41691	0.120031	0.780007
RNF208	0.707871	2.16262	2.41687	0.120034	0.780007
TRMU	-0.483627	3.29913	2.41685	0.120036	0.780007
ANKRD29	1.7003	0.791263	2.41541	0.120146	0.780007
FCGR2B	0.546526	6.14647	2.41491	0.120185	0.780007
ZNF716	0.854628	1.09649	2.41305	0.120328	0.780007
C8orf82	0.559415	4.35677	2.41289	0.12034	0.780007
GPR108	0.591227	3.74904	2.41206	0.120404	0.780007
ALDH1L2	-0.806063	4.02227	2.41182	0.120422	0.780007
SPATC1L	0.678544	1.99714	2.41036	0.120534	0.780007
FAM86DP	-0.938836	0.455525	2.41025	0.120543	0.780007
RPRD1A	-0.546357	5.3374	2.40978	0.12058	0.780007
DDX18	-0.707956	7.12952	2.40843	0.120683	0.780007
RPLP1	0.389495	13.3617	2.40743	0.120761	0.780007
A4GALT	0.571441	3.77175	2.40721	0.120777	0.780007
DUXA	0.868813	1.10925	2.40629	0.120848	0.780007
EXOSC3	-0.489874	5.69748	2.40373	0.121046	0.780007
TCEA2	0.795492	2.37226	2.40369	0.121049	0.780007
FBRS	0.531828	6.23422	2.4027	0.121126	0.780007
PARP12	0.657658	4.03737	2.4025	0.121141	0.780007
TNFRSF11A	1.06157	1.00957	2.40209	0.121174	0.780007
KDM4B	0.449386	5.29825	2.40083	0.121271	0.780007
TK2	0.836628	2.25576	2.40026	0.121315	0.780007
BRI3	0.545522	6.18623	2.39889	0.121421	0.780007
PMS1	-0.705081	4.86222	2.39869	0.121437	0.780007
RPP30	-0.452718	5.09321	2.39847	0.121454	0.780007
BIN2	0.516198	4.73354	2.39841	0.121458	0.780007
SRPK1	-0.548529	6.23302	2.39771	0.121513	0.780007
SFXN2	-0.572064	4.45486	2.39672	0.12159	0.780007
C17orf80	-0.52797	4.31414	2.39631	0.121622	0.780007
OPTN	0.554991	5.89615	2.39578	0.121663	0.780007
C6orf132	0.631328	1.61044	2.39538	0.121694	0.780007
HECTD3	0.452126	4.14142	2.39509	0.121717	0.780007
FAM46A	0.882475	3.11607	2.39422	0.121785	0.780007
CCDC114	-0.814439	0.936417	2.39184	0.12197	0.780007
PI4KA	0.53908	3.02361	2.39169	0.121982	0.780007
DIEXF	-0.60622	3.71305	2.39138	0.122006	0.780007
LOC100009676	-0.53752	2.39515	2.3903	0.12209	0.780007
ZNF814	-0.626136	2.30503	2.39015	0.122102	0.780007
SIAE	0.587939	3.20346	2.38992	0.12212	0.780007
IL27RA	0.507187	4.71843	2.38895	0.122196	0.780007
CAD	-0.647396	5.44572	2.38871	0.122215	0.780007
MYEOV2	0.45388	7.2005	2.38747	0.122312	0.780007
MFGE8	0.732453	3.12333	2.38692	0.122354	0.780007
CDKN2AIPNL	0.494927	4.58357	2.38595	0.122431	0.780007
TOPBP1	-0.83866	5.92221	2.3854	0.122474	0.780007
FCER2	0.5792	6.78558	2.38485	0.122517	0.780007
CBX1	-0.64533	6.59606	2.38417	0.12257	0.780007
CEP63	-0.592819	4.81392	2.38307	0.122657	0.780007
SYCE1L	1.16391	0.371422	2.38273	0.122683	0.780007
PNPLA4	0.456648	4.9343	2.38149	0.122781	0.780007
ADNP	-0.426745	5.9848	2.38127	0.122797	0.780007
RPL27	0.390408	11.2509	2.38066	0.122845	0.780007
CCDC30	1.04937	0.607573	2.38001	0.122897	0.780007
FBXO4	-0.577394	4.34574	2.37666	0.12316	0.780007
TBC1D10C	0.459137	4.87285	2.37631	0.123188	0.780007
RTEL1	-0.686161	1.60749	2.37557	0.123247	0.780007
EVI2A	0.709107	4.79386	2.37464	0.12332	0.780007
PM20D2	-0.590827	4.51811	2.3727	0.123473	0.780007
ZNF354A	-0.69693	2.51281	2.3727	0.123473	0.780007
EDA2R	0.500738	4.49608	2.37216	0.123516	0.780007
SRSF2	-0.665637	8.85711	2.37207	0.123523	0.780007
NDST1	0.467946	5.64845	2.37091	0.123615	0.780007
PPP2R3C	-0.615477	5.8229	2.36991	0.123694	0.780007
DCAF13	-0.767138	5.52996	2.3691	0.123758	0.780007
TNFRSF1A	0.771798	3.82482	2.36789	0.123855	0.780007
KIAA0319L	0.436727	5.83257	2.36723	0.123907	0.780007
YOD1	-0.720265	3.34647	2.36629	0.123981	0.780007
SLC41A1	0.686913	2.36391	2.366	0.124005	0.780007
CYFIP2	0.447657	7.1995	2.36595	0.124008	0.780007
TRAPPC2P1	0.630847	2.72061	2.36544	0.124049	0.780007
AGPAT4	0.593908	2.68124	2.36393	0.124169	0.780007
FIG4	0.534166	3.30768	2.36352	0.124202	0.780007
LOC283710	0.663783	6.64695	2.36208	0.124316	0.780007
WHAMMP3	-0.91385	0.351675	2.36136	0.124374	0.780007
ANK1	0.666639	2.54791	2.36088	0.124412	0.780007
RABGGTA	0.539833	4.24348	2.36056	0.124438	0.780007
FBXO2	0.986628	1.13199	2.35937	0.124532	0.780007
FAM50B	0.540223	3.74849	2.3592	0.124546	0.780007
LOC728392	0.786252	3.68966	2.35876	0.124581	0.780007
LOC100131096	0.611241	3.07731	2.35871	0.124585	0.780007
ID2	0.475133	6.32088	2.35815	0.12463	0.780007
PAICS	-0.597807	7.42454	2.35689	0.12473	0.780007
OLAH	1.21843	0.0788954	2.35674	0.124743	0.780007
DAK	0.443569	4.6434	2.35632	0.124776	0.780007
HAUS2	-0.451318	5.4364	2.35588	0.124811	0.780007
TNIP1	0.491178	7.90725	2.35404	0.124959	0.780535
OTUD1	0.856543	2.57679	2.35142	0.125169	0.780968
TNFAIP8L1	0.47074	5.25709	2.34906	0.125359	0.780968
TADA1	-0.432964	4.44408	2.34879	0.12538	0.780968
TPCN1	0.436275	5.68643	2.34851	0.125403	0.780968
UMPS	-0.494101	5.80579	2.34813	0.125433	0.780968
TUBB2B	0.742718	2.95117	2.34711	0.125516	0.780968
RGS3	0.490382	3.29059	2.34562	0.125635	0.780968
PUS7L	-0.82641	4.1617	2.34438	0.125736	0.780968
ATP5D	0.522911	4.92242	2.34329	0.125823	0.780968
ORC2	-0.500907	4.34734	2.34302	0.125845	0.780968
ZZZ3	-0.675729	4.7822	2.34285	0.125859	0.780968
NDUFB11	0.490261	6.49671	2.34256	0.125882	0.780968
FAM63A	0.806027	1.84433	2.3414	0.125977	0.780968
SETD2	-0.575155	5.47714	2.34104	0.126005	0.780968
RPL37A	0.385015	12.2733	2.3409	0.126017	0.780968
PCGF1	0.524846	3.2121	2.33981	0.126105	0.780968
TMEM79	-0.563404	3.36285	2.33957	0.126124	0.780968
ASTE1	-0.533499	3.05371	2.33902	0.126169	0.780968
NMB	0.842746	1.32291	2.33725	0.126313	0.780968
RPS7	0.401532	11.2738	2.33677	0.126352	0.780968
DLG4	0.575932	1.9059	2.33671	0.126356	0.780968
SHISA3	1.30952	0.887801	2.33442	0.126542	0.781727
[truncated: 10,350 more rows]
