# Supplementary material for: Differences in DNA Repair Capacity, Cell Death and Transcriptional Response after Irradiation between a Radiosensitive and a Radioresistant Cell Line
Source: Sci Rep. 2016 Jun 1;6:27043. doi: 10.1038/srep27043 (PMC4887990; doi:10.1038/srep27043)
Supplement: Supplementary Dataset S5 [file srep27043-s6.xls]

## Sheet: Hoja1
	logFC	logCPM	LR	PValue	FDR
CABYR	3.34866	0.229506	12.1504	0.000490775	1
LOC642361	-1.38738	1.84341	9.77052	0.00177332	1
SERPING1	5.16634	-0.492688	9.22706	0.00238464	1
MLLT10P1	-2.56414	0.408426	8.67976	0.00321764	1
FYB	-1.96414	2.68088	7.46457	0.00629252	1
CREB5	-2.14371	0.831197	6.58238	0.0102993	1
MYOF	3.06142	-0.13029	6.34252	0.0117877	1
PRDM11	-2.18617	0.248865	6.08839	0.0136073	1
TNRC6C	-0.771224	4.12695	6.02106	0.0141362	1
CCND1	-2.22697	3.56958	5.70241	0.0169416	1
SPAG8	-1.8047	0.612537	5.66816	0.0172756	1
BMP4	-1.86742	0.243452	5.55632	0.0184141	1
RNU6ATAC	1.12168	1.99294	5.44085	0.0196711	1
TOMM40L	0.718156	4.31298	5.32283	0.0210478	1
CXCL13	2.93685	3.43656	5.26481	0.0217608	1
INHBA-AS1	1.3418	0.613783	5.23331	0.0221583	1
SOCS3	1.19079	4.34401	5.21247	0.0224254	1
CCL1	2.08539	4.00324	5.13956	0.0233866	1
FEZ1	0.704091	5.31008	5.13506	0.0234472	1
KRT5	2.538	0.666706	5.11956	0.0236576	1
ZNF610	-1.64081	-0.286275	5.00959	0.0252073	1
LOC100131047	1.0048	1.41941	4.95072	0.0260799	1
NHSL1	-1.42149	1.21396	4.93352	0.0263406	1
PITPNM3	1.3089	0.547347	4.873	0.02728	1
UPK3B	-1.03654	1.37626	4.7731	0.0289077	1
INPP5F	-1.16639	2.07127	4.72373	0.0297491	1
SNORD78	1.57344	0.834341	4.69937	0.0301737	1
NIM1	1.16479	2.28083	4.57453	0.0324506	1
SHISA3	-1.36273	0.887801	4.47755	0.0343429	1
CCDC30	-1.2494	0.607573	4.3676	0.0366284	1
EYA2	3.66038	-0.204514	4.30163	0.0380759	1
GBP1	0.823198	6.43648	4.26934	0.0388059	1
DHRS3	1.3037	2.37406	4.1519	0.0415878	1
GBP2	0.942694	5.41878	4.1439	0.0417847	1
SNORA1	1.83013	0.274168	4.13585	0.041984	1
RPL23A	-0.511523	12.2522	4.08817	0.0431844	1
DUSP11	-0.609296	6.90793	4.08815	0.0431849	1
TNFRSF18	1.79065	1.74147	4.06138	0.0438747	1
CPEB1	-1.00885	2.34536	4.00184	0.0454507	1
MEX3B	-1.3864	1.05847	4.00033	0.0454914	1
TMEM255A	2.41456	1.15196	3.97606	0.0461514	1
PSD3	2.91697	-0.00199849	3.95148	0.0468303	1
SYNGAP1	0.715268	2.60621	3.94841	0.0469156	1
PIK3AP1	-0.60101	3.59466	3.9338	0.0473249	1
HHEX	-2.50646	0.181736	3.92048	0.0477011	1
PDCD1LG2	0.637094	3.72563	3.91784	0.0477762	1
UBD	1.05989	7.87282	3.8861	0.0486872	1
HHAT	-0.758686	2.58298	3.86577	0.0492806	1
PRODH	2.32482	-0.0310337	3.86364	0.0493432	1
JHDM1D	-1.66194	0.691565	3.85121	0.04971	1
RECK	-0.924229	1.29868	3.82997	0.0503437	1
SNORD6	0.819357	2.40721	3.82815	0.0503985	1
FGGY	0.645782	2.74559	3.80567	0.0510792	1
LOC389634	-0.999692	0.232616	3.79897	0.051284	1
F13A1	-0.898288	3.65046	3.78852	0.0516053	1
CXorf65	1.0365	0.544107	3.73969	0.0531343	1
LOC100507557	-1.18731	0.567638	3.71352	0.0539733	1
FN1	-2.00961	0.343187	3.70424	0.0542743	1
CLDN14	0.958088	1.8508	3.69688	0.0545142	1
KIAA1671	1.11556	3.61812	3.68953	0.0547549	1
JPH4	-0.992894	1.98893	3.68191	0.0550059	1
GABRA4	-1.27231	1.92416	3.63728	0.0564993	1
CD6	-2.56926	1.20268	3.62755	0.0568304	1
HEATR6	0.599305	3.86762	3.60423	0.0576326	1
DNMBP	-0.662977	4.94473	3.5957	0.0579291	1
FLJ44511	-1.41688	0.289495	3.5853	0.058293	1
ZG16B	-0.767539	2.95697	3.58105	0.0584422	1
C20orf112	-0.96518	2.41976	3.57974	0.0584882	1
CCDC110	-0.891627	0.712379	3.54372	0.0597712	1
ZNF837	-1.23629	0.751762	3.54294	0.0597994	1
MUC22	0.759319	1.96254	3.52355	0.0605027	1
PINX1	0.93441	1.39705	3.49073	0.0617132	1
ZNF74	-0.672659	2.42615	3.4868	0.0618601	1
CCT6B	-1.04384	1.27167	3.45362	0.0631133	1
LOC283663	0.587295	5.18734	3.42886	0.0640664	1
LOC387723	-0.781096	2.13361	3.3806	0.065968	1
SNORD71	1.99799	-0.134116	3.36989	0.0663983	1
IGFBP4	0.77391	4.24787	3.3675	0.0664945	1
ZNF814	-0.741666	2.30503	3.35798	0.0668799	1
PDCD2L	-0.526579	4.39025	3.35227	0.0671125	1
EHD3	-2.03634	0.303471	3.32193	0.0683617	1
ST14	-1.02318	1.19427	3.3117	0.0687885	1
RAB31	-0.808771	5.00873	3.26913	0.070595	1
C1orf140	1.18605	0.656001	3.25236	0.0713209	1
PSTPIP2	0.579285	4.90494	3.22301	0.07261	1
MEST	-1.10123	0.381898	3.22105	0.0726969	1
MTMR3	-0.565217	3.81757	3.21985	0.0727504	1
PANX2	0.941989	0.506688	3.19294	0.0739571	1
C16orf55	0.797649	2.58339	3.18347	0.0743865	1
CR1	-1.20892	2.13804	3.17594	0.0747301	1
FAM3D	3.0961	-0.0205806	3.1638	0.0752878	1
ERRFI1	-1.02008	1.14242	3.1513	0.0758663	1
GRK4	-1.64479	0.487157	3.12346	0.0771729	1
LOC100507156	1.18994	0.485578	3.11645	0.0775057	1
FONG	-3.25404	-0.0264707	3.08511	0.0790121	1
TNS1	2.33321	0.303589	3.03871	0.0813006	1
BSPRY	0.668441	2.40673	3.02843	0.081817	1
GPR34	1.83254	0.894522	2.99921	0.083305	1
KHDRBS3	-1.12779	1.1876	2.99084	0.0837369	1
MYOM2	-0.905435	1.48484	2.97319	0.0846545	1
HIRA	-0.594219	3.23792	2.96558	0.0850539	1
ZNF229	-1.05494	0.519729	2.94934	0.0859126	1
WDR60	0.67392	3.57089	2.9368	0.086582	1
RGL1	0.527055	4.32882	2.93141	0.0868715	1
PRDM10	-0.611899	2.86199	2.9107	0.0879937	1
CD200	-0.567619	5.50906	2.89354	0.0889354	1
PCAT1	0.815543	0.978889	2.89008	0.0891268	1
AUTS2	-0.579522	4.66874	2.87901	0.0897411	1
CPNE2	-0.876484	1.34884	2.87542	0.0899416	1
CYP1B1	0.564811	7.71021	2.86838	0.0903356	1
ST3GAL1	-0.720876	3.0982	2.86224	0.0906809	1
RLN1	-0.916894	0.579329	2.86205	0.0906918	1
WDR65	0.651962	2.78605	2.8596	0.0908301	1
HSPBAP1	-0.762011	2.40042	2.82822	0.0926207	1
SEMA6A	1.02454	1.07996	2.81397	0.0934468	1
DPCR1	-1.69	0.89204	2.81134	0.0936	1
L3HYPDH	-0.799183	3.11119	2.8085	0.093766	1
HECW2	-0.934622	2.54066	2.79953	0.0942922	1
RMRP	1.05248	0.142296	2.79365	0.0946385	1
LRRC37B	0.731312	1.07748	2.79079	0.0948076	1
LOC100130301	-0.966496	1.564	2.78474	0.0951662	1
GBP6	0.733637	1.79572	2.78414	0.0952017	1
TNC	-0.720347	2.17849	2.77599	0.0956872	1
SNX21	1.1271	0.48164	2.76994	0.09605	1
LOC100009676	-0.582142	2.39515	2.76599	0.0962872	1
NRARP	-0.610824	2.29011	2.76321	0.0964548	1
SNORD45A	0.69433	1.74001	2.74575	0.0975135	1
SNORA74A	-1.50395	0.371657	2.74268	0.0977005	1
ANKRD22	0.944072	1.17638	2.73327	0.0982776	1
LGALS14	0.917505	0.896538	2.71535	0.0993872	1
ALPP	-1.07741	0.373013	2.70886	0.0997925	1
RUNX1-IT1	1.24392	1.3689	2.70693	0.0999132	1
PLEKHG7	1.07237	0.439278	2.70059	0.100311	1
TBX19	-0.918368	1.23642	2.6893	0.101024	1
MIR600HG	-0.689405	2.67545	2.68086	0.101561	1
FLJ31813	-0.882749	1.17172	2.67486	0.101945	1
TUBGCP6	-0.554985	3.28404	2.66582	0.102525	1
KLHL29	-0.858109	3.34546	2.65594	0.103163	1
MARVELD2	0.990847	0.562136	2.65437	0.103265	1
C3orf33	-0.685315	1.73009	2.65358	0.103317	1
THAP8	0.698828	1.54028	2.65005	0.103547	1
BANK1	-0.736903	1.60132	2.64974	0.103567	1
SERPINB1	0.766633	4.11946	2.63769	0.104355	1
C1orf61	-2.11983	0.536177	2.6374	0.104374	1
LINC00696	0.923313	0.627045	2.6349	0.104539	1
C10orf11	-1.19344	0.36519	2.61464	0.105882	1
FGL2	0.816258	1.81188	2.60307	0.106657	1
TMEM44	0.822072	1.21581	2.59575	0.107151	1
C8orf46	1.80281	0.058881	2.59429	0.107249	1
OAT	-0.564792	3.27984	2.58852	0.107641	1
SNORA27	1.12662	2.56236	2.58525	0.107863	1
LOC100506472	-0.629047	1.75956	2.58075	0.108171	1
IL27	2.16962	0.289708	2.57827	0.10834	1
LOC100288198	-1.03868	0.474778	2.57348	0.108669	1
TDRD1	-0.775839	1.43903	2.56478	0.109268	1
CEND1	0.831637	2.50904	2.56284	0.109402	1
MAK	1.04027	0.584691	2.55968	0.10962	1
MRC2	-1.14153	1.64145	2.55325	0.110068	1
VAT1	-0.774748	2.95756	2.5525	0.11012	1
WFDC2	1.31076	3.31164	2.53587	0.111285	1
FYCO1	-0.640029	2.86888	2.50332	0.113606	1
ZNF232	-0.551947	2.92415	2.50221	0.113687	1
CNNM2	-0.778238	1.7037	2.49968	0.11387	1
RAD54L2	0.457529	4.18998	2.49483	0.11422	1
FOXN3-AS1	-0.627555	2.26142	2.49123	0.114482	1
LINC00282	-1.08749	0.278804	2.47824	0.115431	1
TM7SF2	0.551943	4.05077	2.47724	0.115505	1
GCNT3	1.3895	0.00812131	2.47057	0.115996	1
FAM131A	-0.707347	1.98127	2.46918	0.116098	1
SIGLEC15	-2.06371	0.0473993	2.45302	0.117299	1
PEX11A	0.577769	2.85475	2.449	0.1176	1
KCNA3	-0.820057	1.67296	2.44111	0.118192	1
HES2	0.75464	2.54008	2.44081	0.118215	1
KANSL1L	-0.790618	0.841199	2.43735	0.118476	1
HBEGF	0.964865	1.22077	2.4261	0.119329	1
TBC1D8	-0.927978	2.46441	2.42334	0.11954	1
AMZ2P1	0.561676	2.12542	2.41568	0.120126	1
SYNGR1	-0.906081	0.956591	2.4039	0.121033	1
MT1E	0.953026	2.09143	2.39898	0.121414	1
COL4A3	-0.695067	1.3789	2.38976	0.122132	1
SDC1	-0.67692	2.945	2.3689	0.123774	1
LRIG3	-0.761008	1.89233	2.36706	0.123921	1
SNORA6	1.30731	0.76231	2.36558	0.124037	1
LOC283693	0.907349	1.10389	2.35834	0.124615	1
OBSL1	-0.946173	0.979919	2.35822	0.124625	1
RPS26	0.705276	6.29267	2.3326	0.12669	1
ZNF649	-0.658697	1.74704	2.33176	0.126758	1
PXK	0.746659	1.94276	2.33173	0.126761	1
DDR1	0.561379	3.90712	2.32512	0.127301	1
TXLNB	-0.914979	2.06263	2.32414	0.127381	1
HIBADH	-0.677916	3.95911	2.31984	0.127733	1
GAA	-0.610204	2.34611	2.31465	0.12816	1
NME6	0.492247	2.89086	2.31329	0.128272	1
LOC100131289	-0.645258	2.52876	2.31138	0.12843	1
CHMP1B	-0.454088	5.10689	2.305	0.128958	1
KLHL25	-0.679051	2.19886	2.29904	0.129454	1
C14orf182	0.589374	2.59292	2.29649	0.129667	1
LAMC1	-0.529523	4.53556	2.29474	0.129813	1
KL	-0.830714	2.13723	2.27478	0.131494	1
PMEPA1	1.28879	1.37751	2.26964	0.131931	1
STXBP1	-1.37135	0.104703	2.26836	0.132039	1
AXIN2	-0.688063	1.50741	2.268	0.13207	1
LINC00547	0.81516	1.06617	2.26594	0.132246	1
PDE11A	1.03705	0.391669	2.26359	0.132447	1
PNPLA5	-0.891582	0.531345	2.26349	0.132455	1
BMP7	0.955942	0.579336	2.25493	0.133189	1
VSIG10	-0.495992	1.85053	2.24251	0.134263	1
GPRASP1	-0.92608	0.227595	2.23362	0.135037	1
MFSD3	0.573247	3.03342	2.23166	0.135209	1
LOC100505812	-0.568745	3.5147	2.22905	0.135437	1
DEPTOR	-1.7486	0.483734	2.22885	0.135455	1
PERP	0.829825	2.15597	2.22806	0.135524	1
LY6G5C	-1.02829	0.477116	2.22432	0.135853	1
PHF16	-0.793378	1.81302	2.21006	0.137113	1
BTNL9	-0.659264	2.85171	2.20667	0.137415	1
PTHLH	1.59213	0.0294597	2.20616	0.137461	1
PART1	0.716227	1.7007	2.20335	0.137711	1
MGC16121	-0.933609	0.120734	2.20004	0.138007	1
RPL31P11	-0.656823	1.79145	2.19354	0.13859	1
DCAF13P3	-0.947477	0.520609	2.18538	0.139327	1
MOV10	0.420425	4.55387	2.18429	0.139425	1
LINC00674	-0.618339	3.00516	2.18238	0.139598	1
GPR146	1.01476	-0.0932347	2.18048	0.139771	1
CPS1	1.16353	0.136796	2.17829	0.13997	1
FHDC1	0.754654	1.12404	2.17367	0.140391	1
TBC1D16	-1.34083	0.424264	2.16824	0.140887	1
WWC3	-0.750928	3.70785	2.1669	0.14101	1
LOC728554	1.01935	1.54062	2.16589	0.141103	1
RNASE4	0.946023	1.23574	2.16558	0.141131	1
CD24	0.728266	3.49427	2.1651	0.141175	1
POLB	-0.410451	5.54878	2.16487	0.141197	1
ITPKC	-0.780959	2.22512	2.16457	0.141224	1
ATXN1L	-0.503856	4.73475	2.15936	0.141704	1
F2RL1	0.780602	0.888471	2.15065	0.142509	1
SNORD43	0.949544	0.902624	2.14885	0.142677	1
LGALSL	0.700248	1.40302	2.14776	0.142778	1
RGCC	-0.773135	2.25031	2.1454	0.142998	1
FAM212B	0.573765	4.21049	2.14439	0.143092	1
SPARC	-0.605167	4.40642	2.14396	0.143132	1
ACCS	-0.615797	1.35268	2.14391	0.143136	1
HMX2	-1.26877	1.66659	2.14126	0.143384	1
PPAP2B	0.887695	0.652659	2.13144	0.144305	1
LOC100507250	-0.795329	0.645394	2.13084	0.144361	1
DLEU2	0.693886	1.23472	2.12412	0.144996	1
LOC100506714	-0.491771	2.56835	2.1222	0.145178	1
PDLIM4	0.969679	0.33847	2.12168	0.145227	1
MTRNR2L6	-0.481562	4.42444	2.12038	0.14535	1
FLJ37453	0.483698	3.05456	2.11473	0.145888	1
TC2N	0.588241	3.49597	2.10845	0.146487	1
CCDC141	-0.605538	1.33168	2.10445	0.146871	1
LOC644936	-0.789665	1.1314	2.1041	0.146905	1
MAPK13	0.673818	2.18205	2.10115	0.147188	1
CCRL2	1.01068	0.764617	2.09113	0.148157	1
FGFRL1	0.824721	0.85541	2.07703	0.149531	1
TMEM182	0.643929	1.70419	2.06963	0.150258	1
ZSWIM3	-0.429603	3.56598	2.06932	0.150288	1
PELI3	-1.01856	0.582863	2.05842	0.151367	1
FAIM	-0.460375	3.11334	2.05116	0.152091	1
CRIP3	-0.622456	2.00148	2.05029	0.152177	1
MLKL	0.42233	3.0169	2.04896	0.15231	1
PDCL3P4	-0.89572	1.16522	2.04475	0.152733	1
PTGIS	0.637567	1.24654	2.04299	0.152909	1
MIA	-1.87742	0.192431	2.04127	0.153082	1
AQP9	0.698055	0.970337	2.04017	0.153193	1
BTBD3	-0.694951	2.29733	2.03938	0.153272	1
CUX1	-0.424271	4.22651	2.03644	0.153568	1
ATP1A1OS	-0.816567	1.16866	2.03593	0.15362	1
IFNG	1.40432	3.40356	2.03521	0.153692	1
MOK	0.540929	1.91691	2.03198	0.154019	1
SIGLEC14	-1.08546	2.00017	2.02006	0.155233	1
ST5	-1.34936	0.527613	2.01897	0.155344	1
CD9	0.819406	3.28997	2.0131	0.155947	1
TCF15	1.80555	0.744733	2.00961	0.156306	1
UQCRHL	-0.624753	1.37074	2.00822	0.156448	1
ADARB1	-1.97915	0.74763	2.008	0.156472	1
ZNF77	-0.636141	1.77683	2.00467	0.156816	1
CXCR7	-0.944091	1.75174	2.00345	0.156942	1
C4orf29	0.559359	1.42914	2.00335	0.156952	1
SGSM1	-0.724012	1.13	2.00276	0.157014	1
ZDHHC2	-0.415578	3.75316	2.00265	0.157025	1
LINC00330	0.692858	1.20036	2.00181	0.157111	1
PTRF	0.670033	2.2753	1.99717	0.157593	1
LINC00152	0.566895	5.42759	1.99621	0.157693	1
CXCL12	0.905531	2.50858	1.99226	0.158105	1
CREB3L1	0.605693	2.45407	1.98644	0.158713	1
TRMT10B	0.432461	3.47454	1.98074	0.159313	1
PAPLN	0.59482	3.48892	1.98004	0.159386	1
GRAMD4	-0.635242	2.18013	1.97675	0.159734	1
DYNC1H1	0.479136	7.23317	1.97298	0.160132	1
REXO1L1	1.16108	0.109976	1.96049	0.161461	1
PAPSS2	0.926427	0.608025	1.95948	0.161568	1
CTC1	0.408005	4.92596	1.95927	0.161592	1
ACAP3	0.511603	2.02575	1.9519	0.162382	1
KISS1R	1.12006	0.164007	1.95184	0.162389	1
HLA-J	0.488834	3.09622	1.95088	0.162492	1
HLA-F-AS1	-0.635285	1.67853	1.94513	0.163112	1
MRPL45P2	-0.588625	1.98746	1.94417	0.163216	1
TMTC2	-0.636746	1.39055	1.93796	0.16389	1
ABCB6	0.451613	4.11185	1.93614	0.164088	1
CALCRL	-0.721895	1.27896	1.93359	0.164367	1
GPR160	-0.499834	4.90527	1.92915	0.164851	1
RBM23	-0.421096	5.61149	1.92651	0.165141	1
GPR161	0.787356	1.11222	1.91868	0.166002	1
SEC14L5	0.908962	0.422333	1.91788	0.166091	1
RRAS	0.631723	1.93776	1.91774	0.166106	1
POU2F2	0.404852	8.59776	1.91556	0.166347	1
IGSF3	0.897827	1.25182	1.91548	0.166356	1
PRR14	-0.404571	4.77346	1.91385	0.166536	1
BMP6	-0.632816	2.80058	1.91133	0.166815	1
ATP9A	0.75137	2.00003	1.90934	0.167037	1
LYG1	1.1763	0.39352	1.90835	0.167147	1
STARD5	-0.575667	2.16736	1.9068	0.167319	1
FA2H	0.977648	0.216962	1.90554	0.167459	1
TMEM184C	-0.407539	3.90021	1.90355	0.167681	1
DERL2	0.403183	5.40246	1.89909	0.16818	1
FEM1B	-0.544535	1.456	1.89876	0.168217	1
LOC100505633	0.962121	0.371096	1.89303	0.168861	1
DGKG	0.968837	0.744194	1.8924	0.168932	1
RAB42	0.731464	1.17895	1.89045	0.169151	1
TULP3	0.421095	3.77617	1.89027	0.169171	1
GABARAPL1	0.655357	4.55363	1.8837	0.169914	1
IDUA	-0.885894	1.76207	1.88275	0.170021	1
SPRED1	-0.600192	2.91717	1.88097	0.170224	1
MED13L	-0.54702	3.47241	1.88055	0.170272	1
INE1	-0.661283	1.75422	1.87975	0.170363	1
CRYM	1.30191	0.584786	1.87775	0.17059	1
MAP3K15	-0.844947	0.71097	1.87661	0.17072	1
CCDC61	0.515451	2.09989	1.87657	0.170724	1
HCN3	0.724133	0.795368	1.87536	0.170863	1
RASGRP1	0.48977	4.70681	1.86976	0.171503	1
MGAT5	-0.456109	5.54761	1.86961	0.171519	1
CLCN5	-0.579653	1.75691	1.86484	0.172067	1
TEX101	0.897351	0.788144	1.86373	0.172195	1
ZNF608	-0.404965	4.04646	1.86333	0.172241	1
TCOF1	0.450575	6.10111	1.86242	0.172346	1
CTCFL	0.614891	1.46718	1.86054	0.172562	1
TRPV3	0.821981	2.67352	1.85846	0.172803	1
SNORD30	0.754613	0.809299	1.85444	0.173268	1
MSI2	0.442911	3.28523	1.84829	0.173982	1
CAMKMT	-0.551457	2.78437	1.84544	0.174314	1
CCDC114	0.630908	0.936417	1.83999	0.174952	1
BCO2	1.08879	0.57822	1.83872	0.175101	1
RNFT1	-0.57452	2.07065	1.83829	0.175151	1
MERTK	-0.77771	1.05734	1.83677	0.17533	1
MVK	0.632489	5.13121	1.83014	0.176112	1
OCLN	-0.523004	2.92239	1.82343	0.176905	1
FAM53A	0.647787	1.27694	1.82288	0.176971	1
ST3GAL4	-0.721714	2.2344	1.81972	0.177346	1
PSMD6-AS2	0.709601	0.533851	1.81747	0.177614	1
SNORA8	1.15593	1.44491	1.81724	0.177642	1
ARHGAP17	-0.423611	5.86106	1.8121	0.178257	1
SNORA76	0.823416	2.35162	1.81114	0.178371	1
SIX1	-1.1204	1.40077	1.80786	0.178765	1
LOC100128822	-0.465616	2.86673	1.79901	0.179833	1
RILP	0.661152	1.37369	1.78921	0.181023	1
SNORD21	-1.39407	0.366275	1.78615	0.181397	1
FAM89A	-0.754423	0.355974	1.7847	0.181574	1
FBRSL1	-0.434066	4.34072	1.7796	0.182198	1
SWSAP1	0.383707	3.61609	1.77823	0.182367	1
ZC3HC1	0.382821	4.17775	1.77522	0.182738	1
SETD9	-0.606478	1.95781	1.77069	0.183297	1
CREM	0.362013	5.92474	1.77033	0.183341	1
P4HA2	0.841342	1.67808	1.76837	0.183584	1
TRIM62	-0.579164	1.63406	1.76703	0.18375	1
ALPK2	-0.752624	3.32725	1.76654	0.183811	1
MAP10	-0.618154	2.29095	1.76403	0.184123	1
ABHD3	-0.438773	4.50664	1.76362	0.184173	1
LCE1F	-1.37154	0.99475	1.76168	0.184416	1
ZNF595	-0.700357	0.678881	1.75565	0.185168	1
DDR2	0.757505	0.316421	1.75244	0.18557	1
DBN1	-0.561679	2.64135	1.7516	0.185675	1
CLEC2B	0.555328	4.26842	1.73976	0.18717	1
CCDC24	0.814511	0.636175	1.73412	0.187885	1
ZBTB49	-0.443987	2.72972	1.73361	0.18795	1
PPIL6	0.632513	1.65155	1.73003	0.188407	1
IKZF5	-0.427186	4.43962	1.7294	0.188487	1
TP53INP2	-0.656654	3.2066	1.72623	0.188894	1
NAP1L2	0.587431	2.1868	1.72505	0.189044	1
NHEJ1	-0.430691	3.59246	1.72249	0.189373	1
L3MBTL4	-0.87131	1.01004	1.7222	0.18941	1
SFXN3	0.606844	1.03219	1.72187	0.189452	1
C1QTNF3	0.63237	0.735172	1.71668	0.190121	1
SGK223	-0.545078	4.69358	1.71644	0.190151	1
GLB1L	0.657974	0.664621	1.71129	0.190818	1
SNORA12	0.770576	4.60968	1.71039	0.190934	1
DNM1P46	0.588842	1.41282	1.71029	0.190948	1
MAGEE1	-0.563445	1.96622	1.70226	0.191993	1
SLC25A30	-0.490732	3.70448	1.7019	0.192039	1
ZGLP1	0.719844	0.513464	1.70034	0.192244	1
TMEM136	0.460443	2.77406	1.70004	0.192282	1
KIAA1549L	-0.560379	2.0686	1.69243	0.193281	1
VTRNA1-3	0.687179	2.6608	1.69091	0.193481	1
F2R	0.497922	3.57796	1.69072	0.193506	1
EMX2OS	0.48623	2.8505	1.68876	0.193764	1
ZNF681	-0.661027	1.63004	1.68635	0.194083	1
SDSL	0.591475	2.4479	1.68421	0.194366	1
PTGS2	0.747062	1.05177	1.683	0.194526	1
LCN8	2.26476	0.921954	1.68168	0.194701	1
ARHGAP22	2.26715	0.0420095	1.67746	0.195262	1
EFNA1	-0.750891	1.96298	1.67677	0.195355	1
APOL3	0.356745	5.00178	1.66878	0.196422	1
ENTPD2	-0.577232	3.51658	1.66401	0.197063	1
CBLB	-0.532016	3.26879	1.66305	0.197192	1
GPR68	-1.12893	0.553229	1.66088	0.197484	1
USP3	-0.434838	5.87415	1.66071	0.197508	1
AASS	0.636086	1.954	1.65961	0.197655	1
GTF2H2D	0.778406	0.531277	1.65762	0.197925	1
TNS3	-0.749519	0.6872	1.65664	0.198058	1
JAG1	-0.510806	2.50447	1.65435	0.198368	1
LOC100133315	-0.645709	1.07046	1.65076	0.198855	1
EVA1B	-0.75934	1.58947	1.64586	0.199523	1
CD101	2.23431	0.293232	1.6436	0.199832	1
IQCG	-0.844072	1.57859	1.641	0.200189	1
RPL23AP64	-0.799366	0.850857	1.63988	0.200341	1
CIDEB	-0.668333	1.05303	1.63868	0.200506	1
CDK5R1	-0.537029	5.04313	1.63731	0.200695	1
LGALS9C	-1.64365	1.94266	1.63358	0.201208	1
MBLAC2	-0.478235	3.37493	1.63283	0.201313	1
PAX9	-0.854212	1.04312	1.62994	0.201711	1
CMTM3	-0.505043	4.1582	1.62823	0.201948	1
NEURL3	0.566375	2.04419	1.62793	0.201989	1
APPL2	-0.503232	2.00171	1.62308	0.202662	1
C2orf81	-0.681834	1.06551	1.61781	0.203398	1
LIMK1	0.394171	4.9811	1.61742	0.203451	1
MAN1C1	-1.02602	0.727879	1.61739	0.203456	1
THBS3	-0.685995	1.24521	1.61702	0.203507	1
DSC1	0.713683	1.31085	1.61606	0.203642	1
CSRP2	0.72677	1.23398	1.61129	0.20431	1
TAGAP	-0.518277	2.55529	1.60905	0.204625	1
ELMO3	0.649752	1.33933	1.60679	0.204944	1
MB	0.818693	2.42063	1.60542	0.205136	1
PELI1	-0.354744	5.91403	1.60265	0.205528	1
IRS1	-0.646507	1.31416	1.60262	0.205532	1
RPP25L	-0.452356	4.12153	1.60253	0.205544	1
ZNF34	-0.709929	1.1105	1.59927	0.206007	1
MZT2A	-0.451175	5.77142	1.59715	0.206308	1
ECE1	0.523526	4.34839	1.589	0.207469	1
DCP1A	-0.364524	5.42396	1.58451	0.208112	1
ROM1	0.857039	0.816782	1.58342	0.208269	1
MZT2B	-0.409324	7.07905	1.583	0.208329	1
RBL1	0.393813	3.10736	1.58293	0.208339	1
GARNL3	-0.728633	0.741924	1.58265	0.20838	1
GPR18	-0.893615	3.11822	1.5802	0.208732	1
MAP4K3	-0.609517	2.37577	1.57437	0.209574	1
DHRS12	0.548351	1.54627	1.57342	0.209711	1
CHEK2	0.436497	2.76118	1.57314	0.209751	1
RNF213	0.414467	7.91544	1.57245	0.209851	1
RUNX2	1.80053	0.803311	1.5721	0.209902	1
TMEM220	-0.820029	0.20916	1.57157	0.209979	1
HIP1	-0.400226	4.20685	1.57071	0.210103	1
ETHE1	-0.444974	5.19223	1.56914	0.210332	1
CLMP	-0.645677	0.898891	1.56794	0.210506	1
FBXL19	0.383867	4.7071	1.56399	0.211081	1
CA5B	-0.41859	2.76674	1.56375	0.211118	1
STAT4	1.03306	0.931513	1.56276	0.211262	1
RGS5	0.664264	1.26587	1.5615	0.211446	1
FAM212A	1.152	0.139271	1.56083	0.211543	1
LDB1	-0.443743	3.6645	1.55963	0.21172	1
PXDC1	0.677111	1.59688	1.55794	0.211967	1
RFESD	-0.599686	1.1317	1.55602	0.212249	1
TOB2P1	-0.749322	1.40714	1.55565	0.212303	1
CAPN10	-0.376422	3.67027	1.55397	0.212551	1
PDE8A	-0.369975	3.67253	1.55359	0.212606	1
C10orf10	0.574666	3.72488	1.55229	0.212798	1
RIPK4	-0.829885	0.497	1.54725	0.213542	1
CERS4	0.429241	2.889	1.54545	0.213809	1
ZFP28	-0.683823	0.455316	1.54483	0.2139	1
ATP5E	0.512327	3.16222	1.54062	0.214525	1
CR2	-0.590615	5.66966	1.53967	0.214667	1
LPHN1	-0.873326	0.945217	1.53913	0.214747	1
RNF5P1	-0.640035	1.52762	1.53883	0.214792	1
PTGER2	1.31838	0.843179	1.53865	0.214818	1
TMEM237	-0.405069	3.15616	1.53864	0.214821	1
RABGGTA	0.439809	4.24348	1.53594	0.215222	1
ANGPT2	0.618604	1.30069	1.53327	0.215622	1
SNX24	0.424193	2.59405	1.53177	0.215847	1
HOXB3	-0.465866	2.6529	1.53038	0.216056	1
LOC284551	0.896222	0.467198	1.52362	0.217072	1
DTX3L	0.422936	7.19484	1.52358	0.217078	1
SUPT3H	-0.821932	0.28276	1.52347	0.217096	1
CTSO	-0.376069	4.7021	1.52172	0.21736	1
ZNF460	0.580528	0.866289	1.52154	0.217387	1
ZNF818P	-0.376138	3.17084	1.51914	0.21775	1
RRN3P1	0.673872	1.87626	1.5165	0.21815	1
MST1	-0.622385	2.10998	1.51352	0.218602	1
ARL17A	-0.648248	1.19916	1.51338	0.218624	1
TTI1	0.391416	3.61315	1.50865	0.219345	1
KCTD1	-0.449375	4.69857	1.50779	0.219476	1
DFNB59	-0.595606	1.56613	1.50711	0.219581	1
ZNF485	-0.46551	2.52426	1.50688	0.219615	1
ACVR2B	-0.514833	2.7714	1.50661	0.219658	1
LOC399744	-0.516028	1.5442	1.50487	0.219923	1
ITK	1.79297	0.785598	1.50169	0.220411	1
ARHGEF3	0.4148	5.62497	1.50166	0.220416	1
SLC23A1	0.724663	0.815516	1.49999	0.220672	1
NR4A3	0.901002	1.17911	1.49807	0.220969	1
SLC52A1	1.14297	0.837342	1.49674	0.221173	1
METTL9	-0.354884	5.71396	1.49635	0.221234	1
C12orf70	0.775908	0.487469	1.49604	0.221282	1
SERPINB10	-0.56709	2.45042	1.49426	0.221557	1
MYF6	0.597098	0.927653	1.49243	0.221839	1
HHLA2	0.66296	0.709244	1.48989	0.222234	1
KATNAL2	-0.581859	1.58033	1.48945	0.222302	1
CD180	0.548266	4.30578	1.48872	0.222415	1
TMEM173	0.451337	2.60241	1.48592	0.22285	1
TRAK1	-0.384963	5.59187	1.4782	0.224056	1
ISPD	0.679828	0.626924	1.47576	0.22444	1
ZIM3	0.735415	1.06792	1.47232	0.22498	1
VTRNA2-1	0.436386	4.19327	1.47212	0.225012	1
POU6F1	0.567988	2.03794	1.47124	0.22515	1
TTLL7	0.864121	0.0253605	1.47116	0.225163	1
NKD1	-0.526548	1.84223	1.46981	0.225375	1
RAET1E	0.936539	-0.0476168	1.46804	0.225655	1
CDADC1	0.41535	2.82451	1.46662	0.22588	1
PKHD1L1	-0.430345	3.93559	1.46468	0.226186	1
TBKBP1	0.751369	2.2321	1.4644	0.226232	1
OR7E12P	-0.723413	0.974299	1.46257	0.226521	1
CCDC127	0.370779	3.39871	1.46228	0.226567	1
FCRL4	0.776904	2.90321	1.46054	0.226844	1
C1orf53	1.0912	0.192852	1.45886	0.227112	1
PAQR5	0.642602	0.507773	1.4522	0.228175	1
LOC646999	-0.68065	1.07012	1.45194	0.228217	1
NAF1	-0.381332	4.67406	1.45144	0.228296	1
MRPL27	0.378271	5.91953	1.44925	0.228649	1
TMEM178B	0.828877	0.944088	1.44844	0.228779	1
BHLHE41	0.590381	1.33431	1.44616	0.229146	1
MAGI3	0.738027	0.295827	1.4451	0.229316	1
C1QTNF6	-0.970872	0.534383	1.44404	0.229487	1
TUBB6	0.511547	6.05871	1.44318	0.229625	1
METTL2B	0.450253	2.94417	1.44227	0.229773	1
KIAA1614	0.565354	1.81426	1.44208	0.229803	1
LAMP3	-0.435149	6.28754	1.44159	0.229883	1
WNT7B	0.671614	1.37171	1.44127	0.229934	1
SLC25A44	0.386076	5.32772	1.44063	0.230037	1
PQLC3	-0.443986	3.85549	1.44004	0.230133	1
EVC2	-0.615303	1.70331	1.43998	0.230143	1
BAIAP2-AS1	0.507212	2.84407	1.43861	0.230364	1
SPINK2	-1.3035	0.0734262	1.43637	0.230728	1
INA	0.744677	0.566231	1.4357	0.230837	1
DTX4	-0.376281	4.76449	1.43416	0.231086	1
DZANK1	0.430303	2.56288	1.43122	0.231565	1
LOC100270804	-0.723162	1.18758	1.42689	0.232272	1
CHMP3	0.431489	4.05423	1.42413	0.232724	1
BAG1	-0.369692	6.70629	1.42012	0.233384	1
ATP6V0D1	0.462842	4.90058	1.41943	0.233498	1
CROCCP2	-0.343505	3.97479	1.41917	0.233539	1
COPS7B	-0.343484	3.98082	1.41647	0.233985	1
GNN	0.803681	0.746361	1.41533	0.234174	1
VCAN	1.01505	1.38089	1.4151	0.234211	1
SLC1A1	0.387685	4.1178	1.4146	0.234294	1
CYB561	0.452188	3.49632	1.41179	0.234759	1
TAF1L	0.652394	0.824865	1.41173	0.23477	1
ZSCAN21	-0.460476	2.76743	1.41018	0.235027	1
MBTD1	-0.481626	2.58514	1.40994	0.235066	1
AURKA	0.450686	5.84471	1.4096	0.235123	1
TOP1MT	-0.376426	4.4889	1.40791	0.235403	1
ULK4	-0.568488	1.08306	1.40768	0.235443	1
RAB34	0.522765	2.00002	1.4062	0.235689	1
GNG12	1.31585	0.691368	1.40501	0.235887	1
CORO1A	0.532455	3.14931	1.40412	0.236035	1
GPS2	0.393971	5.05694	1.40167	0.236444	1
CECR7	0.718648	1.08036	1.40119	0.236524	1
SERPINA1	0.925008	0.274839	1.40048	0.236643	1
MLC1	0.598078	3.38601	1.39534	0.237506	1
CYTH3	-0.455164	3.97765	1.39423	0.237691	1
ADPRH	0.394111	4.57532	1.39214	0.238043	1
BSN-AS2	0.484831	2.35423	1.388	0.238743	1
APOL2	0.431288	4.01449	1.38759	0.238813	1
SYTL3	0.584918	3.20816	1.38435	0.239361	1
ZNF583	0.633229	1.00763	1.3835	0.239506	1
GALNT11	-0.368869	3.56897	1.38296	0.239597	1
CKB	0.715347	3.89981	1.38241	0.239691	1
ADAP1	0.445264	4.06623	1.38204	0.239754	1
BBS9	0.609392	1.73547	1.381	0.239931	1
CTSC	-0.388368	7.51367	1.38036	0.24004	1
CNR1	-0.619029	2.32048	1.37879	0.240308	1
PEX6	-0.441177	3.4886	1.37605	0.240775	1
MLLT11	0.404724	2.79691	1.3755	0.24087	1
RNLS	-0.427148	2.03982	1.37534	0.240897	1
SEMA4F	0.361416	3.29078	1.37477	0.240994	1
ENO2	0.35059	3.64459	1.37405	0.241117	1
POM121C	0.3913	3.11737	1.37392	0.241139	1
ZNF25	0.506702	1.7081	1.3738	0.241161	1
NR4A1	-0.666041	1.03101	1.37278	0.241334	1
TMEM161B-AS1	0.616023	1.12492	1.37185	0.241495	1
FAM92A1P2	0.806552	0.294735	1.36644	0.242425	1
GIMAP6	-0.51698	3.57218	1.36504	0.242666	1
LRRC3	-0.724776	0.755345	1.36373	0.242892	1
FBXO28	-0.335627	3.99673	1.36351	0.24293	1
ANGEL1	-0.411226	3.57673	1.35798	0.243888	1
BICD2	0.322085	4.59537	1.35726	0.244013	1
ZNF763	0.417228	2.24997	1.35705	0.244049	1
IGF1R	-0.678091	1.3634	1.35654	0.244138	1
HS3ST1	0.580281	1.74234	1.35625	0.244188	1
ASPA	1.15747	0.192265	1.35497	0.24441	1
CD48	-0.343357	9.41652	1.35351	0.244665	1
PLEKHM3	-0.434184	2.52092	1.35293	0.244766	1
CMTM7	-0.83091	0.440376	1.35044	0.245202	1
HEXA-AS1	0.692012	0.53031	1.35036	0.245215	1
FAM78B	0.663933	1.17756	1.34755	0.245707	1
GALM	0.492689	3.59966	1.34494	0.246165	1
PIR	0.364168	4.17953	1.34363	0.246395	1
TNFRSF19	-0.659398	3.8116	1.34238	0.246614	1
C16orf74	-1.0385	1.50703	1.34158	0.246756	1
TCF7L2	-0.850994	0.216149	1.34139	0.246788	1
IFNAR1	0.343059	4.96845	1.33558	0.247815	1
LINC00526	-0.422343	1.60789	1.33097	0.248632	1
SCARNA17	0.447578	2.48205	1.32927	0.248934	1
MET	1.30324	-0.0384702	1.32866	0.249044	1
BOLA3-AS1	0.420455	3.10987	1.32731	0.249283	1
PKD1	0.425875	2.9309	1.32685	0.249367	1
DCTN5	0.303004	5.43085	1.32491	0.249713	1
BLVRB	0.355682	4.59316	1.32318	0.250022	1
CD68	0.432978	2.21872	1.32215	0.250207	1
CYP1A1	0.80928	0.600175	1.32066	0.250473	1
EIF5AL1	-0.556702	2.51975	1.31954	0.250675	1
FRAT1	-0.700433	2.0857	1.3171	0.251113	1
BCL2L13	-0.361498	5.15098	1.31691	0.251147	1
PIF1	0.360311	5.6039	1.31621	0.251274	1
PTPDC1	0.40041	2.13544	1.31571	0.251364	1
ETV7	0.667871	3.82401	1.31371	0.251723	1
ZNF653	0.634999	1.10954	1.3115	0.252123	1
PCED1B	0.447095	2.96541	1.31092	0.252228	1
PHF2	-0.340604	4.73475	1.30953	0.252479	1
DPY19L1P1	-0.785357	-0.143627	1.30727	0.25289	1
ZNF616	-0.534283	1.49088	1.30466	0.253364	1
CSTB	-0.33466	8.78495	1.3046	0.253374	1
IQGAP3	0.55717	2.31478	1.3036	0.253556	1
SERINC5	-0.450281	2.40986	1.30324	0.253621	1
GRHL3	0.985449	0.0997352	1.30321	0.253628	1
UBAP1	0.350894	4.34915	1.30256	0.253746	1
SNORD27	0.633655	1.58898	1.30142	0.253954	1
EFNA3	0.852321	0.558284	1.30037	0.254146	1
C12orf76	-0.384867	2.89221	1.299	0.254396	1
IFT172	-0.438421	1.9403	1.29865	0.254461	1
TMEM121	-0.8892	0.0218077	1.29803	0.254573	1
MAL	-0.511785	4.2744	1.29768	0.254638	1
C3orf37	-0.35596	5.1199	1.29459	0.255205	1
SYBU	-0.629833	1.18835	1.29364	0.255379	1
GNPTG	-0.408312	4.45908	1.29352	0.2554	1
IRAK2	-0.533012	3.2115	1.29256	0.255576	1
SIGLEC16	0.524364	2.76345	1.29241	0.255605	1
ZNF213	-0.575277	1.40944	1.28926	0.256185	1
ZNF543	-0.455889	2.33118	1.28787	0.256441	1
FGD2	-0.354578	4.9505	1.2875	0.256509	1
CEBPD	0.777637	0.664362	1.28664	0.256668	1
UNC13A	-0.84116	1.05576	1.28546	0.256886	1
HTATIP2	0.314899	4.616	1.28539	0.256898	1
CLMN	-0.475008	1.61289	1.28135	0.257648	1
ZNF768	-0.51637	4.28166	1.28104	0.257705	1
NIPAL2	-0.568854	1.1686	1.27899	0.258087	1
ME1	0.387709	4.05287	1.27884	0.258114	1
ZMYM6NB	-0.329688	5.08286	1.27658	0.258537	1
CBLN3	0.370508	3.57012	1.27523	0.258788	1
AGMAT	-0.370905	3.35893	1.27511	0.258809	1
LOC728323	0.457708	1.83045	1.27501	0.25883	1
POC1B	-0.437641	3.42165	1.27447	0.258931	1
VPS33A	0.313855	4.05504	1.2711	0.25956	1
FAHD1	-0.310337	4.28744	1.26646	0.260432	1
TCHP	0.326631	4.00476	1.26538	0.260635	1
MT1X	-0.477371	2.93087	1.26392	0.26091	1
HLCS	-0.378541	2.77787	1.263	0.261084	1
REEP4	0.451007	5.39509	1.261	0.261462	1
UNQ6494	-0.819959	0.909276	1.25946	0.261753	1
CD28	-0.533947	1.93193	1.25866	0.261904	1
TMEM138	-0.344589	4.69548	1.25554	0.262497	1
COMT	-0.359505	6.30077	1.25376	0.262836	1
TMEM128	-0.359156	5.2365	1.25355	0.262876	1
PPIC	0.585986	1.47656	1.25288	0.263003	1
MBOAT2	0.397298	4.02099	1.25077	0.263406	1
SEPT10	-0.665705	2.63236	1.24984	0.263583	1
SCARNA18	0.725323	3.49391	1.24978	0.263594	1
ADNP	-0.306411	5.9848	1.24963	0.263623	1
HSP90AB4P	0.454051	2.50579	1.24867	0.263806	1
MYC	-0.45708	5.88584	1.2486	0.26382	1
GSTM3	0.495754	2.09836	1.24772	0.263988	1
C19orf38	-0.835574	0.536537	1.24691	0.264144	1
SNPH	0.670905	1.33228	1.24444	0.264617	1
SNORA79	0.729621	3.62962	1.24369	0.264761	1
SCARNA22	0.625396	5.84367	1.24328	0.264839	1
SRSF12	-0.628654	0.609295	1.23976	0.265518	1
LOC254128	0.390919	2.9615	1.23819	0.265821	1
STK36	0.381515	3.88318	1.23765	0.265925	1
PDIA3P	0.549723	1.06321	1.23696	0.266058	1
UBASH3B	-0.779869	1.0038	1.23159	0.267098	1
BCDIN3D	-0.354236	3.29107	1.23119	0.267176	1
ATF7	0.346274	3.68972	1.23097	0.267219	1
TMEM64	-0.348036	5.94595	1.22878	0.267645	1
DSCAML1	-0.755325	0.430129	1.22871	0.267658	1
MUT	-0.387937	4.61537	1.22577	0.268232	1
BEND6	-0.548903	1.03806	1.22555	0.268274	1
PADI2	1.22222	1.18656	1.22486	0.268409	1
TTYH2	-0.768901	0.71294	1.22403	0.268571	1
ZBTB34	0.3543	3.72445	1.22112	0.26914	1
IQCK	0.848392	0.308993	1.21971	0.269418	1
SH3RF3-AS1	-0.923137	0.965793	1.21876	0.269605	1
DNAH8	-1.58583	0.126588	1.21833	0.269688	1
CISH	-0.526073	1.77302	1.218	0.269754	1
TPCN2	0.337795	3.95882	1.21559	0.270228	1
HENMT1	0.468012	2.09554	1.21474	0.270396	1
MDK	0.765054	0.114061	1.2144	0.270463	1
NCR3	0.650101	0.781469	1.21381	0.270579	1
STARD4	0.484748	3.88723	1.21321	0.270697	1
LMNA	0.392658	6.57566	1.21114	0.271106	1
DHX57	0.398719	3.63078	1.21099	0.271137	1
LINC00691	-0.608863	0.745394	1.2105	0.271233	1
ATP6V1B2	0.303036	5.63471	1.20958	0.271415	1
LOC100505738	0.44285	3.533	1.20954	0.271423	1
CENPP	0.379038	3.15951	1.20897	0.271535	1
RUFY4	0.604755	3.63149	1.20829	0.271672	1
FFAR4	0.542823	1.85483	1.20734	0.271859	1
ANKRD6	-0.680952	1.09246	1.20578	0.272169	1
MAPKAPK3	-0.363157	3.53858	1.20423	0.272479	1
USP5	0.383161	5.09606	1.20214	0.272894	1
CD70	0.387927	10.4998	1.20032	0.273258	1
MBNL3	-0.375459	5.18395	1.19992	0.273337	1
RASSF8	-0.397452	1.933	1.19979	0.273363	1
EIF2D	-0.328868	7.06731	1.19944	0.273433	1
TEC	-0.435885	3.77465	1.19799	0.273724	1
ZNF526	-0.319268	3.66881	1.19716	0.27389	1
PPAP2A	-0.477661	2.5974	1.19611	0.274101	1
SEMA4C	-0.351954	4.55577	1.1935	0.274624	1
C6orf164	0.826262	0.615854	1.19321	0.274683	1
NT5E	-0.497185	1.81509	1.19294	0.274737	1
ZKSCAN7	-0.462088	1.7322	1.19185	0.274957	1
TMEM62	-0.362097	3.50587	1.19135	0.275058	1
MSRB1	0.343815	4.45904	1.18981	0.275368	1
LOC283731	0.73368	0.55075	1.18945	0.275441	1
NDOR1	0.341619	3.22776	1.18789	0.275755	1
SIRPB2	0.844758	0.184017	1.18288	0.276771	1
SIKE1	-0.367355	5.25476	1.18129	0.277094	1
VMAC	-0.511666	2.21381	1.18066	0.277222	1
FLJ44635	-0.385798	3.10296	1.17951	0.277456	1
CBR1	0.347714	4.37033	1.17907	0.277545	1
TRMT1	-0.321177	4.24956	1.17837	0.277687	1
LOC100630918	-0.563358	0.855616	1.17776	0.277813	1
ANKRD20A5P	0.6766	2.03444	1.17428	0.278524	1
DFNA5	-0.50654	6.82344	1.17409	0.278562	1
LIG3	0.304681	4.35111	1.17273	0.278841	1
NTRK2	0.40998	4.7855	1.17234	0.27892	1
KIF5C	-0.796447	0.512159	1.17177	0.279038	1
ANG	0.685224	1.48516	1.17064	0.27927	1
NDUFAF5	0.350179	3.30573	1.16924	0.279558	1
TCN2	0.754429	1.89282	1.16856	0.279698	1
S100A11	0.321601	4.66941	1.16845	0.279719	1
APOL6	0.380918	6.92539	1.16831	0.279748	1
TBC1D30	-0.456623	3.38728	1.16792	0.279829	1
IDH1-AS1	-0.56798	2.08177	1.16709	0.280001	1
C8orf44	-0.435489	1.94822	1.16488	0.280455	1
DSC2	-0.527297	1.93095	1.1645	0.280534	1
RBM38	-0.393486	7.48248	1.16323	0.280796	1
HCAR3	0.875019	1.45316	1.16249	0.280949	1
C16orf80	-0.346176	4.82761	1.16149	0.281157	1
SNORA20	1.01829	0.760138	1.15867	0.281742	1
LINC00102	0.783743	0.996062	1.15829	0.281821	1
BTBD10	0.391599	4.26939	1.1575	0.281985	1
SCIMP	-0.407799	5.66715	1.1568	0.282129	1
ZNF709	-0.568737	2.07708	1.15655	0.282182	1
MPZ	0.555782	1.65974	1.15564	0.282371	1
PA2G4P4	0.583917	2.32434	1.1556	0.28238	1
TMX4	0.318253	4.21022	1.15524	0.282455	1
C14orf79	-0.960877	0.240082	1.15522	0.282459	1
ZNF827	0.40024	3.18888	1.15489	0.282527	1
ZNF383	0.572468	1.31608	1.15476	0.282555	1
RAB7L1	0.363035	5.67645	1.15446	0.282617	1
FYN	-0.547159	4.73488	1.15383	0.28275	1
PGAP2	-0.339848	4.95318	1.15326	0.282867	1
MEI1	0.366455	4.92765	1.15232	0.283064	1
IL17RD	0.389934	3.003	1.15189	0.283155	1
ABCB10	-0.326107	4.74142	1.15143	0.283249	1
SCARNA7	0.92216	0.62676	1.15104	0.283332	1
C2orf15	-0.621197	0.712697	1.15044	0.283457	1
TMEM254-AS1	0.60895	1.63315	1.1498	0.283592	1
KLHDC7B	-0.547793	1.85916	1.14743	0.284088	1
NLRP7	0.681667	1.75176	1.14716	0.284144	1
ECE2	-0.357276	3.28157	1.14607	0.284373	1
NCKAP5L	-0.517342	1.77906	1.14534	0.284527	1
RIMS3	0.448308	2.7133	1.14212	0.285205	1
EMP3	0.355533	3.96413	1.14117	0.285405	1
DNAJB4	-0.514854	2.1504	1.14109	0.285421	1
DCC	-1.57693	0.847534	1.14104	0.285434	1
VANGL2	-0.774432	0.415274	1.14074	0.285495	1
TMEM130	-0.371915	2.29937	1.14058	0.285529	1
WASL	0.296245	3.55574	1.13926	0.285809	1
GPR82	0.49534	2.28978	1.13544	0.286618	1
LOC100506100	0.380294	3.73366	1.13459	0.286798	1
CLYBL	-0.518175	1.82187	1.13402	0.286919	1
PRR18	-0.786235	0.285185	1.13382	0.286962	1
GLTSCR1L	-0.346266	4.72282	1.13369	0.286989	1
C9orf169	0.932035	0.608651	1.13262	0.287218	1
TMEM79	0.371393	3.36285	1.13227	0.287291	1
SART1	-0.36683	4.69095	1.13186	0.287378	1
NBPF3	-0.432507	2.30951	1.13141	0.287474	1
DIRAS1	-1.15271	0.333671	1.12835	0.288128	1
LMCD1	0.396961	2.05706	1.12831	0.288137	1
EPHA1-AS1	-0.378085	2.30669	1.12755	0.288298	1
RPS6KB2	0.359699	5.71094	1.12526	0.288789	1
IL32	0.357891	5.99605	1.1246	0.288929	1
ZHX2	-0.513099	3.01851	1.12428	0.288998	1
FAM92A1	0.522395	1.93044	1.12347	0.289173	1
KDM8	0.405362	2.30863	1.12299	0.289276	1
KIAA1407	0.578262	2.5243	1.12198	0.289492	1
HLA-DQA1	0.355637	5.03258	1.12154	0.289587	1
PHLPP1	-0.450279	2.90145	1.12143	0.28961	1
PLAGL2	-0.438317	5.58618	1.12143	0.289611	1
TRPV1	-0.451918	1.42197	1.12089	0.289727	1
ZNF75D	-0.475299	2.77067	1.12082	0.289741	1
STOM	-0.405119	5.45768	1.12023	0.28987	1
CNKSR1	0.643655	1.2208	1.11879	0.290179	1
KCNQ1	-0.541619	1.89461	1.11715	0.290533	1
TGM1	0.746154	0.332604	1.11676	0.290617	1
ZDHHC13	-0.445364	4.76355	1.11605	0.290771	1
PGM2L1	0.345394	3.50107	1.11589	0.290806	1
RNF141	0.34585	4.55011	1.11526	0.290941	1
MARVELD3	0.360035	2.66173	1.11513	0.29097	1
NQO2	0.486969	2.02314	1.11436	0.291137	1
DNASE1	-0.419503	2.37921	1.11412	0.291188	1
SNORA28	0.783134	0.753286	1.11375	0.291268	1
PTGES2	0.319603	5.34446	1.11163	0.291728	1
GMEB1	-0.325876	3.34669	1.11135	0.291789	1
LOC100144595	-0.646565	0.742741	1.11078	0.291912	1
ARHGAP23	-0.441875	3.90384	1.1104	0.291994	1
PCID2	-0.319426	5.56799	1.11008	0.292065	1
STMN3	0.449217	1.59933	1.10765	0.292593	1
FOXN2	-0.456272	4.24566	1.10707	0.292719	1
PALD1	-0.876331	0.857782	1.10609	0.292932	1
JPX	0.524208	1.45881	1.10603	0.292946	1
ANKRD13D	0.318167	3.10263	1.10476	0.293223	1
TRERF1	-0.497739	3.06797	1.10452	0.293277	1
NETO1	-1.92291	2.03566	1.10301	0.293606	1
HSD3BP4	0.627053	2.17649	1.10189	0.293853	1
FBXO48	-0.373251	2.34559	1.1007	0.294112	1
MMD	-0.315797	4.41683	1.09909	0.294465	1
GTF2H2B	-0.364437	3.08553	1.09865	0.294562	1
SMAD4	-0.326358	5.26258	1.09841	0.294615	1
COL4A4	-0.313468	3.21453	1.09818	0.294665	1
LOC100506023	0.600388	0.809107	1.09794	0.294718	1
TIGD5	-0.358256	2.57324	1.09784	0.294741	1
PIGF	-0.36727	4.50291	1.09708	0.294909	1
EIF4E2	0.31621	5.88579	1.09707	0.294909	1
ACP5	0.490355	5.34916	1.09608	0.295127	1
PRKCSH	-0.337599	6.30157	1.0959	0.295168	1
UTS2	-1.91656	2.17211	1.09517	0.295328	1
HCG27	0.584788	0.752994	1.09409	0.295567	1
MAPK7	-0.471348	1.98194	1.09367	0.29566	1
PDE4B	0.365752	4.24277	1.09333	0.295734	1
MED15	-0.347554	4.64155	1.0919	0.29605	1
SELPLG	0.477588	3.95034	1.0909	0.296273	1
DDX28	-0.311348	4.84807	1.09072	0.296313	1
DHRS4L2	-0.571119	0.692955	1.08992	0.296489	1
AGER	-0.443085	2.00303	1.08972	0.296534	1
BTG3	0.376049	6.04458	1.08891	0.296712	1
PPP2R5D	0.340179	5.35054	1.08659	0.297228	1
PHF12	0.300811	4.30235	1.08536	0.297501	1
SORBS3	-0.724746	0.690881	1.08507	0.297565	1
SQLE	0.447511	6.24451	1.08423	0.297754	1
CD109	0.427696	2.32691	1.08358	0.297897	1
ZNF250	-0.374881	1.77404	1.08356	0.297903	1
CLIC6	-0.610076	4.35925	1.08312	0.298	1
CTDP1	-0.308976	4.91871	1.08221	0.298205	1
PLCH2	0.72994	0.527963	1.08187	0.298279	1
NHLRC1	0.830982	-0.0353307	1.0818	0.298296	1
MKRN2	-0.31287	4.54871	1.08035	0.298619	1
KLK2	-0.836465	0.870652	1.08025	0.298642	1
SGPP1	-0.37919	5.30605	1.07847	0.29904	1
SNAI3	-0.609049	1.70671	1.0765	0.299481	1
SLC9A1	0.365577	3.32932	1.076	0.299595	1
BCL3	0.337243	6.55996	1.07537	0.299736	1
TNRC18P1	0.479074	2.6634	1.07518	0.299778	1
KDSR	-0.321621	4.79331	1.07479	0.299866	1
ENTPD3-AS1	0.64407	0.419582	1.07463	0.299902	1
SPTY2D1-AS1	-0.454593	1.94188	1.0746	0.29991	1
TLK2	-0.293503	5.3149	1.07379	0.300091	1
UEVLD	-0.604466	0.8748	1.07201	0.300491	1
MAML1	-0.344994	4.21572	1.0685	0.301286	1
ARHGAP30	0.284928	7.41515	1.06704	0.301615	1
PYROXD2	-0.636779	1.3025	1.06579	0.301898	1
ACER3	0.362713	2.63917	1.06517	0.302039	1
ANKRD65	0.426458	5.18577	1.06354	0.30241	1
THAP10	-0.635697	1.09674	1.06318	0.30249	1
CCDC7	0.496601	1.05233	1.06277	0.302585	1
RPS14	-0.310606	12.6721	1.06084	0.303025	1
HSPA1A	0.630182	4.16478	1.05943	0.303345	1
RBM7	-0.356895	3.91949	1.0591	0.30342	1
ANKS3	0.395072	2.61226	1.05903	0.303436	1
PKM	0.41082	8.91571	1.05881	0.303486	1
CDHR3	0.391623	1.68851	1.05842	0.303575	1
LZTFL1	-0.554918	1.74397	1.05782	0.303714	1
RUFY3	-0.450121	4.38437	1.05561	0.304219	1
PPIL3	-0.355059	4.89745	1.05549	0.304246	1
CBFB	-0.315156	6.11737	1.05455	0.304461	1
PCYOX1L	-0.34807	3.36325	1.05345	0.304714	1
ATP6V0E2	0.346859	4.85789	1.05156	0.305148	1
TPM1	0.549303	1.19046	1.0512	0.305231	1
LRSAM1	-0.352179	2.79664	1.05053	0.305385	1
NDUFA3	0.333439	5.43848	1.04892	0.305756	1
GLTSCR1	-0.380585	3.74243	1.04837	0.305882	1
FLT3LG	-0.41564	3.01139	1.04825	0.305911	1
ALDH6A1	-0.346253	3.15456	1.04805	0.305957	1
CDIP1	-0.364567	4.71951	1.04703	0.306192	1
C16orf45	1.1262	-0.0504292	1.04614	0.306399	1
LOC100507433	-0.600293	0.116534	1.04567	0.306507	1
C6orf48	-0.417433	7.89857	1.04433	0.306817	1
SFI1	0.298226	4.62967	1.04277	0.307177	1
ZFAS1	-0.388793	8.50251	1.04235	0.307275	1
EMILIN2	0.374984	1.57528	1.04231	0.307284	1
RPL41	-0.244572	13.0627	1.04203	0.30735	1
ZNF285	-0.708986	0.567669	1.04196	0.307365	1
C6orf52	-0.638889	0.545646	1.04026	0.30776	1
LOC541471	0.487187	3.27127	1.03932	0.30798	1
SLAMF8	-1.90402	0.177379	1.03698	0.308526	1
FKBPL	0.35789	3.07914	1.03646	0.308647	1
LILRB4	0.519249	3.06834	1.03632	0.308679	1
RFPL1-AS1	0.534897	1.86539	1.03545	0.308881	1
LYPD6B	-0.894505	1.75699	1.03432	0.309145	1
ADARB2	0.859	0.39663	1.03311	0.30943	1
TMEM161A	0.294558	4.61694	1.0323	0.309619	1
PDIA4	0.316956	8.35015	1.03123	0.309871	1
LOC392196	-1.94643	-0.802663	1.0312	0.309878	1
NUGGC	0.56226	3.31048	1.0303	0.310089	1
DNAAF2	-0.293424	4.4659	1.02992	0.310178	1
PDZD8	-0.489977	1.68319	1.02878	0.310445	1
SNORD104	0.340035	3.6615	1.02846	0.310521	1
SULF2	0.508061	2.91503	1.02826	0.310567	1
CLUHP3	-0.343862	2.84928	1.0278	0.310675	1
ZFP42	0.414225	1.99313	1.0265	0.310982	1
SAMD12	-0.618963	-0.151767	1.02567	0.311179	1
A4GALT	0.370824	3.77175	1.02493	0.311351	1
IL6ST	-0.457851	5.19029	1.02448	0.31146	1
MAP6D1	-0.554216	0.751449	1.02426	0.311511	1
PRR12	0.336628	3.24705	1.02378	0.311623	1
PRKACB	0.36606	3.41023	1.02207	0.312028	1
ANO9	-0.359775	3.49504	1.02168	0.312122	1
SLC35D2	-0.492672	3.04285	1.02144	0.312178	1
CDC25B	0.320031	5.18738	1.02066	0.312362	1
LOC93622	-0.316804	3.0481	1.02054	0.31239	1
MBLAC1	0.68605	0.373031	1.02008	0.312501	1
FAM86DP	0.577439	0.455525	1.01988	0.312548	1
KLHL5	0.299685	4.75586	1.01966	0.3126	1
CUBN	-0.439568	1.45086	1.01951	0.312636	1
MPST	-0.367258	3.90149	1.01916	0.312717	1
MOB3A	0.317315	5.56765	1.0185	0.312875	1
SH3GL1	0.303925	5.80034	1.01769	0.313067	1
PHOSPHO2	-0.396865	2.10293	1.01605	0.313458	1
IRF2BP2	-0.422794	7.56744	1.01426	0.313883	1
RBM48	-0.406439	2.66611	1.01356	0.314052	1
LRCH4	0.302758	5.35779	1.01302	0.314181	1
FAM149B1	-0.462903	2.63026	1.01191	0.314445	1
WDR53	0.364211	2.74507	1.01151	0.314541	1
LST1	-0.59678	1.69205	1.01078	0.314716	1
TPMT	0.29402	4.12453	1.01065	0.314748	1
IRF3	0.306172	4.65385	1.00997	0.314909	1
SPATA20	-0.361931	2.70132	1.00997	0.31491	1
GBP3	0.617611	3.16915	1.00915	0.315107	1
FZD1	-0.565674	0.922261	1.00834	0.315302	1
TOR1B	-0.295195	3.82529	1.00768	0.31546	1
KCNMA1	0.642173	5.42533	1.00757	0.315486	1
LOC100129250	-0.34362	5.10828	1.00756	0.315488	1
DNAJC22	0.521709	1.07562	1.00661	0.315716	1
IL15RA	-0.389302	4.15341	1.00576	0.31592	1
PGAP3	-0.336941	2.89579	1.00382	0.316389	1
PEMT	0.440369	1.84697	1.00184	0.316866	1
LEPROTL1	0.275922	5.41069	1.00141	0.31697	1
ZNF280B	0.407373	2.88183	1.00045	0.317201	1
TEX14	-0.730982	0.630276	0.998834	0.317593	1
BEND3P3	0.613935	0.411058	0.998471	0.317681	1
MCTP2	0.435892	3.4621	0.997976	0.317801	1
ZC3H7B	-0.298075	6.44488	0.9976	0.317892	1
SPIN1	-0.313942	4.0421	0.997103	0.318013	1
CLIC2	-0.50709	3.66974	0.996985	0.318041	1
C11orf35	-0.396934	2.64239	0.996631	0.318127	1
VASH1	-0.837879	0.448845	0.996463	0.318168	1
ABCF1	0.288748	6.90258	0.995009	0.318521	1
BCL11A	-0.415443	5.53075	0.994011	0.318764	1
BHLHB9	0.802727	0.366065	0.99309	0.318988	1
ZIK1	-0.446467	1.26011	0.992952	0.319022	1
ATXN1	-0.335063	4.20749	0.991766	0.319311	1
TEX9	0.440638	2.81248	0.990512	0.319617	1
GIGYF1	-0.313327	4.69885	0.990478	0.319626	1
ELMOD3	0.300076	3.5778	0.990309	0.319667	1
IL23A	0.376338	2.97322	0.989797	0.319792	1
KIAA0226L	-0.34143	5.43777	0.989787	0.319794	1
GCLC	0.31752	3.77464	0.988854	0.320023	1
C17orf99	0.427269	3.2006	0.988262	0.320168	1
ACTA2	-0.343705	5.41654	0.987733	0.320297	1
CALN1	-0.654933	0.372336	0.987637	0.320321	1
FKBP7	-0.530862	1.44875	0.985642	0.32081	1
ZNF805	-0.415839	3.39661	0.985494	0.320846	1
SLC22A5	0.366293	2.05335	0.984582	0.32107	1
LOC150381	-0.456561	3.84292	0.98457	0.321073	1
GRM6	-0.350095	2.55712	0.984374	0.321121	1
GTPBP2	-0.496423	5.67928	0.983925	0.321232	1
DDX47	-0.327556	5.95747	0.983461	0.321346	1
RAB6B	-1.27169	0.132653	0.98317	0.321418	1
HIST1H2BC	-0.590778	1.87758	0.983039	0.32145	1
FAM32A	0.28206	6.92468	0.982604	0.321557	1
CCDC102A	0.337657	3.48985	0.982285	0.321635	1
C11orf63	0.521759	1.70683	0.982274	0.321638	1
AGO1	0.272826	4.00616	0.980204	0.322148	1
TBC1D4	-0.355853	5.41301	0.980164	0.322158	1
LOC440288	-0.379673	3.25132	0.978856	0.322481	1
UFD1L	0.28509	6.5741	0.9781	0.322668	1
LOC100507266	0.522292	0.502116	0.977632	0.322784	1
IL16	-0.333941	5.74288	0.975281	0.323367	1
MCPH1	-0.312341	4.0535	0.974942	0.323451	1
NFATC4	0.471573	2.20384	0.974777	0.323492	1
CHP1	-0.290882	5.97096	0.974242	0.323624	1
ZNF41	0.522654	0.844962	0.974087	0.323663	1
EBI3	-0.347352	6.78277	0.973268	0.323866	1
ARHGEF19	-0.411923	2.2817	0.972807	0.323981	1
POLR3E	-0.28555	4.85325	0.970405	0.324579	1
RNF111	-0.268209	4.80033	0.968836	0.324971	1
SCAMP2	0.387375	4.64554	0.968419	0.325075	1
TNFSF4	-0.337209	5.11743	0.967781	0.325234	1
C11orf65	-0.589384	0.438724	0.966682	0.325509	1
LARP6	-0.611214	4.23492	0.965264	0.325864	1
DHODH	0.329627	3.17669	0.96376	0.326241	1
PAK6	-0.570345	0.615903	0.963188	0.326385	1
DOK4	-0.401492	3.47824	0.960885	0.326964	1
NEIL2	0.298771	4.12112	0.95964	0.327278	1
BHMT2	0.37074	2.64776	0.95935	0.327351	1
RSPH1	-0.567695	1.69742	0.958287	0.327619	1
ZNF574	0.353383	2.66724	0.958225	0.327635	1
STAMBP	-0.265058	6.12911	0.958136	0.327657	1
NAA10	0.334676	4.46941	0.957814	0.327738	1
ISL2	-0.513162	2.87935	0.956476	0.328076	1
SEPT7P2	0.447343	2.23675	0.95634	0.328111	1
PLOD3	0.298165	4.32352	0.956013	0.328194	1
RAD51D	0.322165	3.25027	0.954189	0.328655	1
DHX37	-0.334205	4.44015	0.953731	0.328771	1
HERC2P2	0.664115	0.669863	0.953547	0.328818	1
RBBP6	0.362699	6.66743	0.952975	0.328963	1
C17orf75	0.281077	4.66008	0.950406	0.329616	1
OGFOD3	-0.284215	4.79754	0.950264	0.329652	1
ZSCAN20	0.515009	1.19164	0.949133	0.32994	1
PPME1	0.293246	4.48925	0.948966	0.329983	1
OAZ2	0.299984	7.19466	0.948712	0.330047	1
ADPGK	-0.252719	5.58032	0.948692	0.330052	1
SNORD83B	0.867486	0.38162	0.948613	0.330073	1
ARHGAP27	-0.293778	4.53118	0.947962	0.330239	1
DAPK1	-0.42057	5.51292	0.947944	0.330243	1
OTUD3	-0.37488	2.70216	0.94772	0.3303	1
HGSNAT	-0.318522	4.22804	0.946487	0.330615	1
COQ6	-0.326981	4.11878	0.94596	0.33075	1
CDKN2D	0.381033	3.59058	0.945814	0.330787	1
C6orf203	0.42981	3.8895	0.945088	0.330973	1
LBH	-0.378142	4.0918	0.944886	0.331025	1
ASTE1	-0.332527	3.05371	0.944452	0.331136	1
TMEM243	-0.322338	5.68775	0.944088	0.331229	1
NFKB2	0.309906	5.36332	0.942326	0.33168	1
LOC100128398	-0.435588	1.97923	0.941864	0.331799	1
ZNF219	0.409729	2.06224	0.941752	0.331828	1
SLC16A10	0.397683	2.58909	0.941543	0.331881	1
KDELC2	-0.40045	3.4414	0.94053	0.332142	1
SWT1	-0.620377	2.2369	0.939006	0.332534	1
TARBP1	-0.309938	4.19301	0.938965	0.332544	1
DENND1B	0.625969	2.40128	0.937056	0.333036	1
GBP4	0.378871	5.21174	0.936931	0.333068	1
H2BFM	0.424483	1.858	0.935426	0.333457	1
SNORA63	0.518174	2.20426	0.93448	0.333702	1
SSPN	0.675209	0.595489	0.933866	0.33386	1
LAD1	-1.51105	-0.290663	0.933704	0.333902	1
CMKLR1	0.553161	1.74778	0.933565	0.333938	1
SNORD76	-0.58647	1.04905	0.933337	0.333997	1
TNFSF11	0.367304	3.41868	0.933232	0.334024	1
LOC257396	0.449543	1.52673	0.932798	0.334137	1
LOC100240735	-0.505075	1.39227	0.930875	0.334636	1
UBE2F	0.269757	5.02575	0.929929	0.334881	1
ZNF490	-0.321933	2.5153	0.92962	0.334962	1
BEND4	0.493193	2.01211	0.928773	0.335182	1
VWA2	-0.685722	0.288482	0.927816	0.335431	1
S1PR1	-0.346814	4.78873	0.926752	0.335708	1
CTCF	0.269452	6.18284	0.926462	0.335784	1
CNNM4	-0.394609	4.35945	0.926401	0.3358	1
EIF5A	0.335987	5.22616	0.925	0.336166	1
MALAT1	0.498927	12.5743	0.924976	0.336172	1
FAM49A	-1.42978	0.0082797	0.924586	0.336274	1
MLEC	0.2846	6.8477	0.924297	0.336349	1
SNX9	-0.40564	2.87777	0.923954	0.336439	1
CCND2	0.289533	10.0591	0.923827	0.336472	1
ANO6	-0.298701	5.39132	0.922889	0.336717	1
KDM4D	0.638691	0.682149	0.921712	0.337026	1
PRPF19	-0.335654	6.90979	0.921406	0.337106	1
LILRB3	0.420356	2.56742	0.921233	0.337151	1
TAF4	-0.293088	3.81621	0.921222	0.337154	1
IGF1	0.467097	3.11867	0.920429	0.337362	1
SOCS1	0.333659	6.33487	0.920281	0.337401	1
SLC8A3	0.518741	1.52259	0.919795	0.337529	1
SLC35B1	0.27837	5.87371	0.91918	0.33769	1
LOC344967	0.376313	2.83441	0.918817	0.337786	1
CCNB1IP1	-0.356492	5.12537	0.918205	0.337947	1
KDM3B	-0.27854	4.79578	0.917712	0.338077	1
HOXC6	-0.629999	0.668274	0.917274	0.338192	1
TEF	0.438382	2.13834	0.916547	0.338383	1
WDR25	-0.348261	3.04859	0.915976	0.338534	1
OR7E37P	0.549071	0.992113	0.91562	0.338628	1
SH2B3	-0.286628	5.16291	0.915607	0.338631	1
ANKRD33B	0.277282	6.45287	0.915519	0.338654	1
CXCL10	0.776406	3.78192	0.914867	0.338826	1
GGT7	-0.432597	3.06611	0.914364	0.338959	1
PYHIN1	0.937925	0.026809	0.913546	0.339175	1
QPCTL	-0.423883	5.61018	0.913487	0.339191	1
JAKMIP2	0.628928	1.72804	0.913391	0.339216	1
FAM8A1	-0.364035	2.99496	0.913276	0.339247	1
FBXL18	0.281622	4.98507	0.912734	0.33939	1
TMEM199	0.256604	4.73232	0.91146	0.339727	1
TOP3A	0.308049	3.47752	0.911075	0.339829	1
FLYWCH2	-0.400556	3.02213	0.911053	0.339835	1
SLC41A2	-0.332023	2.62074	0.910877	0.339882	1
BRD8	0.327325	5.1073	0.908621	0.340481	1
BCL2L14	0.701124	0.939725	0.908191	0.340595	1
SGCE	-0.353911	3.52883	0.907937	0.340662	1
C21orf67	0.527492	0.939055	0.907687	0.340729	1
POLE4	0.335332	5.53899	0.907018	0.340907	1
DNAJC6	0.406842	2.79777	0.90682	0.34096	1
DIRC2	-0.536946	0.927666	0.906461	0.341055	1
SETD1B	-0.251342	5.83109	0.905891	0.341207	1
ZNF506	-0.333576	2.65411	0.904606	0.34155	1
AMZ1	-0.509627	1.18609	0.904339	0.341621	1
LOC100129480	0.52826	1.30459	0.902528	0.342105	1
HSD17B1	0.827622	0.199037	0.902516	0.342108	1
MORN2	0.334914	2.67926	0.902082	0.342224	1
ABHD4	0.364041	4.20111	0.90177	0.342308	1
TRMT2B	0.276773	4.37775	0.901348	0.342421	1
RLN2	0.381254	1.55119	0.901115	0.342483	1
MINK1	-0.318815	3.74704	0.90076	0.342578	1
SLC6A20	-0.565994	0.937863	0.89978	0.342841	1
CYTH2	-0.325524	4.9842	0.899678	0.342868	1
CD82	0.316858	6.79372	0.899646	0.342877	1
ADRB2	-0.781669	0.511859	0.89873	0.343123	1
IGLL3P	0.740223	0.0672142	0.898399	0.343211	1
ANKDD1A	-0.346634	3.24597	0.898289	0.343241	1
LRRC37A4P	-0.380279	2.24346	0.89821	0.343262	1
C1orf200	-0.629535	0.560349	0.895443	0.344007	1
CYB5R2	0.356254	2.44326	0.894657	0.344219	1
RNASE6	-0.305495	3.27719	0.894558	0.344245	1
STAC2	0.54454	1.24725	0.89377	0.344458	1
TGFB1	-0.311836	4.66893	0.893672	0.344484	1
GAB1	-0.397553	2.54535	0.893582	0.344509	1
ZNF773	-0.328529	2.59823	0.893276	0.344591	1
TUBB2A	0.461478	5.21339	0.89295	0.344679	1
MPI	-0.298378	3.90411	0.892614	0.34477	1
MYO6	0.411583	6.06349	0.892393	0.34483	1
RPL37	-0.264512	12.1501	0.892312	0.344851	1
RNF207	-0.393901	2.32262	0.892244	0.34487	1
PTCD2	0.477881	2.39062	0.891983	0.34494	1
MYO18A	0.346871	2.78009	0.891261	0.345136	1
TECRL	0.617777	0.365917	0.890526	0.345335	1
LNPEP	-0.39954	2.64608	0.890188	0.345426	1
NDUFAF6	-0.326869	3.17624	0.890047	0.345465	1
RPS11	-0.297646	11.3227	0.889688	0.345562	1
PLAC8	-0.334234	8.12645	0.888565	0.345867	1
HP07349	0.587048	1.32606	0.887696	0.346102	1
ALDOC	0.348853	4.15446	0.887629	0.346121	1
SPSB1	0.395515	2.47612	0.887057	0.346276	1
TRIM45	-0.511711	0.654426	0.887043	0.34628	1
ZKSCAN1	0.368452	2.98197	0.886878	0.346325	1
TMIGD2	0.46269	1.00667	0.886601	0.3464	1
ABCB5	0.45689	1.40223	0.885122	0.346803	1
LTB4R	0.299668	3.35296	0.885031	0.346827	1
SERPINB9	0.332886	7.23204	0.884833	0.346881	1
MAPKBP1	0.308946	3.95587	0.884677	0.346924	1
FAM133B	0.428156	3.07856	0.884453	0.346985	1
PIFO	-0.435101	1.51437	0.883983	0.347113	1
CPT1B	0.54212	1.1585	0.883635	0.347208	1
MROH6	0.573238	0.61085	0.882041	0.347643	1
MIR3676	0.746109	-0.0100548	0.880865	0.347965	1
NPHS1	0.551229	1.19874	0.879352	0.348379	1
RASSF4	0.428648	3.03675	0.879313	0.34839	1
WDR63	0.506812	1.60077	0.879232	0.348412	1
WDR4	-0.346223	4.29708	0.878855	0.348516	1
ANKRD20A9P	0.333453	5.24347	0.878011	0.348747	1
CHSY1	-0.279771	5.02347	0.876223	0.349238	1
ACN9	-0.332694	4.09844	0.876187	0.349248	1
RP1-177G6,2	0.461	1.6359	0.876132	0.349263	1
MSL3P1	0.30533	2.7753	0.876131	0.349263	1
CDH1	-0.556786	1.21521	0.875827	0.349347	1
PTPN1	0.265973	6.85189	0.875321	0.349486	1
ARMC5	-0.343136	2.54506	0.875277	0.349498	1
FOXP4	-0.476403	3.58584	0.874796	0.349631	1
RPS8	-0.236238	12.59	0.874701	0.349657	1
PIK3CD	0.278673	6.73153	0.873895	0.349879	1
TUBA8	-0.43384	2.26829	0.873443	0.350004	1
GPR114	0.352773	4.45831	0.871529	0.350532	1
AMZ2	0.25095	5.65478	0.870998	0.350679	1
COQ10A	-0.301505	2.61347	0.870776	0.35074	1
DNAJC4	-0.365287	3.31184	0.87017	0.350908	1
KIAA1731	0.432313	4.35581	0.870003	0.350954	1
RABEP2	0.282125	4.16897	0.868586	0.351347	1
DNAJA4	0.477951	2.63894	0.867699	0.351593	1
TTC38	-0.300605	3.8939	0.866889	0.351818	1
CDC42BPB	-0.292005	4.27176	0.866736	0.351861	1
PNRC1	-0.36687	6.69974	0.866562	0.351909	1
CCL25	0.580583	2.72799	0.86583	0.352112	1
TRUB1	-0.309813	5.08384	0.86516	0.352299	1
ZNF501	-0.497081	0.571804	0.864369	0.352519	1
PHLDA3	0.337715	5.65019	0.864004	0.35262	1
TMEM53	0.360779	1.77535	0.863621	0.352727	1
SLC37A2	0.443934	2.39486	0.863216	0.35284	1
CEACAM22P	0.419139	1.86247	0.862918	0.352923	1
IPMK	0.320049	3.56434	0.86098	0.353464	1
MAP3K4	0.3109	5.52576	0.86031	0.353652	1
KCTD13	-0.401966	3.34776	0.857813	0.354352	1
ZNF772	-0.303369	4.05829	0.856901	0.354607	1
NPM2	0.368569	1.85263	0.856766	0.354645	1
RRAD	0.568249	2.91275	0.855852	0.354902	1
SREK1	0.480912	6.51206	0.854658	0.355238	1
ZNF549	-0.306129	2.41352	0.854633	0.355245	1
PIP4K2C	0.299817	4.53122	0.854623	0.355248	1
LOC100506233	0.331328	3.58439	0.852973	0.355713	1
GATM-AS1	-0.515604	1.33961	0.852835	0.355752	1
ZNF253	-0.482031	0.60722	0.851315	0.356181	1
VIPAS39	-0.275589	4.86141	0.850973	0.356277	1
LTBP3	-0.357771	2.56565	0.850631	0.356374	1
SESN3	0.718119	1.9399	0.85024	0.356485	1
GMCL1P1	-0.630311	0.743104	0.850096	0.356525	1
C8orf86	0.428825	2.20269	0.850032	0.356543	1
GK	-0.314488	3.70813	0.849048	0.356822	1
DUSP15	0.751073	-0.127332	0.848994	0.356837	1
LGALS1	0.423117	6.6514	0.848565	0.356959	1
PRIM1	-0.359875	3.33685	0.848307	0.357032	1
LOC144486	0.497134	1.24396	0.847496	0.357262	1
ZNF212	-0.278566	4.57906	0.846879	0.357437	1
SNORD119	0.645629	0.532091	0.846591	0.357519	1
LOC100508120	-0.458541	0.93563	0.846536	0.357534	1
IMP4	0.273313	5.24883	0.846298	0.357602	1
LOC100129269	-0.383967	2.77829	0.846135	0.357648	1
LYRM4	-0.298326	5.7513	0.84596	0.357698	1
KIAA0247	-0.275146	6.42995	0.845807	0.357741	1
DGKD	-0.38595	6.41542	0.844643	0.358072	1
SNORA25	-0.535622	1.87031	0.842652	0.358639	1
ANXA3	-0.495765	0.132984	0.842481	0.358688	1
NFKBIL1	-0.441777	4.80242	0.841632	0.35893	1
ZNF530	0.491838	0.724922	0.840521	0.359248	1
PCIF1	0.309179	2.47649	0.839814	0.35945	1
EMX1	0.50211	2.775	0.839373	0.359576	1
GPR63	-0.289194	2.94563	0.838936	0.359701	1
SH3PXD2A	0.261255	4.71277	0.837372	0.36015	1
HIST2H2AC	0.461569	1.31187	0.836871	0.360293	1
GINM1	-0.283908	3.45553	0.836852	0.360299	1
TMEM106A	0.323021	2.69929	0.836627	0.360363	1
SMPD3	0.876251	1.12546	0.836598	0.360372	1
VMP1	0.30355	6.71977	0.835536	0.360677	1
PAK1	0.29378	6.73109	0.832469	0.36156	1
FAM221A	-0.394529	2.09191	0.831123	0.361948	1
SYT17	-0.621069	0.857192	0.831069	0.361964	1
ANKRD30BL	0.612085	0.79988	0.831035	0.361973	1
FAM117B	-0.403273	2.28289	0.830985	0.361988	1
TMC8	-0.264916	5.91001	0.830729	0.362062	1
GPATCH3	0.3376	2.999	0.830555	0.362112	1
CHMP7	0.305857	4.07073	0.8305	0.362128	1
SAMSN1	-0.527422	5.27023	0.830283	0.362191	1
LNP1	-0.473949	1.10881	0.828851	0.362605	1
ST3GAL6	0.373894	3.06934	0.828128	0.362814	1
DERA	-0.264226	4.93299	0.82809	0.362825	1
POLG	0.25736	4.83517	0.827967	0.362861	1
RIMKLB	0.350048	1.69585	0.827946	0.362867	1
PARD6B	-0.379977	2.305	0.827636	0.362957	1
YPEL2	-0.483481	2.47923	0.827591	0.36297	1
CCDC85C	-0.445769	0.879465	0.827138	0.363101	1
SLC22A9	-0.451953	0.939083	0.826727	0.363221	1
CCDC88C	0.264309	6.04619	0.825651	0.363533	1
CBX8	-0.533375	0.959736	0.824839	0.363769	1
PRRG4	0.292184	3.81529	0.824838	0.36377	1
PDIA3	0.305184	7.09071	0.824393	0.363899	1
C9orf3	-0.344954	2.14251	0.824219	0.363949	1
WHAMMP3	-0.555816	0.351675	0.824011	0.36401	1
SHISA8	-0.312783	2.42528	0.82391	0.364039	1
HAVCR2	-0.336928	2.32859	0.823037	0.364294	1
R3HDM4	0.308649	5.61076	0.822789	0.364366	1
NOD2	0.313724	2.95306	0.822155	0.364551	1
HIVEP2	-0.360511	4.1341	0.821742	0.364671	1
ZNF142	-0.288943	4.1099	0.821106	0.364857	1
PSMC1	0.291476	7.88899	0.820949	0.364903	1
GLTSCR2	-0.315988	8.6678	0.820855	0.36493	1
MED24	0.31554	7.31026	0.819969	0.365189	1
KIAA1456	0.354056	2.51818	0.819481	0.365332	1
LOC100302640	-0.666646	0.794251	0.81944	0.365344	1
GTF2H3	-0.25557	6.17388	0.818065	0.365747	1
PLD6	0.286809	3.2361	0.817676	0.36586	1
SNORA33	0.688698	3.82518	0.817476	0.365919	1
SNORA2B	0.53546	2.01648	0.817384	0.365946	1
LINS	0.367403	3.20514	0.817269	0.36598	1
SLC14A2	-0.430283	1.16703	0.817114	0.366025	1
FLJ30838	-0.495965	1.02021	0.816295	0.366266	1
ATP6V1H	-0.263005	5.86578	0.816257	0.366277	1
SLC23A2	-0.419893	2.89397	0.816068	0.366332	1
FTSJD1	-0.335248	4.65691	0.815772	0.366419	1
ALDH8A1	0.524793	0.969222	0.813619	0.367052	1
DENND3	-0.300033	4.19186	0.813031	0.367226	1
FAM98B	-0.294611	4.25234	0.812027	0.367522	1
RNF125	-0.332765	3.30643	0.810829	0.367875	1
RAB33B	-0.284507	3.60351	0.810698	0.367914	1
MXD1	-0.331043	4.40013	0.81042	0.367996	1
LAPTM4B	-0.471727	4.84164	0.809301	0.368327	1
WNT6	0.418278	1.15785	0.808428	0.368585	1
CDK10	-0.258497	4.42762	0.808059	0.368695	1
RAB33A	-0.486175	3.76946	0.808009	0.36871	1
USP19	-0.291667	5.47654	0.807586	0.368835	1
GPSM2	0.277087	2.38706	0.807573	0.368839	1
PPP1R10	0.269823	6.51326	0.807553	0.368845	1
HRH1	0.462633	0.858408	0.807276	0.368927	1
RPL19P12	-0.645665	0.616647	0.80701	0.369006	1
FMNL3	-0.284216	4.63291	0.806747	0.369084	1
TFIP11	-0.261562	4.4222	0.806254	0.36923	1
CTIF	-0.447846	1.47492	0.805153	0.369557	1
PLEKHN1	0.646003	0.371563	0.804448	0.369767	1
DUSP18	0.321767	2.36894	0.804287	0.369815	1
ZSCAN31	-0.518926	0.664902	0.803688	0.369993	1
SLC35B2	-0.311236	5.36637	0.803618	0.370014	1
MYLK-AS1	0.554935	0.362815	0.803418	0.370073	1
AXIN1	-0.287978	3.87655	0.802877	0.370235	1
BCYRN1	0.41872	8.18371	0.801197	0.370736	1
CHST7	-0.381252	4.73052	0.801134	0.370755	1
RNF113A	-0.288303	4.79179	0.80051	0.370941	1
SDF2	-0.265121	5.64499	0.798833	0.371443	1
POLR2J3	-0.341706	3.65319	0.798663	0.371493	1
NMB	-0.488504	1.32291	0.798412	0.371569	1
MDGA1	-0.39128	1.62976	0.798313	0.371598	1
PPFIA4	0.804828	-0.547709	0.797714	0.371778	1
GSG2	-0.482167	2.10373	0.797563	0.371823	1
ENSA	0.257073	7.77805	0.79735	0.371887	1
FHL3	-0.322389	2.91302	0.797332	0.371892	1
ENOSF1	-0.236637	4.75105	0.79713	0.371953	1
ANKRD46	-0.321939	3.88633	0.797043	0.371979	1
PSMB7	0.265021	7.127	0.796515	0.372137	1
TASP1	0.309296	3.11667	0.796223	0.372225	1
SEMA6D	0.914638	-0.315932	0.796148	0.372248	1
SYCE1L	-0.715569	0.371422	0.795438	0.372461	1
C2orf42	-0.322469	3.02626	0.795065	0.372573	1
AKT3	-0.366536	3.537	0.795051	0.372577	1
UBE2D4	-0.305676	2.64035	0.794027	0.372885	1
CACUL1	0.237535	6.3236	0.793999	0.372894	1
LILRA6	0.554678	0.523943	0.793821	0.372947	1
XCL1	0.847868	0.945474	0.793763	0.372965	1
STK35	0.255882	5.01434	0.79356	0.373026	1
ADTRP	0.470215	1.17792	0.793529	0.373035	1
IQCE	0.409444	2.64087	0.792935	0.373214	1
ANAPC10	-0.26563	4.70518	0.792545	0.373332	1
HIPK3	0.419343	1.55234	0.79254	0.373333	1
LOC155060	-0.454046	1.60072	0.791371	0.373686	1
ARL16	-0.254	3.90271	0.790702	0.373888	1
PPTC7	-0.402583	1.35603	0.790584	0.373924	1
U2AF1L4	-0.357364	3.40321	0.790233	0.37403	1
CD320	-0.30771	4.17136	0.790071	0.374079	1
DOLPP1	0.304776	4.18685	0.789325	0.374304	1
KIAA0195	0.258372	4.96459	0.78877	0.374472	1
EIF4A2	-0.39198	8.09261	0.788243	0.374632	1
CHCHD6	0.363047	4.44107	0.788218	0.374639	1
PTK6	0.377782	2.03273	0.786912	0.375035	1
RASSF6	0.445317	4.36881	0.785652	0.375418	1
WDR52	0.48101	2.71574	0.78565	0.375419	1
EXOSC1	-0.232704	5.71532	0.784017	0.375915	1
SLC25A35	0.550749	0.647636	0.783816	0.375977	1
METTL22	0.329756	1.99168	0.783587	0.376046	1
TM9SF2	-0.279123	7.36891	0.783541	0.37606	1
UBE2E2	-0.297147	4.93777	0.783427	0.376095	1
NT5M	0.423735	2.12586	0.783024	0.376218	1
IGJ	-0.416278	10.511	0.782494	0.376379	1
INTS7	-0.276041	4.36202	0.781948	0.376546	1
PNP	0.383802	5.96468	0.781702	0.376621	1
DNAJB1	0.315861	5.85004	0.780889	0.376869	1
DTWD2	0.361207	2.17518	0.780819	0.376891	1
LOC729683	-0.377566	2.94853	0.779304	0.377354	1
NDST2	-0.25694	4.34121	0.779145	0.377403	1
STEAP3	-0.382739	2.9161	0.778101	0.377722	1
LHX2	-0.514256	0.681511	0.777687	0.377849	1
NDRG1	0.624065	0.632875	0.777364	0.377948	1
LOC100507117	-0.309795	2.2753	0.777347	0.377954	1
SAMD5	0.370145	1.56527	0.777199	0.377999	1
PRKCE	-0.451641	2.12174	0.776538	0.378202	1
RCE1	0.295532	2.63537	0.77536	0.378564	1
RFX3	-0.438503	1.53109	0.77475	0.378752	1
PHTF1	0.404076	2.92488	0.77473	0.378758	1
RPL23AP82	0.683604	0.692896	0.773952	0.378997	1
MST1R	0.704888	0.175408	0.773715	0.37907	1
NUDT14	0.593019	0.873061	0.773335	0.379187	1
SIAH1	-0.273789	4.31373	0.772861	0.379333	1
PHF5A	-0.307191	6.49066	0.772758	0.379365	1
ALG6	0.406523	3.54216	0.772561	0.379426	1
LOC401010	-0.487466	1.39089	0.772403	0.379475	1
GRIA1	-0.731419	0.135135	0.771735	0.379681	1
GYPE	-0.414358	1.0638	0.771609	0.37972	1
TAB3	-0.381129	3.61646	0.771117	0.379872	1
NOB1	-0.294951	6.77689	0.770364	0.380105	1
KIAA0907	-0.281631	5.94656	0.770233	0.380145	1
PDIK1L	-0.354343	3.00901	0.769509	0.380369	1
MCAM	0.608602	1.01463	0.769283	0.380439	1
HIC1	-0.480227	2.75234	0.769239	0.380452	1
PYCRL	0.303097	2.68278	0.768229	0.380765	1
TOR1AIP1	-0.266469	5.26294	0.76776	0.380911	1
PHLDA2	0.497089	1.48352	0.767592	0.380963	1
RPS18	-0.217079	11.6958	0.766905	0.381176	1
HERC3	-0.318532	2.14439	0.766801	0.381208	1
MOB2	-0.295864	3.69647	0.76676	0.381221	1
ALG12	0.274149	3.23155	0.766288	0.381368	1
PLCG1	0.281322	4.09657	0.765608	0.381579	1
SH3BP5L	0.258864	5.86303	0.765013	0.381764	1
MANEAL	-0.272651	2.41998	0.764838	0.381819	1
GAD1	-0.515331	1.72393	0.764823	0.381823	1
ZNF346	0.285993	5.024	0.764792	0.381833	1
ACAT2	0.407147	6.40178	0.764499	0.381924	1
ZCCHC4	-0.319244	3.29394	0.763345	0.382284	1
PLEKHA8P1	-0.463501	0.568724	0.762754	0.382468	1
WAS	-0.262295	6.7084	0.762188	0.382645	1
SFT2D3	-0.294242	3.91963	0.761167	0.382964	1
MIR4284	-0.768145	0.569165	0.761165	0.382964	1
ATXN2	-0.243878	5.56185	0.759923	0.383353	1
MEAF6	-0.269248	6.08443	0.759777	0.383398	1
ZNF691	-0.420692	1.727	0.759233	0.383569	1
MYD88	-0.268871	5.51938	0.758912	0.383669	1
IRF4	-0.221373	10.1825	0.758732	0.383726	1
ATP5O	0.274615	8.7806	0.75867	0.383745	1
FHOD1	0.303445	6.67014	0.758465	0.383809	1
ENAH	0.323393	1.57548	0.758322	0.383854	1
MMP9	-1.21192	-0.0848755	0.758271	0.38387	1
RPL13A	-0.276032	9.85408	0.757742	0.384036	1
RNF115	0.270918	4.73808	0.756241	0.384507	1
RPS25	-0.222584	11.3681	0.755852	0.38463	1
RGMB	-0.427431	3.53121	0.755367	0.384782	1
FAM108C1	0.264026	3.77134	0.754017	0.385207	1
PLA2G6	0.335916	2.51296	0.753742	0.385294	1
ERCC2	-0.356551	2.03112	0.75274	0.38561	1
VAMP3	-0.253677	3.35295	0.7524	0.385717	1
SNORD32A	-0.782823	0.238311	0.752298	0.38575	1
LOC100294145	0.31182	4.4312	0.751163	0.386108	1
RNU4ATAC	-0.411593	7.71366	0.750932	0.386181	1
SLC16A5	-0.459812	0.795048	0.750264	0.386393	1
JMJD7	0.302787	3.43707	0.749167	0.38674	1
SESN1	0.292458	5.03251	0.748985	0.386798	1
SMIM5	0.400149	2.46263	0.748688	0.386892	1
POLR1E	-0.239723	4.44755	0.748573	0.386928	1
FAM114A1	-0.43386	1.33235	0.747888	0.387146	1
ARL4C	0.444778	3.38516	0.747592	0.38724	1
AMN1	0.340722	2.29417	0.746938	0.387447	1
TMCC3	-0.276186	5.29325	0.746879	0.387466	1
MVD	0.352633	5.0693	0.746731	0.387513	1
KIAA1919	0.316298	2.15009	0.746617	0.387549	1
HLA-DRA	-0.22316	10.7551	0.746393	0.387621	1
PGM5P2	0.421213	5.79383	0.746093	0.387716	1
MED20	0.274433	2.71574	0.745327	0.38796	1
ZNF624	0.513551	0.827324	0.744646	0.388177	1
TOP1	0.332161	7.68714	0.744385	0.38826	1
ALG10	-0.333852	2.52471	0.74043	0.389523	1
IPW	-0.317135	3.94813	0.740259	0.389578	1
XYLB	-0.468393	0.330583	0.739937	0.389681	1
RAB36	0.817371	0.12969	0.739453	0.389836	1
CCT6P3	0.38291	3.39449	0.739141	0.389936	1
ASPH	0.418579	3.04407	0.738563	0.390121	1
DOCK6	-0.485655	1.97877	0.737846	0.390352	1
DUSP4	0.339765	7.71282	0.737477	0.39047	1
LOC145820	-0.421167	1.92054	0.737449	0.390479	1
ARHGEF1	-0.266327	4.55572	0.736669	0.39073	1
NANS	0.232942	5.92028	0.73613	0.390903	1
RAB23	0.321893	2.7339	0.735518	0.3911	1
PIAS3	0.270095	3.34807	0.735486	0.391111	1
STOML1	-0.317754	2.95719	0.735455	0.391121	1
PSMB1	0.241408	8.39099	0.734925	0.391292	1
ZFP36	-0.331576	6.2302	0.734685	0.391369	1
FUT4	0.397912	1.67593	0.734626	0.391388	1
LOC729852	-0.331496	3.62695	0.734342	0.391479	1
ACTR5	0.311007	2.78602	0.73432	0.391486	1
LIN7B	0.525748	0.775714	0.733658	0.3917	1
HYMAI	-0.684707	0.139146	0.733601	0.391719	1
LAMTOR2	0.240162	5.65629	0.733596	0.39172	1
LINC00341	0.221966	6.50888	0.733308	0.391813	1
LOC143666	-0.443538	0.990781	0.732948	0.391929	1
EHD4	-0.323536	4.90239	0.732776	0.391985	1
MRPL23	0.257549	5.58369	0.732583	0.392047	1
SLC35F5	-0.403314	1.94588	0.732362	0.392119	1
UBXN1	-0.316953	7.07212	0.732199	0.392171	1
DLST	-0.25285	7.5654	0.731802	0.3923	1
PIGG	-0.265575	3.26299	0.731412	0.392426	1
C2orf43	-0.280435	3.37562	0.730751	0.39264	1
BCAP31	0.253815	6.36091	0.730602	0.392688	1
HES6	-0.458111	1.39223	0.730308	0.392783	1
ZNF865	0.259387	4.3972	0.729642	0.392999	1
TRAPPC2L	0.314063	5.77117	0.729449	0.393062	1
MOXD1	-0.254115	5.71337	0.729142	0.393161	1
ZNF572	-0.519437	0.336479	0.729076	0.393183	1
CEP290	0.407707	4.62858	0.728707	0.393303	1
RPL18	-0.260057	10.951	0.728341	0.393422	1
SIAE	0.324414	3.20346	0.728224	0.393459	1
SLC2A13	0.426645	2.24325	0.727665	0.393641	1
RPS15AP10	-0.295162	3.29954	0.727419	0.393721	1
DNAJB11	0.323912	7.20798	0.727037	0.393845	1
ABAT	-0.46046	1.80833	0.726938	0.393877	1
PITPNM1	-0.332474	2.86351	0.726381	0.394059	1
PDE4A	-0.375232	3.3549	0.725918	0.394209	1
LOC100133445	-0.473087	1.16783	0.725519	0.394339	1
FAM64A	-0.461114	3.94266	0.72545	0.394362	1
DDX41	0.262726	4.42978	0.725326	0.394402	1
DSEL	-0.505794	0.754141	0.724663	0.394619	1
LPIN2	-0.227641	4.50473	0.724512	0.394668	1
ZNF81	0.586498	0.525728	0.724224	0.394762	1
SBDS	-0.317496	3.62346	0.723823	0.394893	1
NCOA6	0.240454	5.52937	0.723422	0.395024	1
LINC00115	-0.324495	1.56391	0.723258	0.395077	1
MFSD12	0.248761	5.76465	0.723249	0.39508	1
KIAA1737	0.275371	4.90722	0.723183	0.395102	1
C16orf52	-0.288099	3.69021	0.723128	0.39512	1
DPH5	-0.286829	5.18748	0.722432	0.395347	1
ACACB	0.513642	1.31489	0.722344	0.395376	1
LDLR	0.326635	6.01248	0.721964	0.3955	1
SEL1L3	-0.565702	3.80045	0.721553	0.395635	1
ANXA2P2	-0.348344	1.95185	0.721136	0.395771	1
FSCN1	0.411442	8.429	0.720842	0.395868	1
GLT1D1	-0.451751	1.7758	0.720745	0.3959	1
MB21D1	0.578794	1.20966	0.720361	0.396026	1
SLC46A1	0.330215	1.36198	0.719554	0.39629	1
CCL22	0.520027	6.90095	0.719547	0.396293	1
TMEM177	0.262293	4.09288	0.71941	0.396337	1
NKIRAS1	-0.436449	3.42243	0.719352	0.396356	1
RELL2	-0.33719	2.02858	0.718902	0.396504	1
HOMER3	0.585034	1.73658	0.718835	0.396526	1
C2orf49	0.240503	3.96182	0.718072	0.396777	1
SNORA67	0.620592	3.50527	0.717735	0.396888	1
FKBP2	0.259832	5.82115	0.717709	0.396896	1
ABCC1	-0.297741	4.6234	0.717359	0.397012	1
CAMTA2	0.246455	4.12937	0.717182	0.39707	1
LOC285758	0.469329	2.11176	0.717159	0.397077	1
C15orf61	-0.278779	5.51981	0.717159	0.397078	1
ZNF90	-0.567428	0.185421	0.716917	0.397157	1
LPIN1	0.287016	5.5272	0.716843	0.397181	1
IRF8	-0.285128	7.03532	0.716722	0.397221	1
PARP9	0.285443	5.9811	0.715153	0.397738	1
SLC44A1	-0.364204	5.56286	0.713748	0.398202	1
DHRS4-AS1	-0.234547	4.17999	0.713534	0.398273	1
CPPED1	-0.258325	3.37981	0.712746	0.398534	1
RAF1	-0.248047	6.04597	0.712362	0.398661	1
SLC25A25	0.234262	4.14188	0.711654	0.398895	1
PHKG2	0.288123	3.47108	0.711573	0.398922	1
RPS13	-0.220915	11.5892	0.711421	0.398972	1
CCDC130	0.279723	5.27775	0.711278	0.39902	1
CD36	0.470353	0.93743	0.710924	0.399137	1
ARL8A	0.296414	6.04676	0.710702	0.399211	1
HILPDA	0.285071	4.52394	0.710342	0.39933	1
METTL4	0.291073	3.67056	0.710094	0.399413	1
MCOLN1	0.506061	0.663829	0.709558	0.399591	1
FAM177A1	0.260724	4.83922	0.709386	0.399648	1
MARVELD1	-0.360494	3.74528	0.708992	0.399779	1
TMEM144	-0.517186	0.51963	0.708644	0.399894	1
WDR7	-0.262118	4.15879	0.707969	0.400119	1
SLC2A5	0.250036	4.59573	0.707763	0.400187	1
GCLM	0.270619	4.55778	0.707733	0.400197	1
APLP2	-0.30844	4.49602	0.707539	0.400262	1
LY86	-0.306309	4.46695	0.707492	0.400278	1
PRKXP1	-0.283794	3.57863	0.70708	0.400415	1
CDC34	-0.283531	4.64065	0.706591	0.400578	1
SCML4	0.581691	0.42761	0.705879	0.400815	1
INO80B	-0.320419	3.6377	0.705615	0.400903	1
SLC26A2	0.308259	4.70215	0.70531	0.401005	1
OXTR	0.46785	3.51151	0.703873	0.401485	1
AVEN	0.233627	4.20904	0.701984	0.402118	1
TESK1	0.310982	2.35755	0.701877	0.402154	1
NAB2	-0.292989	4.31076	0.701613	0.402242	1
GABBR1	0.582583	0.628959	0.701425	0.402305	1
FAM86FP	-0.498514	0.684379	0.701281	0.402354	1
ZNF764	0.245903	3.30228	0.70122	0.402374	1
ZNF45	0.289961	2.97334	0.701146	0.402399	1
GATSL3	0.427437	1.89579	0.700584	0.402588	1
ACSF3	0.343553	2.05708	0.700181	0.402723	1
SEPT3	-0.369165	2.57812	0.698798	0.403188	1
NRIP1	-0.48749	2.47803	0.698279	0.403363	1
RFK	0.233713	4.57675	0.698008	0.403454	1
DEDD2	0.252494	4.2441	0.697613	0.403587	1
SLC25A53	-0.317667	2.03137	0.697347	0.403677	1
AGTRAP	-0.323124	1.98453	0.697323	0.403685	1
LOC100289495	-0.519819	1.55599	0.697154	0.403742	1
DOCK2	-0.233925	6.42019	0.696764	0.403873	1
FRA10AC1	0.314041	5.68641	0.69663	0.403918	1
RP9P	-0.360837	1.22338	0.69652	0.403956	1
DHRS1	0.285059	4.87801	0.696148	0.404081	1
PPP1R8	-0.222807	5.96669	0.695937	0.404152	1
HESX1	-0.484976	0.794828	0.695801	0.404198	1
ZNF626	-0.260606	3.56875	0.69575	0.404215	1
SPRED3	-0.626795	0.662842	0.695249	0.404385	1
CCDC71	-0.283858	6.7294	0.695243	0.404387	1
FBXO10	-0.293105	3.75783	0.695111	0.404431	1
RPL15	-0.232057	11.4411	0.695004	0.404468	1
PIGO	-0.295349	3.75458	0.693581	0.404949	1
NPLOC4	0.25854	5.2523	0.693482	0.404983	1
SOBP	0.413741	1.60562	0.693422	0.405003	1
EGR1	-0.448492	2.95867	0.693383	0.405016	1
SMTN	0.388485	2.31254	0.692344	0.405368	1
C19orf48	-0.33275	5.43034	0.691919	0.405512	1
LOC100129550	-0.596148	0.393106	0.691361	0.405702	1
ZNF432	-0.40289	1.31305	0.691192	0.405759	1
ASB3	-0.257231	4.17204	0.691131	0.40578	1
MPDU1	0.264889	6.28876	0.690423	0.40602	1
ZNF568	-0.385921	2.13658	0.689975	0.406173	1
STRBP	-0.276072	6.58656	0.689063	0.406483	1
TTC30A	0.391496	1.67231	0.688371	0.406719	1
ZSCAN30	-0.33696	3.04156	0.68757	0.406992	1
MPP6	-0.258364	4.23024	0.687296	0.407086	1
VAC14	0.287718	2.94088	0.685641	0.407651	1
NHLRC4	-0.546895	0.702717	0.685487	0.407704	1
KCTD10	0.231893	4.71775	0.685184	0.407807	1
CHRAC1	-0.293597	5.68126	0.6843	0.40811	1
RPLP2	-0.222694	11.9891	0.684109	0.408175	1
CFP	0.492966	1.1242	0.683318	0.408447	1
RPL23	-0.2022	11.3715	0.683158	0.408501	1
MS4A1	-0.246741	9.46055	0.682635	0.408681	1
NDUFS2	0.272266	7.86632	0.682613	0.408688	1
PLEKHA6	0.941149	-0.331124	0.682518	0.408721	1
CTBP2	-0.427372	2.57987	0.682495	0.408729	1
ACTL6A	-0.290977	5.63761	0.682401	0.408761	1
RPA4	0.507281	0.765033	0.682158	0.408845	1
CDK13	-0.284302	4.86116	0.681836	0.408955	1
SMAGP	-0.590596	0.773226	0.681693	0.409004	1
TUBE1	-0.364227	3.84219	0.681476	0.409079	1
SPI1	0.302817	3.21729	0.681136	0.409196	1
NRIP2	0.443861	0.548695	0.680238	0.409505	1
ZNF234	0.336568	3.38449	0.679845	0.40964	1
UNC45A	0.254087	4.36396	0.679748	0.409674	1
ZNF510	-0.388056	1.82974	0.679659	0.409704	1
PNPLA1	-0.616748	0.379599	0.679388	0.409798	1
ITGB8	0.522226	3.80051	0.679294	0.40983	1
DHRS11	0.309654	2.57846	0.679183	0.409868	1
KLHL24	-0.538417	3.86276	0.679056	0.409912	1
SETD6	-0.249657	3.84014	0.678772	0.41001	1
FAIM3	-0.311438	7.48445	0.677823	0.410338	1
RPL7A	-0.203141	12.3777	0.677816	0.41034	1
GRIPAP1	0.238036	6.38994	0.677551	0.410431	1
CCDC82	0.374344	4.19919	0.677469	0.410459	1
SAMD1	0.328856	2.6146	0.677451	0.410466	1
THADA	0.230408	5.12925	0.677207	0.41055	1
NCSTN	-0.327202	5.29701	0.676907	0.410654	1
PIK3R4	0.320404	4.39236	0.676358	0.410844	1
LEKR1	0.407137	0.950323	0.676315	0.410858	1
UBOX5	-0.274629	3.26789	0.675905	0.411001	1
LCP2	-0.376139	2.30524	0.675545	0.411125	1
ABCA9	-0.458964	2.09531	0.675531	0.41113	1
PARP6	-0.256642	3.23998	0.675508	0.411138	1
ALOX5AP	-0.369645	5.68279	0.675022	0.411306	1
COL5A1	-0.515873	1.17325	0.67481	0.41138	1
RNF157	0.242201	5.59314	0.674791	0.411386	1
WFS1	-0.318646	3.55236	0.674615	0.411447	1
DUS2L	-0.269061	3.49991	0.674209	0.411588	1
DCTD	-0.271265	6.2421	0.673496	0.411835	1
DEPDC7	-0.369021	2.05743	0.672944	0.412027	1
EML2	0.22936	7.84406	0.672838	0.412064	1
EIF3J	0.294924	7.45025	0.672314	0.412246	1
ZNF776	-0.273657	4.21515	0.672281	0.412257	1
NSUN5P2	-0.322533	2.38412	0.671358	0.412579	1
CASP9	-0.322888	2.87536	0.671326	0.41259	1
RPL19	-0.225239	11.0192	0.671191	0.412637	1
LINC00174	0.304717	2.25883	0.67053	0.412867	1
AGAP1	-0.346249	1.60274	0.670345	0.412931	1
MAN2B2	0.272082	4.75644	0.670192	0.412985	1
DLL1	-0.622949	1.21697	0.669705	0.413155	1
FGFBP3	0.387952	1.07425	0.669309	0.413293	1
RHPN2	-0.44401	1.17424	0.668572	0.41355	1
SNORA75	0.386116	1.48912	0.667709	0.413851	1
GCSAM	-0.324247	6.21232	0.667275	0.414003	1
NANP	-0.375124	2.24909	0.666403	0.414309	1
GGACT	-0.320897	3.22854	0.665725	0.414546	1
PSMD7	0.223242	6.86368	0.665372	0.41467	1
CERS2	-0.303132	5.67652	0.665235	0.414718	1
LHPP	-0.438623	1.66633	0.665093	0.414768	1
AP4B1	0.250248	4.26094	0.665066	0.414777	1
SCAMP4	-0.22843	4.65428	0.664829	0.41486	1
ANKRD36BP2	-0.678359	1.71764	0.664484	0.414981	1
PPP5C	-0.279717	4.46247	0.664415	0.415005	1
LOC400043	0.466995	1.48916	0.664192	0.415084	1
PSMC5	0.238097	6.764	0.664163	0.415094	1
PIGZ	-0.475017	0.662856	0.664075	0.415125	1
ALKBH4	0.275158	3.00122	0.663549	0.41531	1
SNX30	-0.350042	2.57003	0.663182	0.415439	1
HDAC9	-0.292784	2.39354	0.662945	0.415522	1
GDAP1	0.350084	3.50976	0.662868	0.415549	1
CLCN4	-0.823457	-0.173414	0.662524	0.41567	1
TMEM181	0.322826	4.7289	0.66239	0.415717	1
LRRC2	0.295644	3.07546	0.661863	0.415903	1
ABCB1	0.358084	2.65882	0.661583	0.416002	1
TP53BP2	0.37894	3.29316	0.66157	0.416006	1
POM121	-0.312756	2.02846	0.661493	0.416033	1
ZBTB40	-0.260956	4.55248	0.661121	0.416164	1
TMED8	0.288103	3.13231	0.660931	0.416231	1
C9orf9	-0.401138	1.6665	0.660604	0.416347	1
GALNT7	-0.313342	4.81497	0.660501	0.416383	1
PNOC	-0.309873	6.14827	0.65989	0.416599	1
RBM4	-0.30749	3.36519	0.659861	0.416609	1
WDR18	0.281909	6.13463	0.659433	0.41676	1
ATG4D	0.309257	2.87596	0.659064	0.41689	1
ZNF223	-0.443524	1.10372	0.658838	0.41697	1
ARHGEF17	-0.433287	1.75697	0.658299	0.417161	1
PNISR	0.470971	7.84219	0.658202	0.417195	1
NLRP8	0.286592	2.24228	0.657547	0.417427	1
SOX9	-0.320985	3.34237	0.65726	0.417529	1
TSR3	0.231953	4.61697	0.656839	0.417678	1
GUCY1B3	-0.310981	4.31632	0.656564	0.417776	1
OTUD7B	0.231108	4.07174	0.656154	0.417921	1
HSP90AB1	0.23517	10.9602	0.655744	0.418067	1
STX3	0.421786	1.25661	0.655315	0.418219	1
GTF2IRD2B	-0.522328	0.735346	0.655197	0.418261	1
LRRC8D	-0.275715	5.09112	0.655095	0.418297	1
DND1	-0.296837	2.87621	0.65476	0.418416	1
COPRS	0.246665	5.57286	0.654345	0.418564	1
ARMCX5	-0.250069	3.55963	0.653929	0.418712	1
ACOT9	0.222335	4.8769	0.653545	0.418848	1
NAT6	-0.322656	2.13165	0.653349	0.418918	1
FAM129C	-0.619984	1.25918	0.653003	0.419041	1
TMEM45A	0.346713	2.78052	0.652988	0.419047	1
C17orf103	-0.521315	1.79652	0.652902	0.419077	1
SSH1	0.225925	6.19995	0.652506	0.419218	1
C2orf68	-0.249498	4.52041	0.652255	0.419308	1
ZNF607	-0.352834	2.15255	0.651913	0.41943	1
ZNF184	-0.365539	3.07926	0.651574	0.41955	1
SLC16A9	-0.409782	2.17631	0.651439	0.419599	1
BLK	-0.409518	3.93549	0.651256	0.419664	1
ATP11A	-0.214941	4.51102	0.651195	0.419686	1
LEPREL1	-0.461143	5.33516	0.65093	0.41978	1
FURIN	0.294589	4.97371	0.650827	0.419817	1
TRIM7	-0.58526	0.705491	0.649888	0.420153	1
EID3	0.544806	0.87773	0.649426	0.420318	1
STIM1	-0.290007	6.68832	0.649014	0.420466	1
SERPINE1	0.430763	2.02528	0.649013	0.420466	1
SCARNA20	0.56545	1.49725	0.648885	0.420512	1
TRAF7	-0.264108	6.64026	0.648842	0.420527	1
DCLRE1B	-0.366228	3.61771	0.648829	0.420532	1
GYS1	0.271418	6.38538	0.648675	0.420587	1
GREB1	0.373852	1.48686	0.648349	0.420703	1
B4GALT4	0.248362	3.54981	0.648326	0.420712	1
EXT1	0.231823	3.3443	0.64795	0.420847	1
SOX4	0.251757	6.23082	0.647627	0.420962	1
DNAJC14	-0.249411	3.50191	0.646309	0.421435	1
CREB3L2	-0.30902	7.43138	0.646144	0.421495	1
ADCK3	-0.343671	4.06192	0.646071	0.421521	1
ADAM23	-0.428301	0.135945	0.645826	0.421609	1
PRSS30P	-0.49837	1.25511	0.645681	0.421661	1
KIAA0825	-0.607891	0.606276	0.645322	0.42179	1
DDRGK1	0.252928	4.90751	0.645273	0.421808	1
CTSF	-0.832565	0.17049	0.645209	0.421831	1
SNORD36A	0.546545	0.403887	0.645032	0.421894	1
SETMAR	-0.28423	2.49613	0.644926	0.421933	1
SCARNA4	-0.494786	2.03647	0.644623	0.422042	1
C1D	0.206316	6.49122	0.644567	0.422062	1
RPS9	-0.243581	11.564	0.64365	0.422392	1
SLC9A7P1	0.471127	0.509451	0.643619	0.422403	1
NICN1	0.247202	4.28312	0.643581	0.422417	1
ZKSCAN2	-0.296369	2.42396	0.643397	0.422483	1
CABIN1	0.266133	4.13463	0.643198	0.422555	1
ZFP37	-0.534796	0.213887	0.642945	0.422647	1
GPM6A	1.18212	0.263571	0.642013	0.422983	1
MESDC2	0.225566	6.44254	0.641487	0.423173	1
LOC642852	0.361638	2.91929	0.641404	0.423203	1
TIAM2	0.341623	1.79782	0.641302	0.42324	1
IPP	-0.272764	2.94597	0.64111	0.423309	1
SCNN1B	0.521312	1.63408	0.640793	0.423424	1
TREX1	-0.263939	3.63217	0.640064	0.423688	1
CCBL1	0.288531	2.16784	0.639957	0.423726	1
BTBD2	-0.275163	4.88459	0.639522	0.423884	1
IL19	-0.310841	2.27396	0.639463	0.423905	1
ORMDL2	0.23177	5.54972	0.638969	0.424084	1
ANKRD36	0.357359	3.34825	0.638734	0.42417	1
KCNJ3	0.445053	0.720545	0.638653	0.424199	1
LENG1	-0.325049	4.11052	0.637993	0.424438	1
ZNF585B	-0.311358	2.23698	0.637924	0.424463	1
ASH1L-AS1	0.26118	3.14553	0.637775	0.424518	1
PIGR	0.498187	3.42284	0.637143	0.424747	1
TREML2	-0.473518	3.30379	0.635885	0.425205	1
NFIL3	-0.428439	1.33593	0.634889	0.425568	1
GPR56	-0.712302	0.486377	0.634464	0.425723	1
TFB2M	-0.314292	4.9918	0.634123	0.425847	1
PSKH1	-0.249478	4.82541	0.633702	0.426001	1
SLAIN1	-0.280809	5.06343	0.633405	0.426109	1
LINC00662	-0.351231	1.02012	0.633081	0.426227	1
DOCK4	-0.485812	2.61581	0.633014	0.426252	1
ALAD	-0.230092	3.82165	0.632981	0.426264	1
THNSL1	-0.406718	2.1161	0.63282	0.426323	1
CELF6	-0.442029	0.912373	0.632706	0.426365	1
ZNF282	-0.289622	4.06268	0.632604	0.426402	1
ELK4	-0.319633	5.89063	0.632561	0.426417	1
TTN	0.298359	2.88539	0.632091	0.426589	1
SRGAP2C	0.348271	1.0988	0.632072	0.426596	1
SP140L	0.24147	5.10782	0.631939	0.426645	1
MTX1	0.253238	4.02183	0.631753	0.426713	1
TRANK1	-0.298753	4.07899	0.631478	0.426814	1
TCEA2	-0.398604	2.37226	0.63136	0.426857	1
PPP1R11	0.239095	5.07973	0.630425	0.427199	1
HSPA2	0.549333	0.308722	0.630006	0.427353	1
KIAA1715	0.259403	4.28677	0.629493	0.427541	1
FAM78A	-0.235529	4.09392	0.629121	0.427678	1
NOSIP	0.247769	4.86703	0.628091	0.428057	1
ACPP	-0.389416	2.04587	0.627874	0.428136	1
LOC220729	0.317131	2.11506	0.627585	0.428242	1
UBALD1	-0.254716	3.7091	0.626961	0.428472	1
SUGT1	0.325659	6.2812	0.626378	0.428687	1
TUSC2	0.222765	5.7448	0.62611	0.428786	1
ATP5SL	-0.261994	4.92668	0.625668	0.428949	1
CEP128	0.384041	2.429	0.625106	0.429156	1
USP54	0.317987	2.16693	0.625039	0.429181	1
PLAC1	-0.907131	0.0973083	0.624918	0.429226	1
ABCD2	0.493909	1.42392	0.624016	0.429559	1
FERMT2	-0.403974	4.36383	0.623825	0.42963	1
NOXA1	0.842393	-0.121607	0.623798	0.429639	1
SP1	-0.211845	5.01144	0.623665	0.429688	1
ANGPTL6	-0.243375	4.2077	0.623589	0.429717	1
LOC96610	-0.319106	2.47369	0.623221	0.429853	1
ZNF362	-0.317011	3.18693	0.622767	0.430021	1
METTL12	-0.230977	4.89212	0.622654	0.430063	1
LINC00665	0.363616	1.64931	0.622578	0.430091	1
MRPL48	-0.249459	4.90879	0.622032	0.430293	1
PHF7	-0.402462	0.628393	0.622003	0.430304	1
PHACTR1	-0.31042	3.85591	0.621614	0.430448	1
LOC284454	0.354218	3.17999	0.621345	0.430548	1
MED30	-0.283849	5.02409	0.621253	0.430582	1
RPL27	-0.199098	11.2509	0.620637	0.430811	1
NAGS	0.475887	0.714013	0.619983	0.431054	1
CBFA2T2	-0.245421	3.22979	0.619837	0.431108	1
RAB21	-0.223134	6.18903	0.618806	0.431491	1
CXCR5	0.566603	2.62318	0.617473	0.431988	1
SNORA44	0.49397	2.37257	0.617114	0.432122	1
BPNT1	-0.22644	5.58727	0.616966	0.432177	1
ZNF407	0.284544	3.44918	0.616862	0.432216	1
ANP32A-IT1	0.271205	2.8541	0.616633	0.432301	1
SEPW1	0.267755	6.17557	0.615766	0.432625	1
AAGAB	0.224947	6.22826	0.615702	0.432649	1
ZNF532	0.369413	2.57309	0.615234	0.432824	1
MFNG	-0.243519	6.17062	0.61458	0.433068	1
STAR	0.425265	0.820319	0.614355	0.433153	1
ZNF175	-0.293221	2.4625	0.614219	0.433204	1
KCTD9	0.316343	4.02719	0.614043	0.43327	1
ZNF439	-0.450241	0.067919	0.613888	0.433328	1
AP1S3	0.224387	5.53423	0.613377	0.433519	1
F2RL3	0.246086	3.12497	0.6133	0.433548	1
TMEM44-AS1	0.355396	1.89692	0.612989	0.433665	1
BIRC3	0.483506	8.57243	0.612683	0.433779	1
SORT1	-0.256053	3.71528	0.612524	0.433839	1
NEUROG2	-0.350898	1.09651	0.611822	0.434103	1
PIK3CB	0.26972	3.51809	0.611648	0.434168	1
BCL2L2	-0.23567	3.22151	0.611514	0.434218	1
HNRPLL	0.263903	4.01188	0.611349	0.43428	1
ZFAND1	-0.287274	5.00058	0.611169	0.434348	1
CCDC34	0.328921	6.16278	0.611107	0.434371	1
OGFOD2	0.236756	3.91589	0.610836	0.434473	1
SNHG10	0.279301	3.07237	0.610657	0.43454	1
SNORD8	-0.387941	2.08869	0.610398	0.434638	1
NOL7	0.234725	7.31268	0.609651	0.434919	1
NOL4	0.450456	1.71367	0.609439	0.434999	1
ZSCAN25	-0.300799	3.15205	0.609094	0.435129	1
TIGIT	0.402885	3.1345	0.608801	0.43524	1
SLC35E3	0.234171	4.01913	0.608481	0.43536	1
MFAP1	0.347226	5.47137	0.607731	0.435643	1
STK40	0.271153	5.19148	0.607338	0.435792	1
LOC100130275	0.350271	1.42865	0.607325	0.435797	1
FAM120AOS	-0.222272	5.13728	0.607217	0.435837	1
PARP3	-0.255818	4.81593	0.6071	0.435882	1
SEC31B	0.34915	3.41581	0.606948	0.435939	1
SCCPDH	-0.230136	5.34409	0.604951	0.436695	1
SNORD49A	0.473121	0.595101	0.604848	0.436734	1
VAMP5	-0.294515	3.45305	0.604591	0.436832	1
OCIAD2	-0.202449	6.51317	0.604555	0.436845	1
ADI1	-0.237516	5.89198	0.604142	0.437002	1
NEURL2	-0.462905	0.814714	0.603961	0.437071	1
RPL10A	-0.201587	10.7759	0.603713	0.437165	1
ZNF436	-0.296462	2.4956	0.603703	0.437169	1
ITIH4	-0.451568	0.964086	0.603544	0.437229	1
POPDC2	0.37382	1.35244	0.603432	0.437272	1
SNORD12B	0.593445	0.318342	0.603404	0.437282	1
GGCX	-0.254063	2.81965	0.60319	0.437363	1
ACVR2A	0.491065	1.33687	0.603022	0.437427	1
BEND2	0.473811	1.23065	0.60301	0.437432	1
PRR5	0.354751	1.51633	0.602699	0.43755	1
PDE12	0.205423	4.71742	0.602267	0.437715	1
LOC100506305	0.456132	0.596323	0.602041	0.4378	1
OCRL	-0.256058	2.81056	0.601895	0.437856	1
ZFP3	-0.422125	1.45106	0.60189	0.437858	1
TUT1	-0.230425	4.00341	0.601444	0.438027	1
ITSN2	0.374533	5.75775	0.601342	0.438066	1
C16orf88	0.260755	5.44485	0.600956	0.438214	1
RAB1B	0.239691	6.18579	0.600926	0.438225	1
FLJ39051	0.630579	0.219884	0.600713	0.438306	1
SPHK2	-0.282964	4.16918	0.600184	0.438508	1
SLC12A4	0.317202	2.62674	0.599956	0.438595	1
F5	0.273665	3.17883	0.599625	0.438721	1
FAM173A	0.268855	4.31189	0.599417	0.438801	1
SMG5	0.266952	3.53949	0.598831	0.439025	1
PAAF1	-0.22889	3.74412	0.598442	0.439173	1
COX17	0.246117	8.69801	0.598384	0.439195	1
KCNN3	0.236531	7.24335	0.597152	0.439667	1
UBTD2	-0.239742	5.29564	0.597078	0.439695	1
PLEKHO2	-0.228102	5.26287	0.596743	0.439823	1
IFI27	0.536229	3.7008	0.596259	0.440009	1
RNF135	-0.315047	4.43279	0.596153	0.44005	1
GSDMB	0.311295	2.84003	0.596096	0.440072	1
BRD3	-0.320884	6.06722	0.595894	0.440149	1
FDX1L	0.25107	3.59301	0.595837	0.440171	1
RALB	0.233876	5.61418	0.59553	0.440289	1
ZNF552	-0.287628	3.18663	0.595438	0.440324	1
ZFHX2	0.304477	2.15185	0.595425	0.440329	1
EXOC3	0.242793	4.69884	0.595238	0.440401	1
PLEKHA1	-0.470144	1.20532	0.594954	0.44051	1
LOC286186	-0.44033	0.722644	0.594909	0.440527	1
CCNJ	-0.358508	2.42172	0.594126	0.440828	1
FAM3A	-0.306667	3.65565	0.594115	0.440832	1
SNORD45B	0.430751	0.931302	0.593888	0.44092	1
ATP1B1	0.30724	5.01175	0.593523	0.44106	1
FUT8-AS1	-0.293739	2.76893	0.593181	0.441191	1
DNAJB5	0.293759	4.051	0.593062	0.441237	1
FANCB	0.454279	2.1071	0.592954	0.441279	1
TBC1D10B	0.274557	4.072	0.592803	0.441337	1
SLC31A2	-0.470026	1.15672	0.592717	0.441371	1
RBM26-AS1	0.289758	2.46036	0.592653	0.441395	1
TNFAIP2	0.302212	6.50736	0.592651	0.441396	1
ESPL1	-0.351752	4.28248	0.592122	0.4416	1
WDR19	-0.366091	2.58924	0.592117	0.441602	1
SMOC1	-0.432302	0.540987	0.591995	0.441649	1
TMEM164	-0.222586	4.20553	0.59189	0.441689	1
PM20D2	-0.29241	4.51811	0.591778	0.441733	1
RIMBP2	-0.378507	3.99505	0.591776	0.441733	1
HBP1	-0.33764	4.3761	0.591745	0.441745	1
TAF4B	-0.23965	4.49914	0.591621	0.441793	1
ITPKB	-0.293145	4.18922	0.59157	0.441813	1
PI4KAP2	-0.366115	1.79166	0.591554	0.441819	1
SUV39H1	0.340794	3.31029	0.591422	0.44187	1
PARP10	-0.232998	3.95946	0.590846	0.442092	1
FAM199X	-0.231061	4.80899	0.590515	0.44222	1
TNFRSF17	-0.285634	8.09096	0.59013	0.442369	1
LIN7C	-0.234748	5.25382	0.590095	0.442382	1
ZNF114	-0.318637	1.42701	0.589897	0.442459	1
PNPLA8	-0.348168	3.88163	0.589858	0.442474	1
SMPDL3A	-0.435835	0.619846	0.589396	0.442653	1
B3GALTL	-0.41891	1.07436	0.589266	0.442703	1
RAMP1	1.12953	0.518942	0.588822	0.442875	1
KIAA2018	-0.294267	4.42665	0.588702	0.442921	1
FLOT2	0.254565	5.55671	0.588488	0.443005	1
DNHD1	0.32336	2.19497	0.588233	0.443103	1
LOC338758	-0.309974	2.51387	0.587732	0.443297	1
MAST3	0.256954	3.87852	0.587469	0.4434	1
GANAB	0.227182	8.85499	0.587156	0.443521	1
C15orf39	-0.267308	5.69346	0.586195	0.443894	1
GLS2	-0.360835	2.2743	0.586194	0.443895	1
AZI1	0.259543	3.07337	0.585875	0.444019	1
APOO	0.28277	4.02527	0.585256	0.444259	1
RPL11	-0.195568	11.2651	0.585248	0.444262	1
LOC100130093	0.520567	0.602418	0.585098	0.444321	1
STX1A	-0.443222	0.58301	0.584708	0.444473	1
ZNF215	-0.339222	3.3733	0.584651	0.444495	1
EPB41L4A-AS1	-0.296202	6.13034	0.584122	0.444701	1
PGAP1	0.492006	2.49022	0.583875	0.444797	1
OPLAH	-0.535415	0.932107	0.583545	0.444926	1
RAB40C	0.296666	2.58121	0.583437	0.444968	1
KNG1	-0.46168	0.642663	0.583369	0.444995	1
RAB11B	0.213016	6.35422	0.583293	0.445024	1
RPS6KL1	-0.48235	1.13528	0.583172	0.445072	1
DOPEY2	-0.270094	2.87501	0.582728	0.445245	1
ZBED2	0.550935	2.53533	0.5827	0.445256	1
FAM126B	-0.276044	4.52772	0.582309	0.445409	1
SNORA31	-0.61216	0.825125	0.582218	0.445444	1
GRM8	0.634872	0.23497	0.582029	0.445518	1
CYB561D1	0.264893	3.08935	0.581671	0.445658	1
SLC25A51	-0.238039	3.1924	0.581438	0.445749	1
DYRK1B	-0.387273	2.7018	0.581413	0.445759	1
DDAH2	0.28838	2.55528	0.581274	0.445813	1
MANEA	-0.353317	5.02403	0.580978	0.445929	1
PLEKHA8	-0.39099	2.29166	0.580582	0.446084	1
TMEM38A	-0.354809	3.41103	0.580572	0.446088	1
PTDSS2	0.244473	3.43023	0.580415	0.44615	1
USP35	-0.360688	1.83245	0.580268	0.446207	1
HLA-DMB	0.264133	7.14583	0.58019	0.446238	1
MTA1	-0.217789	6.77764	0.580097	0.446274	1
FAM227A	-0.249442	3.73793	0.579651	0.446449	1
LOC644172	0.408531	1.38081	0.579624	0.44646	1
CNOT6L	-0.265123	4.25372	0.579343	0.44657	1
LPAR2	-0.27875	2.05404	0.579117	0.446659	1
MIAT	0.528762	3.91102	0.57911	0.446661	1
SUFU	0.281663	2.80782	0.579014	0.446699	1
MTRNR2L4	-0.245668	6.27339	0.578985	0.44671	1
CENPBD1	-0.229517	3.67174	0.578851	0.446763	1
FAM98A	0.31015	6.57164	0.578766	0.446796	1
SNORA37	0.519791	0.385844	0.578394	0.446942	1
CYP2C18	0.334914	1.29492	0.5783	0.446979	1
TSC22D1-AS1	-0.385462	1.41382	0.577969	0.44711	1
POMC	-0.727272	2.577	0.577801	0.447176	1
PNO1	-0.227044	5.07313	0.577583	0.447261	1
RPP30	-0.219692	5.09321	0.57753	0.447282	1
ERI1	-0.228734	3.96245	0.576832	0.447557	1
SLC25A43	0.285462	3.4131	0.576769	0.447582	1
TSPO	-0.259884	6.9044	0.57625	0.447786	1
RINL	-0.244818	5.4701	0.575456	0.448099	1
OMA1	-0.269104	3.84664	0.574983	0.448286	1
PRPF38B	0.333884	6.49846	0.574288	0.44856	1
C7orf25	0.265988	2.55915	0.573957	0.448691	1
YTHDC1	0.271873	6.10802	0.573853	0.448732	1
RIMKLA	-0.338077	1.65198	0.573833	0.44874	1
PRKAA1	-0.230903	4.61976	0.573821	0.448745	1
FKBP4	0.306769	5.72318	0.573103	0.449029	1
KCNJ14	-0.284752	2.29542	0.572968	0.449082	1
LOC730091	-0.413645	1.53113	0.572901	0.449108	1
BLOC1S2	0.281087	7.15445	0.572813	0.449143	1
ALOX12P2	0.568465	0.437568	0.572278	0.449355	1
CCDC136	0.516171	0.629457	0.571985	0.449471	1
LIPT1	-0.315862	2.43134	0.571927	0.449494	1
SPG21	-0.226287	6.23392	0.571719	0.449577	1
GDF15	0.455985	5.49426	0.570665	0.449995	1
ZBTB42	-0.471645	0.396677	0.570203	0.450178	1
ZNF227	-0.325171	3.72795	0.569963	0.450273	1
[truncated: 10,350 more rows]
