# Supplementary material for: Differences in DNA Repair Capacity, Cell Death and Transcriptional Response after Irradiation between a Radiosensitive and a Radioresistant Cell Line
Source: Sci Rep. 2016 Jun 1;6:27043. doi: 10.1038/srep27043 (PMC4887990; doi:10.1038/srep27043)
Supplement: Supplementary Dataset S6 [file srep27043-s7.xls]

## Sheet: Hoja1
	logFC	logCPM	LR	PValue	FDR
LINC00263	-2.22168	2.38615	17.7796	2.48024e-05	0.154617
HMOX1	2.44664	6.3528	17.7614	2.50412e-05	0.154617
SREBF1	-1.90651	5.28983	16.5018	4.86034e-05	0.200068
ACCS	3.2758	1.35268	14.1669	0.000167286	0.481927
CXCR4	-1.18462	4.83057	13.8774	0.000195128	0.481927
SLC16A5	2.50877	0.795048	11.8735	0.000569386	1
ABCG1	-1.82743	4.16478	10.9985	0.000911855	1
CLEC17A	-2.93443	0.316761	10.7489	0.00104339	1
SELL	-1.17526	6.98814	10.7452	0.0010455	1
IVL	-1.44715	2.90966	10.2826	0.00134288	1
CAPG	-1.11458	6.21678	10.2383	0.00137551	1
SCD	-1.59842	7.99085	9.96878	0.00159217	1
SLC25A20	0.887806	3.97948	9.36693	0.00220935	1
HIST1H3C	-2.39282	0.801585	9.2976	0.00229454	1
ZDHHC14	1.13481	3.85392	9.28761	0.0023071	1
DLG4	1.10623	1.9059	8.61933	0.00332614	1
CSTA	-2.22431	0.363866	8.52088	0.00351095	1
TNN	2.28449	0.629913	8.44692	0.00365661	1
HERC3	1.08382	2.14439	7.83538	0.00512335	1
TUBA1A	-1.03592	5.95706	7.79123	0.00525005	1
HDAC9	1.12579	2.39354	7.77652	0.00529297	1
PTGIR	-1.27719	2.20021	7.7281	0.00543678	1
B9D2	0.847476	2.97607	7.59443	0.00585488	1
FAM84B	1.54919	1.33167	7.53485	0.00605169	1
FAM90A1	3.3531	0.0420358	7.27163	0.00700522	1
SLC37A2	1.35467	2.39486	7.25345	0.0070765	1
LACE1	1.57013	1.06246	7.04522	0.00794772	1
SLC29A2	-1.10464	2.28016	6.94414	0.00840941	1
SYNGR3	-1.20901	2.95227	6.61666	0.0101029	1
VTRNA2-1	-0.918207	4.19327	6.60726	0.0101564	1
ENPP2	1.96403	0.790456	6.52976	0.0106084	1
CCDC110	1.59885	0.712379	6.50949	0.01073	1
ETV4	-1.73459	2.68675	6.42895	0.0112275	1
SLCO5A1	-0.97364	2.95314	6.41723	0.0113019	1
SOX18	-2.2629	1.35806	6.40248	0.0113961	1
ST6GALNAC3	4.77747	0.529761	6.32725	0.0118896	1
LIPH	1.2322	1.39588	6.32183	0.011926	1
ZBTB32	-0.794598	4.91681	6.31956	0.0119413	1
LRRC26	-2.94487	0.623449	6.2645	0.0123181	1
TCEA2	-1.36796	2.37226	6.2587	0.0123585	1
C2orf88	1.59354	1.92916	6.25428	0.0123894	1
MIR3676	-1.94124	-0.0100548	6.2488	0.0124277	1
SNORD46	1.43074	1.90723	6.21555	0.0126633	1
TAS2R20	1.20893	0.915781	6.06984	0.013751	1
GPR55	0.689911	4.02274	6.06382	0.0137979	1
MAPKAPK3	-0.855278	3.53858	6.04737	0.0139271	1
ZG16B	-0.949205	2.95697	6.0443	0.0139512	1
MUC22	0.960744	1.96254	6.03102	0.0140566	1
GJD4	1.54879	0.0485623	5.96064	0.0146287	1
OSM	-1.73937	1.10134	5.884	0.015279	1
SERPINB10	-1.02552	2.45042	5.83539	0.0157069	1
ZBED2	-1.5624	2.53533	5.73972	0.0165854	1
TCF7L2	1.62612	0.216149	5.72177	0.0167558	1
SMPD3	1.58358	1.12546	5.70885	0.0168796	1
STRA6	-1.71798	1.01914	5.6606	0.0173501	1
CNNM1	0.940616	1.51159	5.58113	0.018155	1
TOX2	-1.14576	6.57398	5.54918	0.0184894	1
NEUROD2	2.2871	0.5056	5.54398	0.0185443	1
NCRUPAR	1.0415	1.06307	5.46929	0.0193534	1
NBEAL2	-0.670503	4.99963	5.46166	0.0194382	1
PCED1B	-0.910476	2.96541	5.45823	0.0194764	1
ZNF219	-0.950888	2.06224	5.41455	0.0199696	1
FADS2	-1.1883	6.82382	5.39131	0.0202373	1
TMEM102	1.29341	0.820451	5.34444	0.0207885	1
SLC12A7	2.2752	2.13583	5.32642	0.0210045	1
ZNF772	-0.834271	4.05829	5.29369	0.0214028	1
KCNJ3	1.12769	0.720545	5.2742	0.0216438	1
CADM1	1.27543	6.43662	5.25897	0.0218339	1
SPRED1	-1.01462	2.91717	5.2294	0.0222081	1
FKBP10	-1.39347	2.10044	5.19745	0.02262	1
A1BG-AS1	-1.27378	1.64686	5.18878	0.0227331	1
SOWAHD	-0.985569	1.68106	5.16312	0.0230715	1
FAM22A	0.993118	2.50687	5.09788	0.0239551	1
TGFBI	1.80823	1.25186	5.06609	0.0243984	1
MUC13	2.32355	2.95925	5.05513	0.0245531	1
HPDL	-1.44268	1.62712	5.0376	0.0248028	1
FADS1	-1.0061	6.50576	5.0295	0.0249191	1
PAK6	1.46702	0.615903	5.00845	0.0252239	1
HIST1H2AH	-2.59039	-0.0757672	4.97089	0.0257774	1
CXorf21	0.903786	3.74035	4.96217	0.0259076	1
ZNF804A	4.14788	1.38065	4.88709	0.0270582	1
SNORD71	1.93394	-0.134116	4.85266	0.0276035	1
GPER	1.32164	1.05205	4.83436	0.0278979	1
TGFBR3	-1.05245	4.09906	4.78234	0.028753	1
C11orf93	-2.85331	0.358986	4.77874	0.0288132	1
RAB32	-2.26405	0.85174	4.75978	0.0291322	1
TCF7	-0.840701	5.82443	4.74587	0.0293687	1
TCTN1	-0.609794	4.32126	4.70842	0.0300152	1
LPCAT4	2.17359	4.0792	4.69921	0.0301765	1
NBEA	1.37979	2.51634	4.69454	0.0302586	1
MPDU1	0.690981	6.28876	4.67668	0.0305747	1
EMILIN2	-1.11907	1.57528	4.66921	0.0307081	1
KCNA7	1.07175	1.30177	4.66402	0.030801	1
ZFP82	1.82752	1.16113	4.62726	0.0314677	1
FRS3	1.69859	1.47098	4.62655	0.0314808	1
B3GNT7	1.03181	2.26449	4.60983	0.0317891	1
DPYSL2	-0.671103	6.3525	4.58694	0.0322165	1
TMIGD2	1.06436	1.00667	4.5509	0.0329014	1
EAF2	0.914713	5.13507	4.54782	0.0329606	1
EPHA1-AS1	0.733789	2.30669	4.50041	0.0338868	1
FAM24B	1.04936	1.92504	4.49666	0.0339612	1
DHRS2	1.31988	1.16707	4.48982	0.0340972	1
ULK4	-1.0576	1.08306	4.48836	0.0341263	1
NPTXR	1.02547	1.5075	4.4822	0.0342495	1
TRIM47	-1.94591	0.572366	4.48057	0.0342823	1
ZXDB	0.873183	3.34856	4.47788	0.0343363	1
IGF1	1.06526	3.11867	4.46039	0.0346896	1
SUPT3H	1.43318	0.28276	4.45242	0.0348518	1
GNB4	-0.71249	3.87062	4.44924	0.0349167	1
CYP2J2	-2.67383	-0.144938	4.43096	0.0352926	1
MYC	-0.880152	5.88584	4.42959	0.035321	1
FHOD3	3.78967	1.30722	4.39933	0.035953	1
CNKSR2	3.76168	-0.213875	4.39022	0.0361456	1
TMED1	0.764516	3.20601	4.37082	0.0365594	1
CHL1	1.69649	3.195	4.36736	0.0366337	1
FBXO43	-1.04103	2.41444	4.34338	0.037153	1
TSLP	-1.6745	0.233619	4.34246	0.0371732	1
PAFAH1B3	-0.898741	3.05276	4.3396	0.0372358	1
LOC100289092	-0.977438	2.37359	4.31637	0.0377474	1
ARHGEF10L	3.78831	0.947786	4.31587	0.0377585	1
EBF1	-0.644922	4.4559	4.31372	0.0378063	1
LOC285033	-1.21608	0.973325	4.29289	0.038272	1
SSPN	1.49428	0.595489	4.2642	0.0389236	1
FAM46A	1.15827	3.11607	4.23887	0.0395085	1
KSR1	-0.901205	1.78227	4.23707	0.0395504	1
ALOX5AP	-0.927488	5.68279	4.20793	0.0402353	1
ABCB6	0.668598	4.11185	4.20227	0.04037	1
PLEKHG4	-2.29184	1.06919	4.17973	0.0409103	1
NOXA1	1.81316	-0.121607	4.16473	0.041274	1
OAF	0.975849	2.78441	4.16364	0.0413006	1
LOC100505633	1.31354	0.371096	4.13215	0.0420758	1
ZGLP1	1.17678	0.513464	4.11754	0.0424409	1
TEAD4	-1.92859	1.44157	4.0924	0.0430765	1
COX10-AS1	-0.810534	2.40984	4.0858	0.0432449	1
DDAH1	2.81016	0.430804	4.08224	0.0433361	1
LRTOMT	-0.947105	1.91541	4.07103	0.0436247	1
TMEM56	1.42145	1.46467	4.06974	0.043658	1
MYLIP	-0.647396	4.8194	4.06706	0.0437273	1
KIAA1024	1.64064	0.193745	4.06009	0.0439082	1
PIFO	-0.824269	1.51437	4.05987	0.0439139	1
AGAP1	0.838098	1.60274	4.04901	0.0441973	1
ZFAND2B	0.745907	3.00363	4.01545	0.0450852	1
MECR	-0.683103	3.59262	4.01067	0.0452133	1
HSD17B8	-0.598695	4.31064	3.99717	0.0455767	1
PIGQ	-0.917128	2.13648	3.9927	0.0456977	1
GAS2	2.07137	1.31884	3.98138	0.0460059	1
PHKA2	-0.633032	3.65286	3.9723	0.0462545	1
GALE	-0.750031	3.65784	3.97174	0.04627	1
ANO10	0.818907	2.94491	3.96153	0.0465514	1
FAM60A	-0.611808	7.07379	3.95882	0.0466263	1
TMEM169	1.44815	0.331208	3.95435	0.0467503	1
RTKN	-2.05443	0.500901	3.9445	0.0470248	1
MB	-1.01865	2.42063	3.92806	0.0474868	1
H2AFJ	0.898366	2.73769	3.91345	0.0479011	1
ZNF549	-0.662453	2.41352	3.89621	0.048395	1
TESPA1	-0.654543	4.02739	3.87072	0.0491354	1
TNS3	1.15262	0.6872	3.86556	0.0492868	1
SLC29A1	-0.721678	5.46466	3.86399	0.0493328	1
PKIG	-0.758052	3.1848	3.86129	0.0494124	1
NRM	-0.913842	4.48801	3.86069	0.04943	1
STAG3	-0.653538	7.18497	3.85915	0.0494753	1
ACACA	-0.877118	4.38126	3.83007	0.0503409	1
NEK3	-0.993568	1.93794	3.81189	0.05089	1
C3orf52	-1.75184	0.337971	3.81121	0.0509107	1
LINC00673	0.918007	1.42803	3.8027	0.0511701	1
MCM3AP-AS1	-1.54626	0.310121	3.79826	0.0513059	1
KCNN4	-0.557315	5.43915	3.78466	0.0517245	1
IFI27	1.39966	3.7008	3.7751	0.0520209	1
KIAA1324	0.698894	2.27936	3.75489	0.0526533	1
IQGAP3	-1.03666	2.31478	3.75298	0.0527136	1
GNA15	-0.696314	3.80263	3.73954	0.0531391	1
ZSWIM4	-0.876109	2.2163	3.73649	0.0532363	1
HOXB2	1.78748	2.73582	3.72324	0.0536602	1
MT1F	1.34145	1.22212	3.72049	0.0537487	1
NCMAP	0.659718	3.04725	3.71059	0.0540682	1
PRKAG2	0.615147	3.04881	3.70811	0.0541486	1
PTPRK	-1.14262	1.11447	3.67271	0.0553102	1
SNX18	0.817052	1.67806	3.66701	0.0554997	1
NAT6	-0.771426	2.13165	3.66445	0.0555851	1
GBP6	0.781362	1.79572	3.6482	0.0561299	1
ZFAND4	0.612013	2.62149	3.64768	0.0561474	1
ESR2	1.25329	0.296289	3.64633	0.056193	1
TRIM43	1.48047	0.0211846	3.63272	0.0566543	1
CLMP	0.967749	0.898891	3.63108	0.0567101	1
SEPT3	-1.20982	2.57812	3.59328	0.0580137	1
VLDLR	-1.37629	2.91569	3.58874	0.0581725	1
MAST4	1.15153	1.37225	3.56506	0.0590076	1
MFSD10	-0.543718	6.15127	3.55324	0.0594293	1
ANTXR2	0.655634	2.60523	3.55092	0.0595125	1
SLCO4C1	-1.29076	1.1111	3.54224	0.0598245	1
HIST1H4F	-1.76569	0.507932	3.53956	0.0599214	1
LINC00311	0.840781	1.43882	3.53558	0.0600653	1
TMEM53	-0.796506	1.77535	3.52946	0.0602873	1
FGD4	0.818479	1.95958	3.4887	0.0617891	1
FAM3D	1.51673	-0.0205806	3.47758	0.0622056	1
SLC25A43	-0.745074	3.4131	3.47531	0.0622912	1
PINK1	1.04187	2.87868	3.46371	0.0627293	1
ALPK2	-1.0663	3.32725	3.46269	0.0627682	1
MACROD2	1.08653	3.87884	3.45714	0.062979	1
DHPS	-0.66939	4.99003	3.45476	0.06307	1
GLUL	-0.752515	4.56166	3.4507	0.0632251	1
RBMS1	-0.770448	3.18612	3.44737	0.0633526	1
MED20	0.616645	2.71574	3.43619	0.0637825	1
RMI2	-0.840273	5.76051	3.42927	0.0640505	1
SNORD42A	0.926237	2.90096	3.41992	0.0644141	1
DENND3	-0.617347	4.19186	3.39647	0.065336	1
PREB	0.521987	5.51616	3.39507	0.0653916	1
ANXA3	-3.51394	0.132984	3.3945	0.0654141	1
CALHM3	-2.10157	0.530842	3.38319	0.0658643	1
ZCWPW1	0.636372	2.78467	3.37694	0.0661148	1
ZBTB18	0.496414	4.87611	3.37238	0.0662979	1
CRYM-AS1	-0.70636	1.91366	3.35883	0.0668454	1
SBF2-AS1	-0.762537	1.90859	3.35791	0.066883	1
FAM110B	-1.67489	1.66837	3.35601	0.0669601	1
SAMD1	-0.793503	2.6146	3.35344	0.0670646	1
ZNF571	-1.57801	0.423529	3.35222	0.0671144	1
MT1E	1.04862	2.09143	3.34521	0.0674008	1
NME4	-0.851984	5.24706	3.34052	0.0675933	1
MTRNR2L5	1.02755	1.20371	3.33184	0.0679509	1
RPPH1	-1.01574	1.8588	3.32969	0.0680399	1
LHFPL5	-0.988927	1.15931	3.32693	0.0681539	1
KLHDC1	0.905084	1.57051	3.32594	0.0681952	1
FBN1	0.64	3.5652	3.30332	0.0691399	1
ZNF652	0.511544	5.19974	3.29791	0.0693681	1
CHMP7	0.609845	4.07073	3.29681	0.0694144	1
HECTD2	1.25871	0.935794	3.29315	0.0695694	1
WNT5B	0.835949	2.55704	3.28855	0.0697647	1
AUTS2	-0.613334	4.66874	3.28412	0.069953	1
TSPAN31	0.554885	4.65109	3.28124	0.0700759	1
LGSN	0.922842	1.29004	3.27822	0.0702049	1
CCDC171	1.00587	1.81545	3.27663	0.0702731	1
ZNF433	0.769297	1.41193	3.27316	0.0704219	1
TMEM219	0.604469	5.86553	3.26757	0.0706622	1
NANOS1	0.678003	1.99767	3.26175	0.0709134	1
TUBB6	-0.777501	6.05871	3.25493	0.0712091	1
RASGRP1	-0.655457	4.70681	3.24658	0.0715726	1
KLF3	-0.729684	3.98307	3.24556	0.0716174	1
MBNL1-AS1	1.09874	0.308359	3.22564	0.0724933	1
C1orf115	1.58472	0.273944	3.22533	0.0725072	1
CERK	0.497107	4.95788	3.21968	0.072758	1
NR1D1	-1.18428	1.42775	3.21674	0.0728886	1
SEPP1	1.91005	0.085268	3.21663	0.0728934	1
TSPO	-0.615976	6.9044	3.21134	0.0731295	1
SPRY1	-1.59539	0.213647	3.2062	0.0733598	1
SNORA1	-1.73893	0.274168	3.20528	0.0734008	1
RPS6KL1	1.10322	1.13528	3.19543	0.0738444	1
SLC45A4	1.01666	0.535375	3.17794	0.0746387	1
SNX21	1.22686	0.48164	3.17488	0.0747789	1
ZZEF1	0.495126	5.12488	3.16713	0.0751345	1
NAALADL1	-3.52504	0.690701	3.16174	0.0753827	1
MAN1A2	0.554819	5.983	3.15963	0.0754804	1
DSC3	1.89099	1.82653	3.1581	0.0755512	1
ARHGEF3	0.558481	5.62497	3.156	0.0756484	1
PRDM8	1.62679	-0.0741812	3.1545	0.0757177	1
CRTAM	0.735991	1.40416	3.15348	0.0757653	1
TNFAIP3	-0.522436	8.05436	3.14948	0.0759512	1
ITGA4	0.676594	6.82459	3.14673	0.0760792	1
PLCH2	1.40651	0.527963	3.14197	0.0763016	1
CYSTM1	-0.53872	5.42591	3.13478	0.0766389	1
SNAR-G2	-0.966028	1.76232	3.13318	0.0767142	1
PHF7	-1.03189	0.628393	3.11895	0.0773869	1
MDGA2	2.32302	0.515465	3.11505	0.0775721	1
RAB38	0.883347	2.28216	3.10626	0.0779919	1
LOC389634	3.26619	0.232616	3.10476	0.0780639	1
PTK6	0.732494	2.03273	3.10131	0.0782291	1
ITIH4	1.16735	0.964086	3.09927	0.0783273	1
ARMCX1	3.26648	0.585997	3.09825	0.0783765	1
TMEM121	-1.99493	0.0218077	3.09249	0.0786543	1
PTP4A3	-0.773073	2.80881	3.08903	0.078822	1
KIAA1324L	0.928044	1.94997	3.08743	0.0788994	1
STK32C	1.12549	1.04459	3.08713	0.0789141	1
LOC400043	-1.30331	1.48916	3.06643	0.0799248	1
ZNF461	0.687074	2.2277	3.06509	0.0799909	1
KLHL25	0.806817	2.19886	3.06481	0.0800044	1
SNORD119	1.25377	0.532091	3.05545	0.0804666	1
LOC144486	-1.02498	1.24396	3.05431	0.0805234	1
ACACB	1.17403	1.31489	3.05212	0.0806317	1
HCN3	-1.01369	0.795368	3.05107	0.0806839	1
SPACA3	1.20337	0.929635	3.04782	0.0808455	1
C21orf67	-1.17703	0.939055	3.04736	0.0808685	1
ATP6V0E2-AS1	1.05668	0.848611	3.04649	0.0809121	1
LILRB4	-0.807656	3.06834	3.04499	0.0809867	1
GTF2IRD2B	1.06467	0.735346	3.03843	0.0813145	1
TUBA8	0.833104	2.26829	3.02696	0.0818911	1
GTSF1	3.2407	2.36096	3.02527	0.0819769	1
MYL9	1.23298	0.33044	3.01809	0.0823406	1
FLJ30838	0.908103	1.02021	3.00223	0.0831498	1
SLC35G2	-1.55942	1.01842	2.99227	0.083663	1
HSPA7	-0.738088	2.37521	2.9879	0.0838891	1
RPL13AP20	0.986898	1.14807	2.98553	0.084012	1
UPB1	-0.732251	2.06751	2.98436	0.0840724	1
ZBTB34	-0.565463	3.72445	2.98145	0.0842238	1
FBLIM1	0.695601	2.76537	2.97967	0.0843162	1
RHOG	-0.535728	6.06272	2.97837	0.0843843	1
COPZ2	-2.33115	0.588133	2.96901	0.084874	1
FAM86B3P	-0.993848	0.771051	2.96866	0.0848919	1
MYOF	1.22381	-0.13029	2.96589	0.0850378	1
LOC100506668	0.77817	1.98775	2.9505	0.0858511	1
GLT8D1	0.601522	6.02143	2.94599	0.0860908	1
FAR2	-0.893186	2.58099	2.94206	0.0863007	1
C16orf46	0.716331	1.62515	2.94084	0.0863656	1
DFNA5	-0.805731	6.82344	2.9388	0.0864752	1
IFIT1	0.764186	5.03122	2.93784	0.0865261	1
ABCC9	1.0542	0.769412	2.93589	0.0866311	1
GLCE	0.932984	1.61848	2.9339	0.0867377	1
LOC100288748	0.8269	0.95514	2.93361	0.0867531	1
SLC15A3	-0.547593	5.33833	2.93291	0.0867908	1
METTL2B	0.635472	2.94417	2.92895	0.0870042	1
RCOR2	-1.96291	0.298505	2.92089	0.0874394	1
CMKLR1	-0.801196	1.74778	2.91623	0.0876924	1
LINC-ROR	-1.47387	-0.155582	2.90948	0.0880605	1
LSS	-0.506981	5.20027	2.90663	0.088216	1
ROR1	0.892847	0.906391	2.90342	0.0883916	1
CACNB1	-0.713277	2.23248	2.88621	0.089341	1
GPR56	1.57704	0.486377	2.88591	0.0893577	1
PFKFB4	-1.58869	1.28226	2.88138	0.089609	1
LYSMD1	-0.819593	1.90078	2.87864	0.0897618	1
CD38	0.783874	4.17147	2.87525	0.0899513	1
MAPK12	-0.553704	3.55859	2.87471	0.0899812	1
CDKN2D	-0.686931	3.59058	2.87143	0.0901649	1
MXD3	-0.672819	3.70613	2.87091	0.0901936	1
SNORA2B	0.902187	2.01648	2.87024	0.0902313	1
ZNF674-AS1	0.613991	2.27567	2.8657	0.0904864	1
FAM64A	-0.953937	3.94266	2.86393	0.0905859	1
C12orf70	-1.14987	0.487469	2.86387	0.0905893	1
LINC00330	0.814098	1.20036	2.86249	0.0906671	1
LGALS3BP	0.876663	3.88213	2.86094	0.0907543	1
HEBP1	-0.777623	2.09974	2.86039	0.0907853	1
DNAJC6	0.842782	2.79777	2.84986	0.0913817	1
PDE9A	1.29462	0.212609	2.84598	0.0916028	1
RLTPR	-0.612087	4.17753	2.84595	0.0916042	1
ZSCAN20	-0.937766	1.19164	2.84349	0.0917448	1
ZNF16	0.588054	2.82985	2.83718	0.0921059	1
MTFR2	-0.709321	4.05376	2.83025	0.092504	1
LMTK2	0.650854	4.19438	2.81599	0.0933291	1
ALPP	1.06365	0.373013	2.80424	0.0940152	1
VPS11	0.510482	4.10014	2.80283	0.0940983	1
SIX3	1.71355	0.950336	2.799	0.094323	1
RCCD1	-0.584751	5.52435	2.79362	0.09464	1
CD69	-0.890733	4.62694	2.79094	0.0947986	1
C16orf80	-0.547402	4.82761	2.79083	0.094805	1
UPK3B	-0.779517	1.37626	2.78157	0.0953549	1
IL17RB	1.50052	2.30719	2.77797	0.0955693	1
SPOCK2	-1.04544	1.4893	2.7715	0.0959562	1
CCNB2	-0.679213	5.65782	2.77091	0.0959915	1
CD22	-0.698406	7.13081	2.77072	0.0960032	1
FKBP7	-0.862579	1.44875	2.76995	0.096049	1
NLRP12	0.578227	2.8921	2.76718	0.0962158	1
NLRP7	1.11222	1.75176	2.74512	0.0975517	1
CXorf36	0.593904	1.86341	2.74248	0.0977129	1
AARD	-0.659519	1.79554	2.74209	0.097737	1
MTRNR2L2	0.545083	9.95581	2.7413	0.097785	1
B3GALTL	0.988189	1.07436	2.73845	0.0979598	1
SNORD63	-1.08772	1.0857	2.73794	0.0979909	1
SRCAP	0.604285	2.57918	2.73687	0.0980567	1
PABPC4	0.57437	9.06424	2.73491	0.0981767	1
PLEKHA6	1.84478	-0.331124	2.73472	0.0981886	1
DHRS4L2	-0.945063	0.692955	2.73332	0.0982746	1
SMIM3	0.553753	4.55112	2.73166	0.098377	1
GAB1	1.05725	2.54535	2.72772	0.0986199	1
RBFA	-0.545875	4.47997	2.72594	0.0987302	1
GLS2	-0.709241	2.2743	2.72502	0.0987866	1
CCDC136	-1.35914	0.629457	2.72428	0.0988328	1
LOC400548	0.841604	0.823769	2.71899	0.0991608	1
CNR1	0.988142	2.32048	2.71784	0.0992324	1
LOC389247	0.784012	0.862444	2.71433	0.0994504	1
BTG2	0.627219	8.42836	2.70767	0.099867	1
KIAA1875	-1.08621	0.405636	2.70679	0.0999219	1
ATPBD4	-0.578529	3.59786	2.70646	0.0999427	1
C20orf112	-0.636374	2.41976	2.70473	0.100051	1
DYM	0.537784	4.58469	2.70335	0.100138	1
PASK	-0.455386	6.34993	2.70037	0.100325	1
SEC24B-AS1	-1.18878	0.342244	2.69847	0.100445	1
SUDS3	0.430904	5.42639	2.69761	0.100499	1
STAC3	0.641075	2.41941	2.69253	0.100819	1
LOC284551	-1.72944	0.467198	2.69114	0.100908	1
TSPAN1	1.09401	0.353048	2.68888	0.101051	1
KHDC1	-2.06829	0.0960716	2.6883	0.101087	1
RGAG4	0.919869	0.881973	2.67862	0.101704	1
CSRNP2	0.520253	3.21003	2.67416	0.101989	1
HAVCR2	-0.56018	2.32859	2.67266	0.102085	1
SNORD74	1.10716	2.16296	2.67151	0.102159	1
LOC440300	0.759635	1.53592	2.6659	0.10252	1
CDKN3	-0.62638	5.55303	2.66014	0.102892	1
ANKRD34A	0.935556	0.746002	2.64584	0.103821	1
TNFRSF4	-1.27263	0.691218	2.64562	0.103836	1
FHL3	-0.901799	2.91302	2.64364	0.103965	1
FAM214B	0.599197	3.06776	2.64035	0.10418	1
TMEM97	-0.58166	5.60489	2.64012	0.104196	1
SGK1	-1.01031	4.17374	2.6314	0.104769	1
KANSL3	0.452867	4.88832	2.62778	0.105008	1
FGF14-AS2	-0.826643	1.2644	2.62773	0.105012	1
ZFAND2A	0.612428	3.82447	2.62477	0.105208	1
MED15	-0.543999	4.64155	2.62137	0.105433	1
CDC14A	-0.62132	2.19213	2.62045	0.105495	1
KIAA1549L	-1.10506	2.0686	2.62011	0.105517	1
TNFRSF8	-0.536345	6.06625	2.6188	0.105604	1
DGKA	-0.490266	4.1495	2.61698	0.105725	1
NFIX	-0.906339	0.572822	2.61277	0.106007	1
MTSS1	-1.0544	1.14888	2.61151	0.106091	1
ALOX5	-0.643495	3.99226	2.61141	0.106098	1
LTBP4	-0.570758	3.94606	2.60331	0.106641	1
DMBX1	0.942719	1.02514	2.59895	0.106935	1
C14orf93	-0.680353	2.26906	2.59485	0.107211	1
FAM57A	-0.55604	3.25667	2.59376	0.107285	1
RASSF2	-0.555424	4.87226	2.59371	0.107288	1
SLC10A3	0.62219	4.18416	2.58711	0.107736	1
PCNXL3	0.693498	3.32358	2.5852	0.107867	1
SLC28A2	1.04565	0.432094	2.57874	0.108308	1
ALOX12P2	1.43172	0.437568	2.57358	0.108662	1
RND2	0.593649	1.89512	2.56998	0.108909	1
ZNF428	0.535113	7.89046	2.56845	0.109014	1
ELAVL3	1.46249	-0.193243	2.56272	0.10941	1
DIRAS1	-1.86411	0.333671	2.55707	0.109802	1
NUSAP1	-0.612565	7.02221	2.55514	0.109936	1
CHCHD6	-0.62938	4.44107	2.54878	0.11038	1
PIK3C2B	-0.590914	4.96987	2.54499	0.110644	1
PCSK4	1.11915	0.174751	2.53922	0.11105	1
NCF1B	0.950071	2.05582	2.53907	0.11106	1
B3GNT6	0.668719	1.24603	2.52742	0.111883	1
SOCS3	-0.793759	4.34401	2.52658	0.111943	1
RGS20	0.513191	4.19389	2.52445	0.112094	1
C2orf44	-0.61595	3.52107	2.5243	0.112104	1
CBS	-1.0834	4.93085	2.51345	0.112879	1
SPSB2	0.67776	2.72105	2.51224	0.112965	1
ZNF785	-0.739175	1.75991	2.50934	0.113173	1
VTRNA1-3	-0.713092	2.6608	2.50586	0.113424	1
PPT1	0.449116	6.09826	2.50533	0.113462	1
ANKRD45	0.694258	2.12812	2.50517	0.113474	1
CENPI	-1.11764	1.27835	2.49489	0.114217	1
ZBTB25	-0.917394	1.03269	2.48606	0.114859	1
TRIP10	-0.51029	5.04215	2.48551	0.114899	1
CDK5R1	-0.670544	5.04313	2.48493	0.114941	1
MGAT3	0.489504	5.39225	2.484	0.11501	1
SNHG3	-0.638951	7.38926	2.48285	0.115094	1
CNN3	-0.635714	4.36074	2.47744	0.11549	1
SAPCD2	-0.729689	3.84539	2.47593	0.115601	1
PRR18	-1.28712	0.285185	2.47511	0.115662	1
IL19	-0.658878	2.27396	2.47435	0.115717	1
CCDC71	-0.538623	6.7294	2.47305	0.115813	1
LNX2	0.46618	3.80061	2.46805	0.116182	1
LTB	0.617032	5.65081	2.46731	0.116237	1
DAK	-0.458893	4.6434	2.46412	0.116473	1
ZNF681	0.989475	1.63004	2.46302	0.116554	1
EIF2AK3	0.725104	6.02281	2.46147	0.116669	1
BRD1	0.529872	3.89734	2.45896	0.116856	1
SRPK1	-0.556081	6.23302	2.45815	0.116917	1
FFAR2	0.696938	1.16694	2.455	0.117151	1
CRB3	1.20182	0.884077	2.45397	0.117228	1
TRPC1	1.28181	0.489071	2.45356	0.117259	1
N4BP3	-0.827622	2.35918	2.45189	0.117383	1
LRIG3	1.53035	1.89233	2.44335	0.118024	1
CD55	-0.518141	4.16208	2.43603	0.118576	1
TAF4B	0.49146	4.49914	2.43081	0.118972	1
RPL23AP7	-0.562297	2.54114	2.42034	0.119769	1
LCA5	1.25516	0.368054	2.41578	0.120118	1
GALNT2	0.478774	5.91577	2.41423	0.120237	1
GIMAP1	0.919653	0.726605	2.4141	0.120247	1
TRAF3IP2-AS1	-0.500745	2.94742	2.39412	0.121792	1
CC2D1B	0.502908	4.4569	2.39397	0.121804	1
LOC400927	-1.23501	0.374179	2.39393	0.121807	1
NXPE3	0.520331	5.56089	2.39243	0.121924	1
ZNF295-AS1	1.18146	0.371652	2.39127	0.122014	1
PECAM1	0.650858	3.86295	2.3863	0.122403	1
SMIM5	0.701931	2.46263	2.38442	0.12255	1
TUBB2B	-0.782215	2.95117	2.38142	0.122786	1
RPP25	-0.896276	1.67058	2.38131	0.122795	1
ZFP42	0.607244	1.99313	2.38071	0.122841	1
RUVBL1	-0.589699	6.89435	2.37283	0.123463	1
CPT1A	0.430812	5.6005	2.36908	0.12376	1
GUCY1A3	0.712743	3.6528	2.36791	0.123853	1
OSR2	-0.695797	2.88524	2.3674	0.123894	1
PRR11	-0.611315	7.06741	2.36518	0.124069	1
CYB5A	-0.473056	6.18805	2.36416	0.124151	1
SNORA24	-0.869212	1.71846	2.36165	0.12435	1
BAG3	1.21482	0.329799	2.36031	0.124457	1
ZNF682	0.660004	2.27524	2.35731	0.124697	1
ZNF506	0.604906	2.65411	2.35717	0.124708	1
TIPARP	0.453193	5.07067	2.35584	0.124815	1
KIAA0125	2.00034	4.87576	2.35535	0.124854	1
SH3BP1	-0.499901	5.99397	2.3532	0.125026	1
MYOZ3	-0.851033	1.30819	2.35299	0.125043	1
SLC39A7	0.517572	6.08208	2.35248	0.125084	1
BHMT2	0.580116	2.64776	2.35146	0.125166	1
FAM129C	-1.16097	1.25918	2.35093	0.125208	1
KCNAB3	-0.955347	0.624932	2.34751	0.125484	1
LOC400684	0.902803	0.854032	2.33933	0.126144	1
SYPL1	-0.515583	5.68815	2.33821	0.126235	1
TBCB	-0.557001	5.68947	2.33661	0.126365	1
CSNK1E	-0.450342	6.0255	2.33645	0.126378	1
GPC4	-1.89025	2.51408	2.33588	0.126424	1
ZNF575	0.559227	2.53061	2.33448	0.126537	1
GABARAP	0.52967	7.10368	2.33047	0.126863	1
GOLM1	-0.738336	3.40445	2.32768	0.127091	1
CYB561D2	0.460696	4.12744	2.32533	0.127284	1
ELMO3	-0.764101	1.33933	2.32511	0.127301	1
PTHLH	-1.17167	0.0294597	2.32411	0.127383	1
MIER2	0.522926	2.83705	2.32337	0.127444	1
PWWP2B	1.19366	0.704268	2.31809	0.127877	1
PC	1.06032	0.844033	2.31783	0.127898	1
HIST1H1D	-0.894293	5.23338	2.31673	0.127989	1
CALN1	0.952689	0.372336	2.31422	0.128195	1
PPP3R1	0.426079	7.05719	2.31359	0.128247	1
ETV5	-0.695879	4.29678	2.30659	0.128826	1
SHISA9	0.869136	0.245953	2.30391	0.129049	1
ZNF616	-0.765343	1.49088	2.30305	0.12912	1
ELL3	-0.570011	2.57038	2.2935	0.129917	1
TAC1	1.36672	-0.411252	2.29268	0.129986	1
LOC100289019	-0.518487	3.87115	2.29075	0.130147	1
AIRE	0.979902	0.836009	2.28957	0.130246	1
CTNND1	-1.41167	1.32991	2.28404	0.130711	1
SIX1	1.39647	1.40077	2.27539	0.131442	1
METTL13	-0.439781	4.71256	2.27537	0.131444	1
PLK2	0.653269	2.50566	2.27252	0.131686	1
LRRC49	-0.669986	1.61127	2.27045	0.131862	1
STMN1	-0.633476	8.57704	2.26773	0.132093	1
SCARNA20	-1.03988	1.49725	2.26558	0.132276	1
PFKM	-0.442328	5.06888	2.26534	0.132297	1
RFESD	-0.749716	1.1317	2.26471	0.132351	1
PCED1B-AS1	0.619888	1.4691	2.26299	0.132498	1
C10orf10	-0.634715	3.72488	2.2602	0.132737	1
ITFG2	0.550449	2.79036	2.25886	0.132852	1
DDX41	-0.471126	4.42978	2.25238	0.133409	1
GIGYF1	-0.481941	4.69885	2.25166	0.133471	1
SUCLG2	0.423042	6.04455	2.25082	0.133543	1
CTSO	0.454512	4.7021	2.24911	0.133692	1
PABPC1P2	0.700526	1.58197	2.24669	0.133901	1
NEK2	-0.634116	4.28249	2.24648	0.133918	1
PDLIM4	-1.07677	0.33847	2.24475	0.134068	1
IGJ	0.706864	10.511	2.24338	0.134187	1
NQO1	0.749012	5.02233	2.24275	0.134242	1
SLC24A1	0.66485	2.45483	2.23918	0.134552	1
SH3GLB2	-0.539587	4.78015	2.23561	0.134863	1
TICRR	-0.860508	3.568	2.23553	0.13487	1
SNN	-0.475574	4.46857	2.23209	0.135171	1
B3GNT9	0.8689	2.14883	2.2289	0.13545	1
RPH3A	0.625105	3.33271	2.2263	0.135679	1
B3GALNT1	0.997049	1.53782	2.226	0.135705	1
ZNF610	2.02984	-0.286275	2.22294	0.135974	1
NEURL2	-0.945175	0.814714	2.22275	0.13599	1
ALDH7A1	-0.708077	2.75222	2.22049	0.13619	1
ASS1	-1.08759	5.12326	2.21569	0.136614	1
TBX15	1.99816	2.65029	2.21548	0.136633	1
AKAP7	1.35455	0.775162	2.21423	0.136743	1
ZSCAN26	0.561084	2.65718	2.21268	0.136881	1
REPS2	1.29398	0.0316437	2.20637	0.137441	1
EPHA4	1.35578	0.588057	2.20615	0.137462	1
RAC3	-0.748626	1.83704	2.20313	0.137731	1
TPX2	-0.630744	6.50275	2.2028	0.137761	1
ZFHX2	0.56934	2.15185	2.20022	0.137991	1
TSSC1	-0.438413	5.57147	2.19964	0.138043	1
BHLHE41	-0.790066	1.33431	2.1951	0.13845	1
CAMP	1.32234	1.12803	2.19442	0.138511	1
CLN5	0.469128	4.05633	2.19427	0.138525	1
FKBP2	0.453285	5.82115	2.19309	0.138631	1
HSDL1	0.512103	3.03852	2.19305	0.138635	1
LONRF1	-0.462432	4.96364	2.19288	0.13865	1
DUSP3	-0.472626	3.76122	2.19056	0.138859	1
NEXN	-0.769987	4.58563	2.18719	0.139163	1
FASN	-0.800996	6.55926	2.18647	0.139228	1
PILRA	-0.579238	3.03858	2.18634	0.13924	1
PBXIP1	0.639162	5.01772	2.18514	0.139348	1
MEX3B	0.944125	1.05847	2.17843	0.139957	1
DZANK1	-0.547164	2.56288	2.17799	0.139997	1
SNAP29	0.424074	5.87466	2.17156	0.140583	1
LTB4R	-0.496979	3.35296	2.17066	0.140666	1
THOC5	-0.555556	3.5646	2.16954	0.140768	1
TBC1D4	-0.533288	5.41301	2.16855	0.140859	1
CEACAM21	0.601656	2.10359	2.16655	0.141043	1
SEPHS2	0.381377	6.33792	2.16457	0.141224	1
C14orf105	0.837407	1.43218	2.16146	0.14151	1
FAM3C	0.635811	6.83268	2.16114	0.14154	1
TBRG4	-0.513763	4.79432	2.1609	0.141562	1
LRRC33	-0.45944	4.59036	2.16026	0.14162	1
SCARF1	-1.067	0.906671	2.15984	0.14166	1
CHEK2	-0.545973	2.76118	2.15905	0.141733	1
FTL	0.490121	10.3179	2.15796	0.141833	1
NINJ2	0.764392	1.50068	2.15706	0.141916	1
JMJD7	0.530193	3.43707	2.15596	0.142018	1
ENOSF1	-0.401411	4.75105	2.15482	0.142123	1
TLE6	-0.630657	1.14966	2.1536	0.142236	1
TNFRSF19	-0.859339	3.8116	2.1526	0.142328	1
LOC145820	0.707868	1.92054	2.14965	0.142602	1
TMEM254	0.429936	3.81944	2.14387	0.14314	1
CYP1B1	0.477443	7.71021	2.14007	0.143495	1
LOC100499489	-0.899297	0.709784	2.13993	0.143509	1
ATP1B4	0.805862	1.28417	2.13978	0.143523	1
ACSF3	0.58701	2.05708	2.13882	0.143613	1
GNAS	0.402211	9.33205	2.13687	0.143795	1
FAM229B	0.507941	2.46773	2.13558	0.143916	1
SUV39H1	-0.673062	3.31029	2.13415	0.14405	1
C1orf140	0.908673	0.656001	2.13094	0.144352	1
KRT7	-0.60739	2.89472	2.13011	0.144431	1
PGAP3	0.459966	2.89579	2.12927	0.14451	1
RGS16	-0.58602	6.53988	2.12888	0.144546	1
LOC729852	0.568019	3.62695	2.12858	0.144575	1
DLGAP1	0.463117	3.95683	2.12639	0.144781	1
IMPA2	-1.11502	1.87169	2.12605	0.144813	1
BMP2K	-0.435545	4.61852	2.12358	0.145047	1
CDADC1	0.522362	2.82451	2.12318	0.145085	1
SV2A	-0.972403	1.79725	2.12129	0.145264	1
FLOT1	-0.453612	5.89396	2.11816	0.145561	1
EVI2B	0.595414	6.4362	2.11714	0.145658	1
OSGEPL1	-0.536386	3.06705	2.11569	0.145796	1
HK1	-0.42389	5.70623	2.11309	0.146044	1
ANKS3	0.549164	2.61226	2.11187	0.14616	1
CHI3L2	-0.592683	8.13461	2.11037	0.146304	1
PRKCDBP	-0.727567	2.94216	2.10915	0.146421	1
LOC729609	0.62716	1.60686	2.10855	0.146478	1
CA5B	0.48176	2.76674	2.1079	0.14654	1
RPN2	0.405976	7.54098	2.10786	0.146544	1
ASB11	1.05065	0.322601	2.10648	0.146676	1
IFNGR2	-0.40883	6.33105	2.10585	0.146736	1
DLG1	0.480249	4.66608	2.09709	0.147579	1
SCNN1B	0.987854	1.63408	2.09274	0.148001	1
ERP44	0.425494	6.79096	2.09033	0.148234	1
DENND6B	-0.634701	2.77157	2.09006	0.148261	1
BCL2A1	-0.561577	6.95772	2.08818	0.148442	1
NEO1	0.739637	1.70472	2.08652	0.148604	1
TRMU	0.448893	3.29913	2.08452	0.148799	1
HPCAL1	0.658916	3.15112	2.08144	0.149099	1
NTPCR	-0.494321	5.14822	2.07888	0.14935	1
PHGDH	-0.774603	6.60862	2.07874	0.149363	1
RLN2	-0.581025	1.55119	2.07819	0.149417	1
LMAN2	0.465317	7.5688	2.07633	0.1496	1
KCTD15	-2.96337	0.271154	2.07571	0.14966	1
PPAN	-0.471483	4.89939	2.07473	0.149757	1
C21orf58	-0.63313	3.52092	2.0747	0.149759	1
ABCB5	0.702112	1.40223	2.0733	0.149897	1
NSG1	0.641815	5.72987	2.07	0.150222	1
RNF103	0.659801	5.15152	2.06721	0.150497	1
PTGS1	1.156	1.05913	2.06578	0.150638	1
PLEKHA8P1	0.791666	0.568724	2.0654	0.150675	1
FZD7	-1.04321	0.127249	2.06317	0.150896	1
C11orf74	1.3859	1.97888	2.06242	0.15097	1
DRAP1	0.45078	6.92691	2.05891	0.151318	1
AGTRAP	-0.574909	1.98453	2.05441	0.151766	1
WIPF3	0.626877	1.37582	2.05156	0.15205	1
DENND5B	0.606703	4.72478	2.05146	0.15206	1
TOB2P1	0.896354	1.40714	2.05125	0.152081	1
TPRG1-AS2	-0.739894	1.51341	2.05062	0.152145	1
IKZF1	-0.431395	5.59837	2.05018	0.152188	1
INO80C	-0.420015	4.47928	2.0493	0.152276	1
DENND5A	-0.474946	4.75384	2.04784	0.152422	1
ABAT	0.733386	1.80833	2.04555	0.152652	1
WDR60	0.555077	3.57089	2.04508	0.152699	1
GABBR1	-1.19047	0.628959	2.04401	0.152806	1
VPS37B	0.483168	5.68455	2.04271	0.152937	1
SIGLEC5	-1.05275	1.31736	2.04207	0.153001	1
RNU11	-0.54337	2.68373	2.04079	0.15313	1
NIPAL3	0.44542	4.11263	2.04073	0.153136	1
C17orf96	-0.475906	4.52519	2.04072	0.153137	1
ESAM	1.0932	3.6184	2.04024	0.153185	1
KHK	0.991289	1.36644	2.03829	0.153382	1
MTRNR2L8	0.477579	9.7367	2.03689	0.153523	1
GRK4	0.824861	0.487157	2.0332	0.153896	1
FAM65A	-0.568408	3.15898	2.03252	0.153965	1
RELT	-0.426298	4.09122	2.03208	0.15401	1
NR2F6	-0.576909	3.25607	2.02937	0.154285	1
MGC34034	0.702765	1.32147	2.02828	0.154395	1
NMB	-0.834498	1.32291	2.02774	0.15445	1
PHOSPHO2	0.607074	2.10293	2.02291	0.154942	1
CABYR	-1.22976	0.229506	2.01968	0.155272	1
ASB6	0.430944	3.96252	2.01818	0.155425	1
KIF2C	-0.548221	5.65083	2.0181	0.155433	1
TEC	0.574822	3.77465	2.01417	0.155836	1
FNDC3B	0.559128	5.2389	2.01249	0.156009	1
OAT	-0.561409	3.27984	2.01065	0.156198	1
METTL7A	0.637935	5.12399	2.00932	0.156335	1
TMPRSS3	-0.741317	1.2466	2.00922	0.156345	1
SGSH	0.512782	3.21269	2.00516	0.156765	1
NSMCE1	-0.441431	5.3356	2.00301	0.156987	1
ZSCAN21	0.528412	2.76743	2.00146	0.157148	1
TMEM208	0.453133	6.22184	2.00121	0.157174	1
LEMD3	0.435827	5.37445	1.99681	0.15763	1
NAT1	0.591767	3.53063	1.99506	0.157812	1
TNFSF11	-0.553226	3.41868	1.99501	0.157818	1
SNORD83A	1.45139	0.206007	1.99314	0.158013	1
LOC388796	-0.470654	4.43845	1.99132	0.158203	1
NTHL1	-0.551779	3.70055	1.9905	0.158288	1
SPAG8	0.732178	0.612537	1.9895	0.158394	1
SIAH1	-0.450238	4.31373	1.98926	0.158418	1
SLC35A5	0.511746	3.78191	1.98638	0.15872	1
FBXO2	0.884848	1.13199	1.98284	0.159092	1
ZNF586	-0.437016	3.14724	1.98137	0.159246	1
DLG5	0.497135	2.98759	1.9795	0.159444	1
PDIA3	0.473437	7.09071	1.97679	0.159729	1
DDX60L	1.06152	1.49439	1.97383	0.160042	1
MON1B	0.430086	4.0782	1.96957	0.160493	1
CHEK1	-0.578821	5.10011	1.96949	0.160502	1
TMEM39B	0.467835	4.77544	1.96839	0.160618	1
EGLN1	0.443882	3.84692	1.9682	0.160639	1
SHROOM4	0.618086	2.10115	1.9672	0.160746	1
RAMP1	-1.01139	0.518942	1.96699	0.160768	1
CYBRD1	-0.41749	5.35184	1.96688	0.160779	1
TMPO-AS1	-0.789407	3.54861	1.96583	0.160892	1
SIGLEC10	0.441403	3.19577	1.96498	0.160982	1
PPP1R9B	-0.396192	5.7846	1.96388	0.161099	1
NANP	-0.653332	2.24909	1.96165	0.161337	1
FRY	-0.80874	0.970057	1.96086	0.161421	1
RGCC	0.749259	2.25031	1.9607	0.161439	1
LBH	-0.511216	4.0918	1.95944	0.161573	1
PLK1	-0.680752	5.98821	1.95815	0.161711	1
NPIPL3	0.953164	1.19304	1.95739	0.161793	1
FLJ14107	-0.927491	0.547782	1.95731	0.161801	1
MTHFD1	-0.574412	6.63475	1.95564	0.161981	1
PAPLN	-0.529223	3.48892	1.95547	0.161999	1
F2RL3	0.444005	3.12497	1.9545	0.162103	1
TOM1	0.545939	2.67169	1.95374	0.162185	1
LBX2-AS1	-1.8452	0.655637	1.95324	0.162238	1
RAB3B	0.552866	3.30918	1.94957	0.162633	1
LOC441461	-1.08158	0.242764	1.94939	0.162652	1
SULT1A1	0.865327	0.626103	1.94688	0.162923	1
MLYCD	0.418434	4.49806	1.94055	0.163609	1
EEPD1	0.646549	1.5512	1.94042	0.163623	1
WDYHV1	-0.454515	3.56851	1.94013	0.163654	1
C16orf74	-1.45308	1.50703	1.93823	0.163861	1
ADCY3	-0.42606	5.50927	1.93738	0.163954	1
NFKB2	-0.451132	5.36332	1.93695	0.164	1
GNRHR2	0.665655	1.353	1.93684	0.164013	1
LOC550112	-0.481782	2.42678	1.93567	0.16414	1
LOC100130000	0.782156	0.763395	1.9353	0.16418	1
PSRC1	-0.764467	3.57707	1.9349	0.164223	1
PTCH1	0.409977	3.66077	1.93382	0.164341	1
KIF22	-0.615498	5.21783	1.93206	0.164533	1
FN1	0.88196	0.343187	1.93182	0.164559	1
NUP155	-0.578235	3.43927	1.93051	0.164702	1
REC8	-0.481586	5.74062	1.9288	0.16489	1
KCNQ2	-0.654851	1.85471	1.92834	0.16494	1
IDH1	-0.466681	5.68432	1.92716	0.165069	1
NEU1	0.533041	5.47034	1.92705	0.165081	1
USP49	0.506745	1.88264	1.92628	0.165166	1
AIF1	-0.564552	3.76054	1.92374	0.165445	1
HUNK	0.653777	0.92789	1.9132	0.166608	1
SLC18B1	-0.497888	2.70509	1.91317	0.166612	1
SIGIRR	0.634657	1.78106	1.91186	0.166757	1
CCDC84	-0.424583	4.0426	1.90864	0.167115	1
RUFY3	0.602517	4.38437	1.90855	0.167125	1
DACT1	1.32136	1.956	1.90002	0.168076	1
LOC90834	0.486278	1.9234	1.89933	0.168154	1
MAPK13	-0.636432	2.18205	1.89698	0.168417	1
SMPD1	0.550197	3.64968	1.89554	0.168579	1
TTC9	-0.415948	5.15364	1.89361	0.168796	1
ZNF222	0.896114	1.32546	1.89266	0.168902	1
GLB1	0.416549	5.53974	1.89251	0.168919	1
EEFSEC	-0.63223	2.04507	1.89082	0.16911	1
ADCY2	0.544993	1.66379	1.89048	0.169148	1
LGR4	1.46802	0.878972	1.8879	0.169439	1
HES4	-0.999332	1.73736	1.88613	0.169639	1
EFR3B	-0.629182	3.64745	1.88464	0.169808	1
CAMK2B	1.04395	-0.0641165	1.88262	0.170036	1
APBB1IP	-0.47902	6.31152	1.88068	0.170257	1
FBXL16	-0.870309	1.23032	1.87678	0.170701	1
RUFY2	0.669554	2.06052	1.87646	0.170736	1
HOXB6	1.48039	1.08934	1.87208	0.171237	1
VPS33B	-0.39651	4.16592	1.8689	0.171601	1
ABHD15	0.426099	3.51368	1.86887	0.171605	1
AP4B1	0.423171	4.26094	1.8688	0.171613	1
PTCD2	-0.709594	2.39062	1.86693	0.171828	1
UNKL	0.373361	4.62158	1.86507	0.172041	1
NOP14-AS1	-0.503489	2.94634	1.8639	0.172176	1
TMEM182	0.636276	1.70419	1.86223	0.172368	1
SEMA4F	0.417568	3.29078	1.86205	0.172389	1
PLEKHG5	1.01956	0.372796	1.85994	0.172632	1
FAM109A	0.714746	1.26763	1.85988	0.172638	1
MCTP1	-0.521589	2.52255	1.85971	0.172658	1
IRF2BP2	-0.573876	7.56744	1.85859	0.172788	1
CTSC	0.454239	7.51367	1.85679	0.172995	1
TIGD2	-0.547817	2.79878	1.85616	0.173068	1
CCSAP	0.503758	4.07037	1.85259	0.173482	1
ARL6	0.628881	1.60429	1.85175	0.17358	1
MRS2	0.43168	4.27074	1.85078	0.173693	1
CARM1	-0.4511	5.36303	1.85076	0.173694	1
ZNF324	-0.521897	2.85789	1.85044	0.173732	1
STAR	-0.694471	0.820319	1.84935	0.173859	1
ARSA	0.500168	5.40045	1.84842	0.173967	1
GORAB	0.539225	3.95002	1.84807	0.174008	1
C10orf99	1.22035	0.206871	1.84329	0.174566	1
RECK	0.669189	1.29868	1.84273	0.174632	1
AMZ1	-0.763132	1.18609	1.84033	0.174912	1
ABTB1	0.632259	2.61113	1.84013	0.174936	1
ZBTB22	0.501854	3.33929	1.83965	0.174992	1
PVRL1	0.543246	3.33715	1.83948	0.175012	1
BDNF-AS	0.50612	2.26038	1.83783	0.175205	1
TPCN1	-0.385222	5.68643	1.83226	0.175861	1
PRKAG1	0.384293	7.74158	1.83117	0.175989	1
ING4	0.565206	3.41628	1.83096	0.176014	1
LOC100302640	-0.775834	0.794251	1.83076	0.176038	1
SFTPB	0.49564	1.85639	1.82926	0.176215	1
UGCG	-0.464554	3.72736	1.82437	0.176794	1
DNPH1	-0.44709	6.15232	1.82395	0.176844	1
ORAI1	-0.574647	3.98077	1.82145	0.177141	1
ZNF253	0.826991	0.60722	1.82065	0.177236	1
MAP3K12	-0.474586	2.33536	1.81972	0.177347	1
MIR155HG	-0.578592	9.09224	1.81481	0.177932	1
ASZ1	0.683257	1.20945	1.81364	0.178072	1
LOC100506472	0.515614	1.75956	1.81129	0.178353	1
CREB3L2	0.518365	7.43138	1.81064	0.178431	1
CDV3	0.471122	9.07227	1.80876	0.178657	1
SAMM50	-0.402341	5.34839	1.80723	0.178841	1
MIR4521	-1.08602	0.467931	1.80712	0.178854	1
TIPIN	-0.576587	4.61897	1.80586	0.179005	1
RTEL1	-0.604778	1.60749	1.80232	0.179432	1
HCG27	-0.812592	0.752994	1.79982	0.179734	1
FARP1	-0.639135	3.16457	1.79858	0.179885	1
PFKFB3	-0.588618	3.58663	1.79454	0.180374	1
RBPMS	1.52692	1.37227	1.79446	0.180384	1
ENDOG	0.400534	3.60693	1.79435	0.180397	1
LOC100128361	0.828091	0.974469	1.79334	0.18052	1
ADM5	-0.712343	0.70176	1.79166	0.180724	1
MOSPD1	0.495805	3.06201	1.79099	0.180806	1
TMEM173	-0.493673	2.60241	1.78813	0.181154	1
TSPAN5	-0.62513	2.01435	1.78686	0.18131	1
CALCRL	-0.936134	1.27896	1.78551	0.181474	1
SFMBT2	0.432575	4.30508	1.78538	0.181491	1
PDP1	0.589389	3.02415	1.78384	0.181679	1
DARS	-0.41043	7.85344	1.7829	0.181793	1
MARCH9	-0.443195	3.9946	1.78136	0.181983	1
ADAM10	0.596092	2.83508	1.78112	0.182012	1
GANAB	0.396272	8.85499	1.78088	0.182041	1
SNAPC2	-0.593071	4.11714	1.77954	0.182206	1
SNORA63	-0.727783	2.20426	1.77918	0.18225	1
NOC2L	-0.445283	4.87744	1.77558	0.182693	1
RELL2	-0.559335	2.02858	1.77263	0.183057	1
TCF19	-0.55046	5.54991	1.76906	0.183499	1
HK2	-0.451164	4.73283	1.7689	0.183519	1
CAMKMT	0.510049	2.78437	1.76832	0.18359	1
LMOD3	0.617723	1.47998	1.76784	0.183649	1
H1FX	-0.667186	6.21184	1.76381	0.18415	1
PCSK6	1.49683	0.403188	1.76132	0.18446	1
PGM2L1	0.426801	3.50107	1.75944	0.184695	1
CCNI2	1.02193	2.23828	1.75577	0.185153	1
ZNF850	-0.522334	2.98152	1.75458	0.185302	1
STK38	0.455874	5.08912	1.75193	0.185634	1
TNFAIP2	-0.518114	6.50736	1.75115	0.185732	1
PLGRKT	-0.445025	5.02523	1.75111	0.185738	1
YIPF1	0.445815	4.6545	1.74956	0.185932	1
FAM50A	-0.389258	4.29739	1.74911	0.185988	1
LRP2BP	0.809582	1.08052	1.74788	0.186143	1
MIR4284	1.17435	0.569165	1.74785	0.186147	1
CEACAM5	0.522132	1.97747	1.74613	0.186365	1
ANKRD18A	0.852397	1.33757	1.74525	0.186475	1
FLVCR2	-0.628053	1.98966	1.74503	0.186503	1
NAAA	0.535176	2.29799	1.74493	0.186515	1
SNX7	1.46368	0.840989	1.73655	0.187576	1
MOB3C	0.457232	3.83043	1.73601	0.187646	1
NUP88	-0.452674	5.50834	1.73557	0.187701	1
GDF11	-0.599055	2.13369	1.73547	0.187714	1
SLC16A3	0.474245	3.46545	1.73476	0.187804	1
TMEM154	-0.639166	3.35229	1.73298	0.188031	1
RHOF	-0.394332	5.48363	1.73133	0.188242	1
SLC2A13	0.655219	2.24325	1.72965	0.188455	1
DNAJC1	0.443698	6.47855	1.72826	0.188634	1
UNC119	-0.381552	6.19997	1.72806	0.188659	1
IGLL3P	-1.8348	0.0672142	1.72716	0.188774	1
WDFY4	-0.37412	6.98431	1.72697	0.188798	1
KIAA1804	-1.49301	0.0619547	1.72629	0.188885	1
COL16A1	0.829206	0.936181	1.72601	0.188921	1
RNASE6	-0.409614	3.27719	1.7249	0.189064	1
METRNL	0.968886	0.903459	1.72429	0.189142	1
HP07349	0.824282	1.32606	1.72308	0.189297	1
LDLR	-0.507214	6.01248	1.72213	0.189419	1
ZC3H6	0.476661	4.37882	1.72206	0.189428	1
MYBL1	-0.796138	2.16999	1.7217	0.189475	1
P4HA2	-0.908543	1.67808	1.72128	0.189528	1
CEP70	0.578295	1.93529	1.71869	0.189862	1
MAP4K3	0.612427	2.37577	1.71625	0.190177	1
BEND4	1.10623	2.01211	1.71458	0.190392	1
ZNF876P	-0.656635	1.21844	1.71293	0.190606	1
SLC10A7	0.422107	4.03777	1.71126	0.190822	1
LGALS3	-0.377735	6.25639	1.71079	0.190883	1
CDCA4	-0.598322	5.68487	1.71073	0.190891	1
NT5M	-0.685012	2.12586	1.70975	0.191018	1
KTN1-AS1	-0.793682	0.898872	1.70848	0.191182	1
LINC00476	0.41363	3.89694	1.70705	0.191368	1
COL9A2	-0.496475	4.09884	1.70584	0.191527	1
TFPI2	-0.58005	4.47354	1.70446	0.191706	1
ILVBL	-0.491291	3.21432	1.70317	0.191874	1
HS2ST1	0.437242	6.37458	1.70275	0.191929	1
G0S2	-1.03204	2.64581	1.70255	0.191955	1
TXNDC11	0.507434	7.09539	1.70235	0.191981	1
CCL1	-0.956756	4.00324	1.70217	0.192005	1
HIST1H2BM	-1.0858	0.674575	1.70197	0.192031	1
KAT2A	-0.420867	4.63673	1.70065	0.192203	1
PDE4DIP	0.587805	2.08333	1.70042	0.192233	1
SNORD102	0.863114	1.32327	1.6992	0.192393	1
MPLKIP	-0.429498	6.15853	1.69894	0.192427	1
SH3BP5L	0.387061	5.86303	1.69688	0.192697	1
GJB2	0.601491	3.36002	1.69296	0.193211	1
ZNF76	0.430432	4.56235	1.6899	0.193614	1
STT3A	0.384907	6.93483	1.68894	0.19374	1
ZFP69B	-0.940617	0.668677	1.68774	0.193899	1
SGSM1	0.602878	1.13	1.68565	0.194175	1
TMED9	0.432058	9.15814	1.68327	0.194491	1
OLR1	1.12467	0.350654	1.68232	0.194616	1
KCNC4	-0.651889	1.96965	1.68126	0.194757	1
FGFR1	-0.598748	3.03798	1.68104	0.194786	1
VTI1B	0.376916	5.91287	1.68044	0.194866	1
AASDH	0.590788	3.8219	1.67955	0.194985	1
LOC100131047	0.619014	1.41941	1.679	0.195058	1
NREP	-0.467634	4.93184	1.67694	0.195332	1
CD86	-0.386747	5.597	1.67636	0.195409	1
TESK2	0.504448	2.59605	1.67608	0.195446	1
ENO2	-0.420542	3.64459	1.67305	0.195851	1
ATXN2L	0.73682	7.08893	1.67195	0.195997	1
LOC344967	0.495699	2.83441	1.67182	0.196014	1
EFNA1	-0.835428	1.96298	1.6708	0.196152	1
SNORD57	0.721035	2.45795	1.66999	0.19626	1
THOC6	0.590823	1.76685	1.66816	0.196506	1
RAB11FIP1	-0.400184	6.11738	1.66756	0.196585	1
CTRL	-0.634184	1.28045	1.66706	0.196653	1
CLLU1OS	-0.474886	3.18328	1.66521	0.196902	1
CENPA	-0.544868	4.78068	1.66514	0.196911	1
GNG5	-0.396832	8.2173	1.665	0.19693	1
LOC81691	-0.53587	2.94363	1.6648	0.196957	1
C18orf56	-0.59147	4.30621	1.66428	0.197026	1
DHCR7	-0.614828	4.98065	1.66325	0.197165	1
RND3	0.728036	1.4115	1.66127	0.197432	1
FAM153C	0.641741	1.43255	1.65353	0.19848	1
WEE1	-0.410299	5.34582	1.6526	0.198605	1
UTP18	-0.361208	5.46489	1.65176	0.19872	1
FBXO16	0.563906	1.92423	1.65093	0.198833	1
NUDT5	-0.391098	6.21278	1.64934	0.199049	1
GOLGA3	0.384262	6.66273	1.6493	0.199055	1
DCBLD2	0.4928	3.26838	1.64621	0.199476	1
LOC100335030	0.502421	2.42486	1.6442	0.199751	1
NUDT6	-0.521711	3.37791	1.64355	0.199839	1
PFDN2	-0.351909	6.06033	1.64316	0.199892	1
WHAMM	0.339508	5.452	1.64307	0.199905	1
PHF1	0.530329	4.30425	1.64184	0.200073	1
RBCK1	-0.421006	5.19608	1.63972	0.200364	1
PRIM1	-0.53199	3.33685	1.63952	0.200391	1
FBXO6	0.550544	4.03491	1.63877	0.200494	1
UBASH3B	0.814447	1.0038	1.63757	0.200659	1
MRPS21	-0.349186	6.74771	1.63707	0.200728	1
PAQR5	-0.712858	0.507773	1.63699	0.200739	1
NFE2L3	-0.420492	4.62431	1.63652	0.200803	1
CXCL13	-1.46509	3.43656	1.63606	0.200866	1
DDB2	-0.412899	6.87858	1.63462	0.201066	1
ZNF425	0.428624	2.59842	1.63292	0.2013	1
HCAR3	-0.983876	1.45316	1.63007	0.201693	1
RAB40B	0.599505	2.43916	1.62514	0.202377	1
ANKRD29	-1.40638	0.791263	1.62261	0.202728	1
KIF20A	-0.711595	4.24799	1.62108	0.202941	1
FAM136A	-0.3582	5.98739	1.62074	0.202989	1
ZNF528	0.678556	2.29103	1.62021	0.203063	1
SPA17	-0.514294	2.00456	1.62011	0.203076	1
PGF	1.30003	0.0556512	1.62009	0.203079	1
ZNF626	0.404005	3.56875	1.61922	0.203201	1
ZNF57	0.68552	0.85299	1.61798	0.203373	1
BRPF3	0.446851	3.34199	1.61638	0.203597	1
CDK9	0.44138	5.0388	1.61517	0.203767	1
UPK1A-AS1	0.677032	0.882706	1.61371	0.203971	1
TRAF1	-0.426858	7.19908	1.61278	0.204101	1
CDCA8	-0.614262	6.51046	1.61253	0.204136	1
MAFK	-0.382436	4.19059	1.608	0.204773	1
CCDC137	-0.363833	5.39523	1.60797	0.204778	1
GFI1	0.48465	4.55217	1.60547	0.205129	1
PTAFR	-0.513056	5.25578	1.60464	0.205247	1
RBM26-AS1	0.483713	2.46036	1.60412	0.20532	1
EPHB2	0.952836	0.435174	1.60212	0.205603	1
TMEM130	0.423547	2.29937	1.60128	0.205722	1
HTRA2	-0.349241	5.28841	1.5996	0.205959	1
PPIC	0.715395	1.47656	1.59959	0.205961	1
ARSD	0.620998	2.67931	1.59889	0.206061	1
BNIP3L	-0.43616	5.29832	1.59871	0.206086	1
MCM9	0.438077	2.74059	1.59783	0.206212	1
BRE	-0.393882	4.01801	1.59548	0.206545	1
NR4A1	-0.795353	1.03101	1.59408	0.206744	1
MYO1F	-1.47831	0.972573	1.59292	0.206909	1
THOP1	-0.449302	6.75387	1.59178	0.207072	1
HMGN4	-0.346396	6.51383	1.59118	0.207158	1
EML3	-0.46715	3.64963	1.59082	0.207209	1
CMTM7	-0.944993	0.440376	1.58916	0.207447	1
SMPDL3A	1.45312	0.619846	1.5847	0.208086	1
IL10	-0.432777	5.7412	1.58456	0.208106	1
JUND	-0.401898	6.922	1.58416	0.208162	1
GZF1	-0.415883	3.62619	1.58241	0.208413	1
PEX12	0.47719	3.09886	1.58231	0.208429	1
LOC100129858	0.647957	0.95023	1.57983	0.208785	1
TRMT12	0.445985	3.23064	1.57961	0.208817	1
THAP1	0.403445	3.65401	1.5787	0.208948	1
C7orf55	0.380804	5.85083	1.57839	0.208993	1
CASP9	0.501931	2.87536	1.5756	0.209395	1
SPEF2	2.41999	0.716027	1.57558	0.209399	1
WDR82	-0.345595	7.07974	1.57256	0.209835	1
FAM41C	0.488601	1.87495	1.57185	0.209939	1
FAM131A	0.600542	1.98127	1.57154	0.209984	1
DNAJB2	0.458196	4.0116	1.57117	0.210037	1
AP4S1	0.347475	4.03227	1.57027	0.210168	1
C9orf156	0.418717	3.92732	1.57026	0.210169	1
SCML1	-0.605444	2.64688	1.56711	0.210627	1
ING5	0.377301	4.34838	1.56504	0.210928	1
N6AMT1	0.4607	2.54543	1.56431	0.211035	1
MRPL21	-0.371097	6.30898	1.56421	0.21105	1
PPT2	-0.70683	1.30686	1.56391	0.211094	1
HDAC4	-0.535356	2.06342	1.56385	0.211102	1
ZNF10	0.515418	2.10928	1.56344	0.211163	1
C16orf13	-0.45403	3.92858	1.56333	0.211178	1
EGFEM1P	0.70879	0.732154	1.56264	0.211278	1
C3orf14	2.39734	2.28603	1.56263	0.211281	1
CPEB1	0.495512	2.34536	1.56138	0.211463	1
CASP14	0.80955	0.50509	1.56105	0.211512	1
LPIN2	0.336875	4.50473	1.56099	0.21152	1
MORC2-AS1	0.890834	0.781462	1.55972	0.211706	1
RAET1E	-0.865996	-0.0476168	1.55915	0.21179	1
ARHGAP31	-0.426721	4.79667	1.55844	0.211894	1
QPCTL	0.554882	5.61018	1.55818	0.211932	1
PLOD2	2.43462	1.52868	1.55739	0.212048	1
IGSF1	2.4349	0.996415	1.55703	0.212101	1
LOC100498859	-0.63845	1.73017	1.55482	0.212426	1
HIST1H2AB	-1.33289	-0.0766545	1.55453	0.212468	1
NUP62CL	2.39507	0.46432	1.55437	0.212492	1
FBXO11	0.452177	5.09185	1.55384	0.212569	1
SMIM10	2.39476	1.19922	1.55322	0.21266	1
CABP4	0.424571	3.81045	1.55315	0.212671	1
PSME1	-0.380547	8.73893	1.55244	0.212776	1
MARCKS	-0.406257	8.82334	1.5524	0.212782	1
HOXB7	-0.642196	2.15537	1.55239	0.212783	1
EYA2	-1.23958	-0.204514	1.55132	0.212941	1
KCNK5	-1.43287	0.888988	1.55069	0.213034	1
UBN1	0.346267	7.0068	1.55003	0.213131	1
TLCD2	0.434154	3.62165	1.54834	0.21338	1
ARHGAP33	-0.538442	2.33465	1.54791	0.213445	1
KIAA1671	0.644595	3.61812	1.54644	0.213662	1
TMUB2	0.417269	4.32558	1.54165	0.214372	1
FOXP2	2.44658	-0.663687	1.54104	0.214463	1
B3GALT4	0.613089	3.07236	1.54021	0.214586	1
TMEM180	-0.631573	1.41462	1.53959	0.214679	1
GOLGA5	0.569889	4.53129	1.53759	0.214976	1
SLC52A1	1.0241	0.837342	1.53739	0.215007	1
RRBP1	0.53162	5.04243	1.53705	0.215057	1
VSIG1	0.559151	1.1298	1.53632	0.215167	1
RNLS	0.492606	2.03982	1.5335	0.215587	1
TAGAP	-0.531125	2.55529	1.5335	0.215588	1
C10orf54	0.476884	2.98914	1.53133	0.215913	1
ATRIP	0.538688	1.5612	1.53091	0.215975	1
KCNMA1	-0.797127	5.42533	1.52959	0.216173	1
FUT7	-0.748256	1.9451	1.52811	0.216397	1
ENO1	-0.452552	9.8046	1.52734	0.216512	1
STAMBPL1	-0.403844	4.87988	1.52613	0.216694	1
SGK223	-0.499246	4.69358	1.52604	0.216708	1
CDC42BPA	1.0341	1.46214	1.52587	0.216733	1
ZNF90	2.38738	0.185421	1.52579	0.216746	1
MYPOP	0.433674	3.76473	1.52571	0.216758	1
CSDA	-0.391822	7.82399	1.52239	0.217258	1
OGDHL	0.90264	0.486495	1.52202	0.217314	1
SLC15A2	0.596921	3.92024	1.52036	0.217565	1
SF3B14	-0.384153	7.59456	1.52013	0.2176	1
AHR	-0.471882	5.6576	1.51992	0.217632	1
SPIRE2	0.424444	1.92834	1.51942	0.217707	1
LINC00574	0.599455	1.7119	1.51896	0.217777	1
TAF8	0.370975	4.14573	1.51785	0.217945	1
SERINC5	0.487413	2.40986	1.51776	0.217959	1
KIAA2018	0.473931	4.42665	1.51653	0.218145	1
NME8	0.927825	0.348078	1.51647	0.218154	1
SLC39A14	0.356682	5.41421	1.51626	0.218186	1
BCAR3	-0.66054	2.40257	1.51585	0.218249	1
PET112	0.392159	3.80185	1.51561	0.218285	1
PIK3R3	0.382397	5.15433	1.51411	0.218513	1
RIC3	0.66775	1.75549	1.51259	0.218745	1
SAMHD1	-0.544596	2.39349	1.51253	0.218754	1
LOC100287177	-0.697979	1.92716	1.51137	0.21893	1
SPRTN	-0.456513	3.17227	1.51112	0.218968	1
UNC13B	0.379603	3.57049	1.51048	0.219066	1
COL9A3	-0.741073	2.27018	1.50919	0.219263	1
CCR2	1.00458	0.846509	1.50866	0.219344	1
GCNT3	1.11561	0.00812131	1.50861	0.219352	1
SNORD83B	0.870778	0.38162	1.50798	0.219448	1
TMEM242	0.392578	3.65559	1.50795	0.219452	1
FOXG1	2.38181	1.0502	1.50446	0.219987	1
R3HCC1	0.465624	3.70634	1.5023	0.220317	1
CTPS2	-0.373439	3.98956	1.50173	0.220406	1
C1orf53	1.03675	0.192852	1.50132	0.220469	1
ZNF706	-0.33713	7.05271	1.50102	0.220515	1
ZFP69	-0.704678	1.62721	1.50029	0.220627	1
ZNF229	0.813352	0.519729	1.49903	0.22082	1
ZNF680	-0.649437	2.41468	1.49762	0.221038	1
LOC100287846	0.472062	2.47069	1.49705	0.221125	1
HELB	-0.714631	1.33	1.49611	0.221271	1
LCE1F	-0.880886	0.99475	1.49601	0.221286	1
CXCR2	0.672483	1.1217	1.49597	0.221292	1
NCR3	-0.710438	0.781469	1.4949	0.221458	1
THTPA	-0.480828	3.01267	1.49372	0.22164	1
ASCC1	-0.331937	5.50425	1.49371	0.221642	1
INHBA-AS1	0.682222	0.613783	1.49345	0.221682	1
DEPDC1	-0.702739	4.35036	1.49306	0.221742	1
TK2	0.652704	2.25576	1.49153	0.221979	1
TMEM254-AS1	0.687734	1.63315	1.49054	0.222132	1
LRAT	0.659485	1.07945	1.48938	0.222313	1
CTCF	0.344217	6.18284	1.48921	0.22234	1
FDPS	-0.494617	7.17158	1.48856	0.222441	1
NKD1	0.476518	1.84223	1.48843	0.22246	1
TPM4	-0.370477	8.8024	1.48667	0.222734	1
SERPING1	-1.35648	-0.492688	1.48659	0.222746	1
HMX2	-1.05221	1.66659	1.48436	0.223094	1
SLC26A11	0.601343	2.44505	1.48332	0.223256	1
PRSS21	2.37642	0.629883	1.48327	0.223263	1
FEZ1	-0.353814	5.31008	1.4807	0.223666	1
KCNJ5	0.548039	3.06833	1.47998	0.223778	1
TXLNA	-0.323635	6.23619	1.47906	0.223921	1
TIAM1	0.750475	0.811067	1.47752	0.224163	1
RCOR1	0.354455	3.96356	1.47673	0.224287	1
THEMIS2	-0.362254	6.93552	1.47637	0.224343	1
SLC35G1	-0.771698	0.847967	1.47367	0.224768	1
CYP1A1	1.0158	0.600175	1.47348	0.224797	1
LOC100505989	0.472588	2.79671	1.47233	0.224979	1
MCU	0.368196	4.73828	1.47233	0.224979	1
INPP4A	0.364723	4.37937	1.47191	0.225044	1
SBNO2	-0.36422	5.71291	1.47122	0.225154	1
HEXDC	0.385573	3.47529	1.47051	0.225264	1
TMEM135	-0.394557	4.74907	1.46941	0.225438	1
CD97	-0.388117	6.92627	1.46802	0.225659	1
PDXDC2P	0.620643	1.67081	1.46664	0.225877	1
SLC27A3	0.361161	3.40084	1.46648	0.225901	1
LOC392196	1.45245	-0.802663	1.46476	0.226174	1
TMCO1	0.336465	6.92536	1.46472	0.226181	1
PACSIN2	-0.368407	5.95718	1.46377	0.226331	1
C18orf61	0.72203	0.630731	1.46213	0.226591	1
FAM120C	0.357852	3.7363	1.4619	0.226627	1
PCDHB19P	1.15427	0.000315156	1.46184	0.226637	1
ZNF445	0.351457	4.33554	1.46119	0.22674	1
B2M	0.273599	13.7904	1.45967	0.226983	1
ENOX2	0.42923	3.65598	1.4582	0.227216	1
LOC284023	0.723514	0.622198	1.45733	0.227355	1
FUK	0.356254	3.77967	1.45623	0.22753	1
ARNTL	-0.409098	3.44384	1.45606	0.227558	1
FENDRR	0.565421	1.79186	1.45513	0.227707	1
PKD1P1	0.55785	1.9396	1.45357	0.227956	1
BATF3	-0.627687	5.24688	1.45351	0.227966	1
ELOVL6	-0.542285	3.07003	1.45162	0.228269	1
POU6F1	0.589074	2.03794	1.4512	0.228336	1
OXSM	0.385463	4.17937	1.45017	0.228501	1
KCNA3	0.658024	1.67296	1.44931	0.228639	1
TOM1L2	0.485198	2.80238	1.44895	0.228697	1
MELK	-0.521632	5.93927	1.4489	0.228705	1
KIF18A	-0.666103	2.90375	1.44819	0.228818	1
ARHGEF10	1.14462	0.995699	1.44762	0.228911	1
ARSK	0.452185	2.44597	1.44659	0.229075	1
SNORA5A	-0.922907	0.537246	1.4455	0.229251	1
GPR155	0.418023	4.29565	1.44473	0.229376	1
GPKOW	0.326845	4.1472	1.44369	0.229544	1
PPM1M	-0.601147	5.06593	1.44348	0.229576	1
PTPRS	-0.919026	0.612131	1.44313	0.229633	1
TP53	-0.498218	6.16763	1.44298	0.229658	1
MYEOV	-0.610839	0.685772	1.44216	0.229789	1
SBF2	0.544229	1.33928	1.44092	0.22999	1
BBS5	0.453759	3.17705	1.44082	0.230006	1
CCNB1	-0.51229	6.49546	1.44049	0.230059	1
SPINT2	0.802053	1.8379	1.43999	0.23014	1
TUBA3FP	0.544326	1.57844	1.43959	0.230206	1
ARHGAP24	0.59132	1.20037	1.43774	0.230505	1
BBS4	0.36944	3.29979	1.43645	0.230714	1
TGM1	0.848234	0.332604	1.43594	0.230798	1
STX2	-0.36261	3.27293	1.43585	0.230811	1
LEF1	-0.533162	4.37042	1.43533	0.230896	1
PSMB9	-0.397508	8.62027	1.43474	0.230993	1
MDK	0.772164	0.114061	1.43427	0.231068	1
CYP51A1	-0.454885	6.90481	1.43322	0.231239	1
JUNB	-0.393253	8.22262	1.43317	0.231247	1
ARHGAP9	-0.447417	5.41659	1.43167	0.231492	1
DOCK5	0.802575	0.8558	1.43123	0.231564	1
ZBTB39	-0.411126	2.50339	1.42965	0.231822	1
LINC00115	-0.507355	1.56391	1.42868	0.23198	1
NECAP1	0.380023	4.56533	1.42861	0.231991	1
SPC25	-0.544249	4.92008	1.42818	0.232062	1
FANCE	-0.507546	4.33479	1.42717	0.232227	1
LOC100652772	-0.332603	5.89247	1.42296	0.232917	1
STEAP1	1.01619	0.957564	1.42236	0.233016	1
ALAS1	0.402821	6.14332	1.42128	0.233193	1
SAMD10	-0.357607	5.48672	1.41978	0.23344	1
PP7080	-0.389513	3.80903	1.41923	0.23353	1
SLAIN1	-0.423077	5.06343	1.41919	0.233536	1
DCUN1D3	0.454796	2.0607	1.41915	0.233543	1
RAB33A	-0.666394	3.76946	1.4184	0.233667	1
ENO3	-0.404449	2.87254	1.41824	0.233693	1
ETV3L	-0.920653	0.376631	1.41737	0.233837	1
LOC550643	-0.33434	5.86481	1.41736	0.233838	1
PPIE	-0.376665	5.36227	1.41584	0.234089	1
GPLD1	0.783442	0.728475	1.41581	0.234094	1
TTLL7	0.964967	0.0253605	1.41561	0.234127	1
ZC3H4	-0.407964	6.20284	1.41545	0.234153	1
HERC6	-0.839838	1.39006	1.4141	0.234376	1
NRBF2	0.337142	5.47659	1.4139	0.23441	1
PRMT2	0.308731	5.3098	1.41364	0.234453	1
ARMCX4	-0.676743	0.908425	1.4135	0.234477	1
GP2	0.376602	2.62785	1.41168	0.234778	1
SLC25A35	-0.724748	0.647636	1.40969	0.235108	1
LOC100996291	0.411559	2.77771	1.40918	0.235193	1
CYFIP2	-0.345899	7.1995	1.40893	0.235235	1
MROH6	0.74202	0.61085	1.40747	0.235476	1
RUVBL2	-0.43535	5.17835	1.40653	0.235633	1
TNFSF4	-0.39721	5.11743	1.40581	0.235753	1
CR2	-0.569925	5.66966	1.40569	0.235772	1
ZNF473	0.407898	2.98326	1.40438	0.235992	1
DMD	-0.408863	4.53372	1.40385	0.236081	1
IFT172	-0.470893	1.9403	1.40308	0.236208	1
LRRC27	0.441336	3.34934	1.40277	0.23626	1
KLC4	0.512563	2.28931	1.40197	0.236394	1
NAP1L6	0.612664	1.62311	1.40086	0.23658	1
SNORA6	0.945828	0.76231	1.40084	0.236584	1
PRELID2	0.624003	1.60925	1.39947	0.236812	1
MAGEH1	0.347407	5.12457	1.39869	0.236944	1
FAM69A	0.424757	3.5159	1.39812	0.237038	1
MYBL2	-0.569495	6.54461	1.39493	0.237575	1
CNPPD1	-0.368259	6.03959	1.39487	0.237585	1
BSN-AS2	0.483618	2.35423	1.39399	0.237732	1
TPD52L2	0.343591	6.0903	1.39394	0.237741	1
ASB2	0.666422	2.10099	1.39306	0.237889	1
BAIAP2-AS1	0.495653	2.84407	1.3928	0.237933	1
NOS1	0.451602	3.09664	1.39195	0.238076	1
ID1	0.851376	0.633933	1.38865	0.238634	1
VPS18	0.394749	3.41476	1.38836	0.238683	1
DYNLL2	0.440342	2.81997	1.38804	0.238737	1
PTCHD3P1	-0.554037	2.553	1.38708	0.238899	1
SERTAD3	0.518648	2.12341	1.38679	0.238947	1
TMEM110	0.366274	4.57958	1.38648	0.239	1
RAI1	-0.37985	5.41854	1.38551	0.239164	1
DDOST	0.397428	7.7495	1.385	0.239251	1
UBL7	-0.442247	4.38145	1.3837	0.239471	1
TAGLN	0.557338	1.30264	1.38271	0.239641	1
LPPR2	0.628617	0.662872	1.38181	0.239793	1
PIK3IP1	0.508076	2.9923	1.38105	0.239923	1
ZNF816	0.669843	1.7989	1.38061	0.239997	1
SLC25A25	0.33452	4.14188	1.37842	0.240371	1
IL1R1	0.592896	2.47188	1.37405	0.241117	1
C21orf2	0.409924	4.42264	1.37315	0.241271	1
TMED3	0.401812	5.87666	1.3724	0.2414	1
EMX2OS	0.428366	2.8505	1.37202	0.241465	1
TSC22D1-AS1	0.56992	1.41382	1.37189	0.241487	1
LYSMD2	-0.37001	5.74944	1.37176	0.24151	1
CCDC9	0.512039	1.69075	1.37142	0.241567	1
SRGN	-0.307807	10.1396	1.37135	0.24158	1
LTBP3	0.441529	2.56565	1.3708	0.241674	1
ZNF205	0.52374	2.50382	1.36934	0.241926	1
MCM6	-0.466383	6.16868	1.36929	0.241934	1
RHOBTB2	0.494561	4.98215	1.36864	0.242046	1
RAD9A	0.41495	3.74288	1.36813	0.242133	1
FAM214A	0.545655	5.98007	1.36803	0.242151	1
XCL1	1.48186	0.945474	1.36732	0.242272	1
BCS1L	-0.369817	3.94391	1.36567	0.242557	1
ADAT2	-0.529819	4.60925	1.36507	0.24266	1
ZNF431	0.363852	2.59456	1.3649	0.24269	1
CEACAM1	0.667741	1.45099	1.36357	0.24292	1
SPIB	-0.381504	6.12353	1.36349	0.242933	1
ANO9	-0.42135	3.49504	1.36274	0.243063	1
HYDIN2	0.393362	4.85979	1.36129	0.243313	1
ZFP28	1.62366	0.455316	1.36009	0.243521	1
FCHO1	-0.453507	3.21152	1.35919	0.243678	1
IFI27L1	-0.386604	3.96917	1.35864	0.243773	1
CPT1B	0.656366	1.1585	1.35862	0.243777	1
USP21	0.446297	3.08607	1.35815	0.243859	1
ZNF624	0.741425	0.827324	1.35811	0.243866	1
SPTY2D1	0.382264	5.83923	1.35768	0.243941	1
SLC25A1	-0.509678	4.03933	1.35762	0.243951	1
NFIB	1.6527	0.117257	1.35573	0.244279	1
EMC8	-0.380937	5.55044	1.35533	0.244349	1
TUFT1	1.38056	1.51959	1.3541	0.244562	1
TUBB	-0.57352	10.2435	1.35206	0.244919	1
MDGA1	1.60291	1.62976	1.3519	0.244946	1
ISL2	-0.872263	2.87935	1.35155	0.245007	1
ZNF696	0.364607	3.60569	1.35147	0.245021	1
STXBP2	-0.40694	3.45041	1.35002	0.245275	1
IL17RD	0.415069	3.003	1.34862	0.245519	1
UFC1	0.326393	6.77933	1.34768	0.245683	1
BCR	0.374289	4.11853	1.34715	0.245777	1
ZMYM6NB	-0.343803	5.08286	1.34564	0.246043	1
RAN	-0.317736	9.95488	1.34552	0.246063	1
LBR	-0.403632	6.79127	1.34437	0.246265	1
LOC728323	0.542244	1.83045	1.34376	0.246372	1
KIAA1656	0.45008	2.46023	1.34324	0.246464	1
PPP1R10	0.348566	6.51326	1.34247	0.2466	1
TROAP	-0.500974	3.87233	1.33952	0.247119	1
KIAA0513	0.416497	2.83957	1.33949	0.247124	1
SDC1	0.559356	2.945	1.33932	0.247153	1
FLCN	0.391961	4.41516	1.33879	0.247247	1
ZCCHC14	1.60144	1.19821	1.33806	0.247376	1
CD24	-0.550661	3.49427	1.33768	0.247444	1
SDF4	0.363488	6.47425	1.33715	0.247538	1
C6orf57	-0.391776	3.11005	1.33659	0.247636	1
ITM2B	0.392797	7.0292	1.33542	0.247843	1
CDCA3	-0.639137	6.11628	1.33302	0.248268	1
CIDECP	0.679084	0.860369	1.33193	0.248462	1
SYNPO2	0.708288	0.425252	1.33043	0.248729	1
SLC14A2	0.539982	1.16703	1.33035	0.248744	1
AQP3	0.778943	2.57526	1.32709	0.249324	1
PAIP2	0.478413	6.57725	1.32621	0.249481	1
FOXRED1	-0.384957	4.78816	1.32617	0.249487	1
CADPS2	-1.10994	2.31851	1.32421	0.249838	1
FKBP5	-0.408994	5.09259	1.3232	0.250018	1
ANK2	-0.655175	1.81438	1.3231	0.250037	1
ITM2C	0.478289	7.06973	1.32201	0.250232	1
ARRDC5	0.748212	0.350835	1.32015	0.250564	1
COL4A3	-0.591222	1.3789	1.31942	0.250696	1
CYB5R2	-0.540216	2.44326	1.31872	0.250823	1
SIL1	0.366579	5.4361	1.31859	0.250846	1
GLIS3	0.915027	0.956438	1.31836	0.250887	1
TMEM231	-0.527926	2.15909	1.31835	0.250888	1
WWC3	0.570351	3.70785	1.31793	0.250964	1
EPB41L5	0.845065	0.991251	1.31696	0.251139	1
UXT	-0.36241	6.55475	1.31646	0.251228	1
WNT10A	0.433982	4.58015	1.31636	0.251247	1
ARHGAP19	-0.379158	5.02709	1.31288	0.251874	1
GMPS	-0.36105	6.15022	1.31222	0.251992	1
SAMD5	0.540169	1.56527	1.31195	0.252042	1
AXIN1	-0.372507	3.87655	1.31126	0.252167	1
C9orf114	0.331161	5.64961	1.31055	0.252295	1
ZBTB10	-0.480107	2.51069	1.30908	0.252561	1
CRELD1	-0.475474	2.32686	1.30902	0.252572	1
POU2F2	-0.334582	8.59776	1.30772	0.252808	1
BICD1	0.43845	2.38296	1.3072	0.252902	1
WFS1	0.436963	3.55236	1.30543	0.253224	1
FUCA2	-0.362531	4.07623	1.30506	0.253291	1
LOC100507600	-0.657212	1.17681	1.30382	0.253517	1
SLC22A1	0.982534	-0.149493	1.30331	0.25361	1
ADNP	-0.315396	5.9848	1.30328	0.253616	1
ZNF503	0.905528	2.52146	1.30238	0.253778	1
ABCA7	0.394179	3.19802	1.30227	0.253799	1
ACYP1	-0.438704	4.16275	1.30144	0.25395	1
HPRT1	-0.434476	6.62566	1.30076	0.254074	1
NUDT14	-0.814409	0.873061	1.30034	0.254151	1
TARBP1	-0.367068	4.19301	1.30023	0.254172	1
LOC100134868	0.464488	1.7546	1.2985	0.254487	1
SNORA27	-0.80812	2.56236	1.29835	0.254514	1
TOLLIP	0.38878	4.81383	1.29747	0.254676	1
PDIK1L	0.460655	3.00901	1.29495	0.255137	1
MEX3A	-0.785169	1.04602	1.29214	0.255654	1
KIF4A	-0.436976	4.78208	1.29182	0.255713	1
DNMBP-AS1	0.478392	1.62299	1.29166	0.255741	1
LOC100289341	0.381475	3.17725	1.29018	0.256015	1
CA11	0.543897	1.87176	1.28949	0.256142	1
EP400NL	0.59598	0.659529	1.28938	0.256162	1
SHROOM3	0.426428	4.15448	1.28933	0.256172	1
ACTL6A	-0.403436	5.63761	1.2889	0.256251	1
PXK	0.542425	1.94276	1.28884	0.256261	1
FAM78B	-0.639388	1.17756	1.28852	0.25632	1
LOC286184	0.52512	1.13738	1.28641	0.256711	1
PSMG2	-0.318986	6.56049	1.2859	0.256804	1
ZNF532	0.513956	2.57309	1.28434	0.257093	1
GTF3C2	-0.34681	5.5208	1.28277	0.257385	1
ADHFE1	0.882426	0.0948789	1.2809	0.257732	1
LPAR2	0.408556	2.05404	1.27993	0.257912	1
LRRC4C	-0.886397	1.41316	1.27968	0.257958	1
NEUROG2	1.03778	1.09651	1.27956	0.25798	1
CHMP4A	-0.286514	5.57796	1.27946	0.258	1
TUBA1B	-0.712717	10.8977	1.27743	0.258378	1
MDM2	0.357575	8.69622	1.27707	0.258444	1
NRXN3	-0.634169	3.05788	1.27682	0.258491	1
LRRC2	0.410146	3.07546	1.27596	0.258652	1
SERAC1	-0.614709	1.17995	1.27546	0.258745	1
CXorf65	-0.643188	0.544107	1.27447	0.25893	1
LOH12CR1	0.447732	2.69963	1.27336	0.259138	1
PPP1R7	-0.321906	5.28778	1.27157	0.259471	1
C1QTNF3	0.602158	0.735172	1.2707	0.259635	1
PRDM10	0.404805	2.86199	1.27045	0.259683	1
MARS2	-0.390552	4.15921	1.26988	0.259789	1
CCL2	-1.55762	-0.411058	1.26971	0.259821	1
BMP8B	0.692964	1.26945	1.26962	0.259837	1
ZNF251	0.56328	1.76505	1.26956	0.259849	1
YWHAG	-0.3044	7.29578	1.2688	0.259992	1
EFNA4	-0.51115	1.83732	1.26856	0.260037	1
FGFR2	0.564576	1.01005	1.26837	0.260072	1
RGL4	1.76696	-0.741483	1.26676	0.260375	1
SMG8	0.311918	4.70858	1.26613	0.260494	1
RALGAPA2	0.368988	3.70152	1.26602	0.260514	1
KCNIP2	0.558712	1.33719	1.26531	0.260649	1
SFRP1	0.843266	0.306459	1.26424	0.260849	1
SLC46A3	0.371474	3.58985	1.26376	0.26094	1
HSD3BP4	0.668337	2.17649	1.26316	0.261054	1
LGALS14	0.634515	0.896538	1.26292	0.261098	1
XRRA1	0.465808	2.97698	1.26287	0.261108	1
ERO1LB	-0.375782	4.74355	1.26234	0.261208	1
TRIB2	0.340967	2.91939	1.26211	0.261252	1
LGALSL	0.583354	1.40302	1.26205	0.261264	1
UBXN1	-0.417198	7.07212	1.26096	0.261469	1
CBFB	-0.347022	6.11737	1.26041	0.261573	1
NCAPD2	-0.517791	7.51116	1.25886	0.261866	1
NSD1	0.380237	5.06437	1.25872	0.261893	1
ATP1B2	0.791915	1.8624	1.25749	0.262127	1
LOC100128398	0.507342	1.97923	1.25675	0.262267	1
METTL21B	0.513681	2.25701	1.25674	0.262269	1
ODF2	-0.330812	5.73684	1.25623	0.262366	1
LOC100009676	0.37484	2.39515	1.25615	0.262382	1
SNX20	-0.36605	2.93965	1.25364	0.262859	1
ARRB2	-0.373104	4.03524	1.25341	0.262903	1
TAF15	-0.333706	7.81049	1.25337	0.262909	1
PRKCH	-0.760723	2.43047	1.25327	0.262929	1
ZNF830	0.359892	4.55195	1.25323	0.262937	1
MCM7	-0.520182	7.07782	1.25162	0.263243	1
TMEM62	0.381003	3.50587	1.25073	0.263414	1
AP2A2	0.333591	4.98471	1.24932	0.263683	1
MRM1	-0.431332	2.29127	1.24889	0.263764	1
IER2	-0.33725	7.93187	1.24729	0.26407	1
ZNF596	0.669069	1.09147	1.24662	0.264199	1
EPC2	0.441514	3.7227	1.2466	0.264203	1
PLCG1	-0.367982	4.09657	1.24609	0.264301	1
PIGZ	0.716675	0.662856	1.2444	0.264625	1
CDPF1	-0.361389	3.45223	1.24324	0.264848	1
C6orf223	-0.674012	2.62471	1.24265	0.26496	1
HNF1B	0.654048	3.50141	1.24179	0.265125	1
CCDC7	0.535736	1.05233	1.24028	0.265418	1
RPL39L	-0.468244	4.95876	1.2402	0.265432	1
IGLL5	0.581588	9.95608	1.24018	0.265436	1
NCOA5	0.336321	5.18579	1.23988	0.265494	1
SOLH	-0.330112	5.4755	1.23836	0.265788	1
COL24A1	0.867035	3.22028	1.23798	0.265861	1
HIST1H1B	-0.772647	3.25948	1.23697	0.266055	1
KIAA0100	0.361766	6.11487	1.23695	0.26606	1
SLC9A8	0.344921	4.14109	1.23693	0.266064	1
ARFIP1	-0.365713	4.0053	1.23684	0.266082	1
UBALD1	-0.376298	3.7091	1.2367	0.266108	1
CFD	-0.388355	2.81888	1.23444	0.266544	1
BZRAP1-AS1	-0.407441	4.28201	1.23424	0.266585	1
KPNA2	-0.434649	5.93617	1.23404	0.266622	1
HARS2	0.307834	4.85662	1.23401	0.266629	1
FAM174A	0.364532	4.13184	1.23307	0.266811	1
IL15	0.366847	3.72556	1.23295	0.266834	1
ERVK13-1	0.540248	1.56094	1.23212	0.266995	1
GTSE1	-0.506709	5.23611	1.23166	0.267084	1
DEPTOR	1.31685	0.483734	1.23088	0.267235	1
ZEB1-AS1	-0.41642	3.15312	1.23015	0.267379	1
LINC00314	0.64333	0.439793	1.2301	0.267388	1
SCARB2	0.420549	5.79358	1.22965	0.267476	1
ATP5E	0.460075	3.16222	1.22776	0.267844	1
RBMY2FP	0.682655	0.587604	1.22752	0.26789	1
CMPK2	0.566231	3.67839	1.22582	0.268221	1
TTTY15	0.614612	1.17824	1.22425	0.268529	1
ABHD6	0.539641	2.29729	1.22384	0.268608	1
ZNF181	0.601451	2.58595	1.22362	0.268652	1
TTC21A	0.639135	0.292701	1.22346	0.268682	1
ACP2	0.462392	4.73369	1.22314	0.268746	1
TNFRSF11A	0.653427	1.00957	1.22226	0.268917	1
C15orf41	-0.389017	2.63245	1.22126	0.269114	1
TP53BP2	-0.505187	3.29316	1.22089	0.269185	1
HN1	-0.42417	8.04942	1.2203	0.269303	1
TRANK1	0.420862	4.07899	1.22014	0.269334	1
SPRED3	0.748008	0.662842	1.22003	0.269355	1
TMEM161B-AS1	0.526585	1.12492	1.21989	0.269383	1
LOC399815	-0.57716	1.44114	1.21977	0.269406	1
PPIB	0.463178	7.15628	1.21965	0.269428	1
CDCA7L	-0.485874	4.09008	1.21959	0.26944	1
DUSP2	-0.408415	7.47497	1.21918	0.269522	1
THBS3	0.506922	1.24521	1.219	0.269557	1
VDAC1	-0.329034	8.05062	1.21899	0.269558	1
ZNF527	0.36027	3.195	1.21867	0.269621	1
SPCS1	0.328207	7.24803	1.21865	0.269625	1
TBC1D24	0.375158	3.93122	1.21786	0.26978	1
T	-0.999166	-0.192881	1.21639	0.270071	1
ELP6	0.356974	4.09995	1.21637	0.270075	1
SEPT14	0.461148	1.92908	1.21586	0.270175	1
SLC12A8	-0.338276	6.3007	1.21567	0.270213	1
PITPNM1	-0.441989	2.86351	1.2148	0.270383	1
LRP5	0.481592	4.12622	1.21453	0.270436	1
ZRSR2	0.382586	5.27579	1.21445	0.270453	1
KLF6	-0.352157	6.73039	1.21137	0.271061	1
KIAA1644	0.673566	0.635163	1.21077	0.27118	1
AMOTL2	-0.856243	0.531124	1.21037	0.271258	1
ST3GAL4	0.603154	2.2344	1.20972	0.271387	1
TAF3	0.344657	4.83881	1.20928	0.271475	1
CD99L2	0.345447	5.8791	1.20918	0.271495	1
UCN	0.59772	1.02207	1.20887	0.271557	1
GPATCH3	0.416134	2.999	1.20714	0.2719	1
SFN	0.772578	1.33869	1.20581	0.272163	1
CLCN5	0.494769	1.75691	1.20459	0.272407	1
USMG5	-0.345402	8.162	1.204	0.272524	1
PFAS	-0.4568	5.10656	1.20397	0.27253	1
GOLGA2	0.327441	6.78618	1.20342	0.272639	1
NAA40	0.32096	3.46993	1.203	0.272722	1
MARCH8	0.496237	1.16484	1.20276	0.272771	1
CCDC15	-0.529727	2.61125	1.20222	0.272878	1
HMSD	-0.423959	2.68344	1.20102	0.273119	1
SERPINI1	0.498031	3.47419	1.19938	0.273446	1
ZNF138	-0.397973	3.01568	1.19932	0.273458	1
NT5DC1	-0.357607	6.36392	1.19736	0.273849	1
AGMAT	0.377028	3.35893	1.19699	0.273924	1
TMBIM4	0.303637	6.32977	1.19683	0.273956	1
ADARB1	0.905562	0.74763	1.19679	0.273964	1
GTF2E1	0.298845	4.85775	1.1961	0.274102	1
SH3BP5	-0.363248	4.01646	1.19548	0.274228	1
RND1	0.451277	2.86667	1.1949	0.274344	1
BAG6	-0.341369	6.12715	1.19474	0.274375	1
ELP4	-0.409073	3.29523	1.19342	0.27464	1
HCG18	-0.358765	3.45459	1.19332	0.27466	1
SPAG1	-0.377535	4.26349	1.1931	0.274705	1
FEZ2	0.342524	4.19217	1.19245	0.274837	1
EXOSC1	-0.287575	5.71532	1.19196	0.274935	1
BTF3	-0.303784	9.36641	1.19192	0.274943	1
RPN1	0.353891	6.7644	1.19163	0.275002	1
SLC25A42	0.398303	5.02061	1.19146	0.275036	1
DAAM2	-2.18868	1.82986	1.19078	0.275171	1
CDC25C	-0.461336	2.89605	1.19041	0.275247	1
CHAF1B	-0.509852	4.56485	1.19017	0.275294	1
ATP6V1B2	0.302042	5.63471	1.18879	0.275575	1
NID1	-0.36841	5.42842	1.18798	0.275737	1
C4orf46	-0.359797	5.69579	1.18735	0.275865	1
ACSL3	-0.474765	5.39995	1.18719	0.275898	1
KANSL1	0.299425	6.01653	1.18705	0.275926	1
PITPNA-AS1	0.422218	3.45844	1.187	0.275935	1
LOC440518	0.785094	0.632677	1.18507	0.276325	1
SLC17A5	0.3287	3.90963	1.18506	0.276328	1
SAMD12	-2.19434	-0.151767	1.18392	0.276559	1
PLK3	-0.362913	4.40737	1.18372	0.276601	1
CNTLN	-0.793131	1.97062	1.18352	0.27664	1
COL1A1	1.03068	0.480591	1.18277	0.276793	1
C14orf23	0.719418	1.17295	1.18241	0.276867	1
LYRM4	-0.357217	5.7513	1.18184	0.276981	1
SLC35A2	0.339046	4.03838	1.18144	0.277063	1
GTF2I	0.559999	1.12094	1.18131	0.277089	1
HADH	-0.408836	5.3592	1.18115	0.277121	1
LEPR	0.388111	4.44302	1.17877	0.277606	1
SNRPE	-0.369631	8.37893	1.17831	0.2777	1
ZNF19	-0.743921	0.490505	1.17788	0.277787	1
MYF6	-2.17327	0.927653	1.17777	0.277811	1
SMYD5	-0.495984	2.09811	1.17768	0.277829	1
LOC283663	-0.347333	5.18734	1.17744	0.277878	1
CSTB	-0.318051	8.78495	1.17722	0.277922	1
LOC642852	0.483637	2.91929	1.17714	0.277939	1
TPM3	-0.308991	9.28847	1.17659	0.278051	1
LDHA	-0.523955	8.53702	1.17577	0.278219	1
PLXNB1	0.495121	1.44998	1.17533	0.278309	1
AK4	-0.446916	4.94691	1.17528	0.278318	1
HVCN1	-0.361676	6.63951	1.17439	0.278501	1
GBE1	-0.356634	5.45083	1.17392	0.278597	1
CRNDE	-2.17195	3.09828	1.17371	0.27864	1
MAT2A	-0.377325	7.91197	1.17276	0.278836	1
EOGT	0.504618	3.43195	1.17272	0.278842	1
C1orf21	-2.20306	-0.321351	1.17256	0.278876	1
ZNF276	0.335065	4.40865	1.17129	0.279136	1
C17orf75	-0.320378	4.66008	1.17033	0.279334	1
ING1	0.32523	4.63323	1.17016	0.279367	1
DMKN	-1.01233	0.557337	1.1697	0.279462	1
GSTZ1	0.348443	6.13357	1.16875	0.279658	1
SRRD	-0.338087	3.54602	1.16872	0.279665	1
SLC26A2	0.400265	4.70215	1.16827	0.279756	1
GPR125	-2.20649	0.32253	1.1678	0.279853	1
ACLY	-0.364022	6.90121	1.16774	0.279866	1
CTCFL	0.489722	1.46718	1.16734	0.279949	1
NFIA	-0.855133	1.16057	1.16608	0.280208	1
LRPAP1	0.3197	6.21213	1.165	0.280431	1
FAM189B	-0.339646	4.52681	1.1644	0.280554	1
OR2B2	1.04526	0.188335	1.16352	0.280737	1
HEXIM1	0.310817	5.68267	1.16148	0.281158	1
SLC48A1	0.434343	2.48287	1.16139	0.281178	1
LAPTM4A	0.303485	7.27817	1.16062	0.281337	1
PTRH2	-0.384641	4.30311	1.16053	0.281356	1
KCNMB2	1.03532	0.961349	1.15996	0.281474	1
ZNF542	-0.383251	3.1911	1.1585	0.281778	1
FAM213B	-0.454909	2.45843	1.1583	0.281817	1
SCARNA10	-0.686277	0.454425	1.15824	0.28183	1
C12orf77	0.352311	2.37138	1.1582	0.281838	1
CDAN1	0.440001	2.64758	1.15801	0.281878	1
TIMP2	-2.16678	0.781403	1.15737	0.282012	1
PEAK1	-0.3491	3.38779	1.15705	0.282078	1
SIGMAR1	-0.436012	5.10317	1.1564	0.282213	1
ZNF697	-0.329565	4.13708	1.15597	0.282303	1
CD276	-0.718236	1.26998	1.15563	0.282374	1
STK3	-0.397493	3.67887	1.1553	0.282443	1
CDC42	-0.281611	8.95504	1.15442	0.282625	1
SEPT9	-0.348884	8.63445	1.15439	0.282633	1
BICD2	0.295248	4.59537	1.15395	0.282725	1
ANKRD49	0.42829	5.31686	1.15331	0.282858	1
HIC1	0.584165	2.75234	1.15326	0.282868	1
BUB1B	-0.555025	5.38805	1.15307	0.282907	1
FAM49A	1.00495	0.0082797	1.15282	0.282959	1
C4orf19	0.67065	0.437743	1.15242	0.283042	1
ANKRD39	0.374813	4.95294	1.15219	0.283091	1
ASB16-AS1	-0.300124	3.74481	1.15212	0.283107	1
LOC100216546	0.347823	4.13759	1.15187	0.283158	1
GRHPR	-0.357519	7.46848	1.1518	0.283173	1
FLJ27352	0.660904	1.13606	1.1515	0.283236	1
ZC3H12A	-0.334242	5.36791	1.15131	0.283275	1
SLC11A2	-0.346308	3.95267	1.15097	0.283345	1
SEL1L3	0.712152	3.80045	1.14993	0.283564	1
SNX9	-0.529796	2.87777	1.14798	0.283973	1
WDR54	-0.475825	5.5015	1.14769	0.284034	1
CRAT	0.425396	2.05292	1.147	0.284178	1
CLCC1	0.328968	4.86067	1.14652	0.284278	1
CDC42SE2	0.31293	8.11639	1.1457	0.284451	1
KCNH6	0.427497	2.30978	1.14476	0.284649	1
SNUPN	-0.288356	4.67297	1.14472	0.284656	1
POR	-0.352197	4.65142	1.14449	0.284706	1
SH3RF3	-2.16269	1.43168	1.14405	0.284798	1
CENPB	-0.430827	4.78212	1.14327	0.284963	1
KCNK3	0.498122	1.16587	1.14326	0.284964	1
SLC39A13	0.326907	4.52109	1.14186	0.28526	1
ERC2	-0.853126	1.05675	1.14163	0.285307	1
B4GALT6	-0.35177	4.724	1.14161	0.285313	1
TOMM6	-0.33727	8.31884	1.14144	0.285349	1
PIGK	0.454513	4.70085	1.14118	0.285403	1
MREG	-0.303715	6.02667	1.1408	0.285483	1
C3orf37	0.331696	5.1199	1.13992	0.285668	1
BIRC5	-0.477971	6.44779	1.13981	0.285692	1
VDR	-0.389631	4.90677	1.1394	0.285779	1
E2F7	0.315393	4.19434	1.13828	0.286017	1
ZNF829	0.450626	2.9627	1.13768	0.286143	1
NUMBL	0.335917	3.17037	1.13734	0.286215	1
RNU6-28	-0.696468	3.38643	1.13729	0.286225	1
MRTO4	-0.421584	6.05866	1.13657	0.286379	1
SLC43A3	-0.30763	7.29748	1.13529	0.286649	1
METTL6	0.319018	4.01475	1.13478	0.286757	1
VPS16	0.348008	4.27399	1.13323	0.287087	1
EGR3	-0.518347	1.94184	1.13275	0.287189	1
TBCEL	0.368086	2.95197	1.1323	0.287286	1
CD163L1	0.789333	1.21669	1.13194	0.287363	1
DIP2A	0.316152	4.29625	1.13159	0.287436	1
PLIN5	0.379052	2.14906	1.13116	0.287528	1
IL6R	-0.367968	4.4392	1.13111	0.287539	1
B3GAT3	-0.318036	4.12278	1.13025	0.287722	1
KANSL2	0.288563	4.62773	1.12981	0.287817	1
WDR48	-0.445792	3.03225	1.12922	0.287941	1
SRPR	0.376168	7.46665	1.12769	0.288269	1
NOD2	-0.38436	2.95306	1.12592	0.288648	1
KLF7	-0.455217	3.96718	1.12587	0.288658	1
MBTD1	0.432578	2.58514	1.12558	0.288721	1
GART	-0.30192	6.27201	1.12528	0.288784	1
LOC154761	-0.57378	2.87524	1.12419	0.289017	1
TTC28	0.860087	-0.053133	1.12376	0.28911	1
HCST	0.372609	4.94091	1.12279	0.289319	1
GRINA	-0.320578	6.8911	1.1227	0.289338	1
QRICH1	-0.291726	5.50395	1.12247	0.289387	1
TRMT44	0.390089	2.62222	1.12177	0.289538	1
DSCC1	-0.534736	4.00057	1.12127	0.289644	1
FLYWCH2	0.431151	3.02213	1.12121	0.289658	1
MTHFD1L	-0.430468	5.72251	1.12072	0.289764	1
PM20D2	-0.405989	4.51811	1.11992	0.289937	1
DHX58	-0.465875	3.07125	1.1196	0.290004	1
MRPL2	0.363429	2.86445	1.11943	0.290042	1
AP5Z1	0.322907	5.74296	1.11691	0.290585	1
LOC100289495	0.650272	1.55599	1.11654	0.290665	1
PHLPP1	-0.495627	2.90145	1.11623	0.290732	1
MRPL38	0.349382	4.84412	1.11607	0.290766	1
TUBA1C	-0.488386	9.05038	1.11589	0.290806	1
FAM86FP	0.864574	0.684379	1.11565	0.290857	1
HYAL4	-1.13042	0.934694	1.11536	0.290919	1
HSP90AB4P	0.428852	2.50579	1.11523	0.290947	1
CNOT3	-0.391995	3.36046	1.11411	0.29119	1
CD6	0.894647	1.20268	1.11377	0.291264	1
ZNF716	0.534455	1.09649	1.11212	0.291622	1
SRXN1	0.350213	3.99651	1.11112	0.291838	1
ABHD5	0.297594	3.57435	1.10987	0.292109	1
NSFL1C	0.282946	5.66971	1.10977	0.292131	1
LOC729444	0.624974	3.72671	1.10971	0.292145	1
C16orf93	0.511233	1.5245	1.10914	0.292269	1
SLC2A1	-0.373949	4.96271	1.10695	0.292745	1
CDHR3	-0.396135	1.68851	1.10651	0.292843	1
PIGB	-0.367443	3.49795	1.10482	0.29321	1
TLE4	0.306683	5.08737	1.10266	0.293683	1
TRIM16	0.407415	1.65021	1.10238	0.293744	1
ABL2	0.3156	4.3937	1.10189	0.293851	1
LOC100128531	0.410685	1.94937	1.10122	0.293998	1
VPS35	-0.3655	6.24862	1.10103	0.29404	1
ZNF30	-0.799624	0.465204	1.10096	0.294055	1
GBF1	0.302454	7.06925	1.09943	0.294392	1
LNP1	0.634648	1.10881	1.09889	0.29451	1
YPEL2	0.533712	2.47923	1.09881	0.294528	1
ZNF259	-0.328235	4.52072	1.09708	0.294909	1
FAM129A	-0.354136	6.71902	1.09658	0.295017	1
CCDC6	-0.277419	6.31207	1.09638	0.295061	1
CYB561	0.396146	3.49632	1.09526	0.295308	1
ESPL1	-0.488747	4.28248	1.09437	0.295505	1
APOL2	0.368464	4.01449	1.09254	0.295909	1
BCAT1	-0.469773	6.98358	1.09194	0.296042	1
SF3A2	-0.429774	3.46486	1.09162	0.296112	1
MAFF	-0.509602	3.1494	1.09119	0.296207	1
EBLN2	-0.377499	2.51615	1.09108	0.296232	1
CASC3	0.278846	6.65659	1.09083	0.296288	1
FAM200A	0.433687	2.77864	1.09034	0.296395	1
SNORA21	0.553094	2.22166	1.08968	0.296542	1
C20orf197	-1.38101	-0.012652	1.0895	0.296581	1
GYS1	0.352179	6.38538	1.08945	0.296594	1
TBP	0.296075	4.50908	1.08911	0.296669	1
NOX4	0.368691	2.32494	1.08897	0.296699	1
DLL3	1.20341	1.61962	1.08887	0.296721	1
TRIM23	0.587296	2.75545	1.08701	0.297134	1
ZKSCAN1	0.405528	2.98197	1.08681	0.29718	1
ING3	0.382207	5.95356	1.08661	0.297224	1
PPIA	-0.269746	10.9772	1.08641	0.297267	1
C9orf40	-0.381511	4.88724	1.08588	0.297386	1
PRPSAP1	-0.307063	4.35242	1.08579	0.297405	1
ANKRD36BP1	0.510121	0.737269	1.08567	0.297432	1
WDR45	0.441388	3.6097	1.08545	0.297481	1
GJC1	0.357335	4.50947	1.08539	0.297495	1
PUS1	-0.313477	5.34891	1.08493	0.297597	1
MLLT3	0.295972	4.46461	1.08431	0.297736	1
GFOD2	0.285273	4.27965	1.08331	0.297958	1
HSPA2	-0.961917	0.308722	1.08321	0.29798	1
KLHDC9	-0.605379	1.8802	1.08321	0.297981	1
NOP2	-0.32097	6.10624	1.08279	0.298075	1
TMEM120B	0.294921	4.37287	1.08125	0.298418	1
SLMO1	-0.772186	1.76198	1.08122	0.298424	1
SLC23A2	-0.521709	2.89397	1.08108	0.298456	1
IL18	0.501523	1.29962	1.0808	0.29852	1
CYS1	-0.523802	3.1412	1.08058	0.298567	1
IGF2R	0.315172	6.64292	1.07992	0.298716	1
FGD2	-0.325858	4.9505	1.07947	0.298817	1
LOC100131289	-0.484071	2.52876	1.07924	0.298867	1
LOC286186	0.521729	0.722644	1.07854	0.299023	1
EPC1	0.309823	5.70555	1.07799	0.299149	1
GPX4	-0.341129	6.35006	1.07797	0.299153	1
SASH1	0.952279	1.86102	1.07678	0.29942	1
BUB3	-0.329867	7.28192	1.07647	0.299488	1
NOB1	-0.350436	6.77689	1.07629	0.299528	1
POLD2	-0.420796	6.22388	1.07579	0.29964	1
LTBR	0.615447	2.42771	1.07565	0.299672	1
ZNF566	0.349283	3.02951	1.07544	0.29972	1
DTX3	0.415942	4.08132	1.07512	0.299792	1
RSAD2	0.47101	2.66039	1.07375	0.300101	1
ICA1	0.431309	1.61089	1.07323	0.300217	1
MYO1G	-0.313567	5.49883	1.0732	0.300223	1
MAN2B2	0.342202	4.75644	1.0721	0.300471	1
FRMD3	-0.864241	0.393521	1.07192	0.300511	1
FXR2	0.317633	5.62616	1.0713	0.300653	1
PELI1	0.291781	5.91403	1.07084	0.300756	1
UTP3	0.423014	6.23103	1.0705	0.300833	1
LOC100132707	0.437916	1.51682	1.07019	0.300902	1
HEXA	0.339586	5.55459	1.07015	0.300912	1
RNF31	-0.309778	4.21977	1.06993	0.300961	1
WDFY1	0.41534	5.78472	1.06907	0.301156	1
KRT17	-0.669545	1.34474	1.06789	0.301422	1
FLJ35390	-0.412873	2.37163	1.06753	0.301503	1
SHMT2	-0.512499	7.51327	1.06723	0.301573	1
CCT3	-0.332901	8.03862	1.06682	0.301664	1
ZSWIM8	0.360739	5.9765	1.06634	0.301774	1
FDXACB1	-0.336742	3.53708	1.06617	0.301811	1
PTPRF	-0.84026	0.656735	1.06583	0.30189	1
PPA1	-0.299389	8.56633	1.06513	0.302049	1
DNAJB4	0.516354	2.1504	1.0643	0.302237	1
SNORA31	0.874753	0.825125	1.06417	0.302266	1
LINC00282	-0.699717	0.278804	1.06411	0.30228	1
AP1AR	-0.403052	4.90257	1.0635	0.302418	1
SRPK2	0.336887	5.6333	1.0634	0.302441	1
PIAS1	0.34643	4.71943	1.06204	0.30275	1
NAV1	-0.635937	0.665871	1.06147	0.302881	1
IFI6	0.322375	7.25805	1.06145	0.302886	1
STT3B	0.387263	2.48111	1.0614	0.302895	1
PTOV1	-0.358535	4.33347	1.06069	0.303058	1
SNORA40	0.598485	1.40275	1.05984	0.303252	1
ACTR10	0.293361	5.76276	1.05977	0.303267	1
TGM2	0.691958	2.1173	1.05925	0.303386	1
GAS6-AS1	0.549664	1.04835	1.05923	0.303391	1
ECSIT	-0.416802	3.66852	1.0591	0.303422	1
DIMT1	-0.355382	4.86034	1.05876	0.303498	1
DST	0.598327	6.72448	1.058	0.303671	1
MAGEB10	0.558871	1.64978	1.05745	0.303797	1
WDFY2	-0.401828	3.15337	1.05678	0.303951	1
MAPK7	-0.487284	1.98194	1.05665	0.303981	1
FAH	-0.383469	4.37913	1.05659	0.303994	1
SHISA8	-0.380503	2.42528	1.05622	0.304079	1
PGAM1	-0.394367	9.15485	1.05622	0.304079	1
NBPF3	-0.448806	2.30951	1.05597	0.304136	1
PIP5K1B	0.294753	4.6736	1.05577	0.304182	1
LOC100129480	0.559847	1.30459	1.05564	0.304211	1
TMEM214	0.336934	5.56867	1.05472	0.304422	1
FBXO18	0.350207	4.24281	1.05329	0.304751	1
ZNF792	-0.539664	1.40114	1.05259	0.304911	1
FLJ30403	0.40643	2.72582	1.05241	0.304953	1
SYNRG	0.30678	6.51951	1.05213	0.305017	1
GNAI3	-0.324425	6.5598	1.05188	0.305075	1
EXOC8	0.360176	4.21341	1.05171	0.305113	1
COMMD1	-0.276748	5.77167	1.05083	0.305316	1
KNSTRN	-0.333555	5.06392	1.0507	0.305347	1
DUSP28	0.409786	3.05515	1.05001	0.305505	1
CENPH	-0.417357	5.48349	1.04966	0.305585	1
C20orf196	-0.509593	2.0003	1.04867	0.305815	1
ACSS1	0.299766	5.49926	1.04814	0.305937	1
MAP4K4	-0.537265	3.44235	1.04765	0.306049	1
TIMD4	0.643564	3.40215	1.04746	0.306092	1
MOG	0.706616	0.705118	1.04743	0.306099	1
NAGS	-0.637736	0.714013	1.04735	0.306117	1
PHC3	0.410894	5.6346	1.04666	0.306277	1
PBOV1	0.729748	0.861565	1.0464	0.306337	1
STRA13	-0.410386	4.78461	1.04627	0.306367	1
SMCR8	0.283068	5.50072	1.04624	0.306374	1
SLX4IP	-0.394016	2.31805	1.04538	0.306574	1
SSTR2	0.355068	3.9905	1.0448	0.306708	1
TPST1	-0.405762	2.55966	1.04479	0.306711	1
TMEM68	-0.312333	4.76077	1.04449	0.30678	1
KHDRBS1	-0.324725	8.48307	1.04448	0.306781	1
TMCO6	-0.462464	2.79781	1.04345	0.30702	1
OSBPL2	0.283036	4.65041	1.04276	0.307181	1
CLIP4	0.420222	3.98759	1.04233	0.30728	1
LOC283693	0.593702	1.10389	1.04201	0.307355	1
TP53RK	0.306346	4.70758	1.0419	0.307379	1
ARPC5	-0.298298	8.63265	1.04186	0.307389	1
SEMA6A	-0.730352	1.07996	1.04022	0.307771	1
MYO10	-0.551274	1.12365	1.0402	0.307776	1
GINS2	-0.553993	5.28959	1.03933	0.307977	1
TRIM16L	-0.497776	1.21514	1.03919	0.30801	1
C6orf52	0.617683	0.545646	1.03908	0.308036	1
MGST1	1.17763	4.80264	1.03859	0.308149	1
SNORD68	-0.572982	3.86777	1.03848	0.308174	1
RPS6KA2	-0.601064	4.2321	1.03704	0.30851	1
GLCCI1	0.3815	8.28178	1.03644	0.308651	1
SLC4A4	1.56715	-0.160817	1.03623	0.308699	1
RNASEH2A	-0.507787	4.69131	1.0358	0.3088	1
RGS13	-0.604511	2.23157	1.03561	0.308844	1
COX7A2	-0.29843	8.48692	1.03559	0.30885	1
PPIL6	-0.489749	1.65155	1.03481	0.309031	1
LOC728554	0.524594	1.54062	1.03468	0.309061	1
AVEN	0.290562	4.20904	1.03458	0.309085	1
RGL2	0.341717	2.94573	1.03392	0.309241	1
RAX2	0.670864	0.72187	1.0312	0.309877	1
SH3BGR	0.564047	0.658175	1.03085	0.309959	1
SIAE	0.3813	3.20346	1.03061	0.310017	1
C9orf3	0.399153	2.14251	1.03016	0.310121	1
GALNT18	0.53152	3.2566	1.03016	0.310122	1
CDCA7	-0.489114	5.78294	1.03008	0.310141	1
PARK7	-0.288366	8.32951	1.03004	0.310148	1
LOC100294362	0.584776	0.9525	1.03004	0.310149	1
HIST1H2BC	-0.654639	1.87758	1.02958	0.310258	1
E2F1	-0.560692	5.35409	1.02714	0.310831	1
CNPY2	0.274004	6.96101	1.02672	0.310931	1
ST3GAL2	-0.312803	5.70474	1.02635	0.311017	1
PRKY	0.462735	1.23857	1.02548	0.311222	1
UTP23	0.352383	4.54544	1.02446	0.311464	1
IFNAR1	0.30101	4.96845	1.02413	0.311542	1
DCTPP1	-0.346581	5.90315	1.0234	0.311714	1
ZNF441	0.699243	1.71509	1.02309	0.311788	1
LRRK2	0.562401	4.57952	1.02161	0.312136	1
GRAP	-0.31983	5.41042	1.02159	0.312141	1
PDK1	0.318377	4.97232	1.02137	0.312194	1
FAM213A	-0.280832	4.51862	1.02096	0.31229	1
TMEM44	0.565679	1.21581	1.02095	0.312294	1
LGALS1	-0.462349	6.6514	1.02002	0.312514	1
ADCY6	0.890099	2.67213	1.01922	0.312704	1
FAIM	0.364226	3.11334	1.01854	0.312865	1
FAM212A	-0.954469	0.139271	1.01711	0.313206	1
C1orf85	0.375265	4.38703	1.0171	0.313209	1
MXD1	0.364932	4.40013	1.01676	0.313288	1
GSK3A	-0.30846	5.16333	1.01664	0.313316	1
TNFRSF13C	0.466633	2.8292	1.0156	0.313565	1
GMCL1	-0.451028	2.06715	1.0149	0.313732	1
SNORD45B	0.623463	0.931302	1.01466	0.31379	1
MKL1	0.320756	4.7739	1.01437	0.313858	1
ARL2	-0.389084	4.84514	1.01386	0.31398	1
DDRGK1	0.320722	4.90751	1.01233	0.314346	1
PAFAH2	0.301037	4.17429	1.01194	0.314439	1
CRAMP1L	0.310511	3.9348	1.01157	0.314528	1
EXOSC7	-0.296156	5.56774	1.01052	0.314779	1
EHBP1L1	-0.292897	4.66328	1.01022	0.31485	1
LINC00173	-0.55332	2.04079	1.01017	0.314863	1
HS1BP3	0.580844	2.15783	1.00973	0.314968	1
MIF4GD	-0.32582	4.93974	1.00946	0.315033	1
RPS15AP10	0.342052	3.29954	1.00906	0.315129	1
MAGI3	0.698907	0.295827	1.0086	0.315237	1
ANAPC10	-0.305103	4.70518	1.00778	0.315435	1
ALG10	0.388468	2.52471	1.00654	0.315732	1
SNX12	-0.292289	5.55729	1.00625	0.315803	1
IFT46	0.327269	3.98744	1.00608	0.315844	1
CERS2	0.375919	5.67652	1.00595	0.315874	1
RGL1	0.301631	4.32882	1.00513	0.316071	1
ABT1	0.307505	6.13283	1.00469	0.316179	1
ROBO1	-0.460292	3.88182	1.00464	0.316191	1
AUH	0.453101	2.0902	1.00457	0.316207	1
IPW	-0.378027	3.94813	1.00448	0.316229	1
LY86	-0.366157	4.46695	1.00412	0.316316	1
ZMYND11	0.329826	5.18035	1.00385	0.316382	1
JMJD4	-0.322303	4.46598	1.00306	0.316572	1
ALDOC	-0.383245	4.15446	1.00278	0.316638	1
NAPB	0.361419	3.21043	1.00273	0.31665	1
DOCK2	-0.281142	6.42019	1.00246	0.316716	1
TFB1M	-0.265905	4.61116	1.00226	0.316763	1
PPARD	0.302485	3.70909	1.00168	0.316904	1
GBA2	0.269697	4.08456	1.00143	0.316965	1
ZCCHC6	0.500461	5.81778	1.00026	0.317249	1
PDIA4	0.312109	8.35015	0.999943	0.317324	1
ST5	-0.597575	0.527613	0.999873	0.317341	1
NUDT18	0.486958	2.6784	0.999152	0.317516	1
PRPF18	0.474194	4.49334	0.999133	0.31752	1
SLC45A3	-0.581111	1.89933	0.998763	0.31761	1
PIP4K2A	-0.310036	6.87619	0.998548	0.317662	1
ATG4B	0.306047	5.90136	0.998113	0.317768	1
PROSER2	-0.487893	1.81326	0.99724	0.317979	1
USP30	0.372129	2.69802	0.996473	0.318166	1
PKMYT1	-0.536715	5.24408	0.994961	0.318533	1
FSD1L	-0.336471	3.92468	0.994855	0.318559	1
GNA11	-0.479809	2.66069	0.99449	0.318647	1
SMAD1	0.31596	6.45655	0.993198	0.318962	1
FDFT1	-0.401635	8.10959	0.993082	0.31899	1
PLEKHH3	0.363511	4.99384	0.992598	0.319108	1
NCKAP5L	-0.481494	1.77906	0.992585	0.319111	1
UBE2D1	-0.306419	5.0169	0.992468	0.31914	1
BAIAP2	0.840035	0.287526	0.992046	0.319243	1
HIST1H3D	0.555891	3.70559	0.991008	0.319496	1
ARMCX2	-0.31391	3.5845	0.990621	0.319591	1
COQ10A	0.324742	2.61347	0.989801	0.319791	1
DHX16	0.266985	4.23266	0.9898	0.319791	1
GLRX3	-0.286444	6.08339	0.989541	0.319855	1
APP	0.304333	6.21495	0.989334	0.319905	1
FHDC1	0.445658	1.12404	0.98929	0.319916	1
RACGAP1	-0.397163	6.139	0.989268	0.319921	1
INHBE	-1.03055	4.75707	0.988693	0.320062	1
SEMA6D	1.56131	-0.315932	0.988605	0.320084	1
STRIP1	0.291991	5.66516	0.988273	0.320165	1
GALM	0.400478	3.59966	0.986457	0.32061	1
ZNF672	-0.310451	4.70035	0.986428	0.320617	1
OS9	0.306353	6.10621	0.985886	0.32075	1
GPR114	0.361093	4.45831	0.985807	0.320769	1
FRMD6-AS1	0.489609	1.43389	0.985331	0.320886	1
PTPDC1	0.369421	2.13544	0.984571	0.321073	1
CPNE1	-0.322752	6.17734	0.983948	0.321226	1
JAKMIP1	-0.577348	1.62934	0.983837	0.321253	1
SLC25A19	-0.308161	4.45691	0.983629	0.321305	1
HOMER1	-0.419487	2.50244	0.983491	0.321339	1
ERCC6L	-0.664096	2.95214	0.983381	0.321365	1
WDR90	-0.37594	4.2621	0.98294	0.321474	1
SCCPDH	-0.298049	5.34409	0.982657	0.321544	1
TRIM13	0.344078	5.52579	0.982546	0.321571	1
FXYD6	-1.00775	-0.0669488	0.982011	0.321703	1
LOC100288432	0.55844	0.751066	0.98196	0.321715	1
ELOVL7	0.436013	1.92928	0.981811	0.321752	1
BIN1	0.438808	4.7749	0.98166	0.321789	1
GPC2	0.550906	0.848567	0.981462	0.321838	1
L3MBTL4	-0.745063	1.01004	0.980484	0.322079	1
WBP5	0.964207	3.68222	0.979981	0.322203	1
KLK1	-0.375128	4.99501	0.979315	0.322368	1
TMEM60	-0.299778	4.68727	0.978904	0.322469	1
F12	-0.625612	1.15652	0.978811	0.322493	1
CHTF18	-0.482886	3.97178	0.97772	0.322762	1
TMEM69	-0.266169	5.29685	0.977715	0.322764	1
FOCAD	-0.303717	5.48375	0.97754	0.322807	1
LPAL2	0.419713	4.80232	0.977378	0.322847	1
ZNF23	0.476152	2.8215	0.976926	0.322959	1
LINC00426	-0.552677	2.25091	0.976541	0.323054	1
LRRC61	-0.40461	4.12411	0.97653	0.323057	1
PFKP	-0.334258	6.72703	0.976009	0.323186	1
DARC	-0.786653	0.553667	0.975534	0.323304	1
RPL19	-0.271616	11.0192	0.975138	0.323402	1
DNAJC16	0.286698	4.50212	0.97497	0.323444	1
TATDN2	-0.290271	5.56491	0.974747	0.323499	1
MSL2	0.319159	6.13939	0.974199	0.323635	1
GPATCH2L	-0.359202	2.35253	0.973513	0.323806	1
EEF1A2	-0.789847	2.46508	0.972798	0.323983	1
IQCK	-0.643707	0.308993	0.972446	0.324071	1
LSR	-0.368033	4.59735	0.971528	0.324299	1
HSPA5	0.433662	11.121	0.971378	0.324337	1
TAF1L	0.497912	0.824865	0.970919	0.324451	1
SEC14L5	-0.673945	0.422333	0.970269	0.324613	1
LXN	-0.374043	2.5355	0.970104	0.324654	1
CFP	-0.477321	1.1242	0.969471	0.324812	1
UCHL1	0.37262	8.11748	0.969113	0.324901	1
MLC1	0.477435	3.38601	0.969006	0.324928	1
ZNF629	0.524187	2.72653	0.968817	0.324975	1
PSMD13	-0.294523	6.89067	0.968817	0.324975	1
ISG15	0.362316	7.56043	0.968362	0.325089	1
C8orf86	0.450991	2.20269	0.967523	0.325299	1
THAP6	0.317529	3.78502	0.967183	0.325384	1
USP18	0.500489	4.77117	0.967175	0.325386	1
DEDD2	0.293559	4.2441	0.964799	0.325981	1
CCDC141	-0.644814	1.33168	0.963769	0.326239	1
ISCA2	-0.288614	5.50841	0.963516	0.326303	1
TMEM65	0.488475	1.4971	0.96327	0.326364	1
SNORD21	0.827755	0.366275	0.9632	0.326382	1
SAR1B	0.299419	5.63487	0.963174	0.326388	1
SUN2	-0.372244	5.88923	0.962406	0.326581	1
CSRNP3	-0.834942	0.486718	0.961654	0.32677	1
BCORL1	-0.413998	1.88895	0.961388	0.326838	1
C16orf59	-0.566648	3.22925	0.960988	0.326938	1
PDK2	0.402357	3.57115	0.960818	0.326981	1
UNQ6494	-0.638115	0.909276	0.960809	0.326983	1
BTBD1	0.499768	5.00078	0.960682	0.327015	1
ASRGL1	0.530186	2.08324	0.96033	0.327104	1
PVT1	-0.299525	4.63535	0.960237	0.327127	1
SYNPO2L	0.38	2.09353	0.960097	0.327162	1
RCL1	-0.271845	4.81071	0.959823	0.327232	1
SERTAD1	0.361275	4.29711	0.959417	0.327334	1
FLNB	-0.375977	4.42991	0.958406	0.327589	1
ANXA2P2	0.377256	1.95185	0.958127	0.327659	1
AMT	0.412038	2.08021	0.958009	0.327689	1
HLA-DPA1	-0.270956	9.46968	0.957748	0.327755	1
ATXN7L1	-0.411318	1.51046	0.957537	0.327808	1
PLXNB2	-0.334539	5.68859	0.957369	0.327851	1
CCNK	-0.279859	6.23527	0.957265	0.327877	1
DNLZ	-0.357801	3.78859	0.95689	0.327972	1
TGFBRAP1	-0.411086	2.22883	0.956392	0.328098	1
RHBDD3	0.315032	3.93704	0.956384	0.3281	1
NCOA3	0.357244	7.74883	0.956292	0.328123	1
PEX16	-0.369861	3.84978	0.955878	0.328228	1
RNF145	-0.318694	6.207	0.955098	0.328425	1
ARRDC3	0.572429	4.57668	0.95497	0.328458	1
ACADS	-0.452991	3.81324	0.954649	0.328539	1
MBIP	-0.286327	4.24195	0.953319	0.328876	1
DTX2	-0.404792	5.28727	0.951785	0.329265	1
PRIM2	-0.388255	3.59528	0.95168	0.329292	1
STK24	-0.37067	7.32047	0.951602	0.329312	1
CXCL12	-0.501816	2.50858	0.951322	0.329383	1
TNIP2	-0.292859	5.38844	0.950308	0.329641	1
CD52	0.337991	8.49198	0.950142	0.329683	1
NCDN	-0.329725	4.2472	0.949936	0.329736	1
SF1	-0.273719	8.00481	0.949839	0.32976	1
CMTM3	-0.369908	4.1582	0.948729	0.330043	1
VCL	-0.403644	4.50362	0.948445	0.330115	1
CTBP2	0.534213	2.57987	0.948114	0.3302	1
TMEM79	0.361185	3.36285	0.947456	0.330368	1
TFPT	-0.348413	3.8837	0.947127	0.330452	1
NR1H3	0.586319	0.767505	0.946272	0.33067	1
ANKRD6	-0.707507	1.09246	0.946076	0.33072	1
EXO1	-0.433173	4.35603	0.945117	0.330965	1
DRG1	-0.259865	5.95856	0.944549	0.331111	1
[truncated: 10,350 more rows]
