# Supplementary material for: Differences in DNA Repair Capacity, Cell Death and Transcriptional Response after Irradiation between a Radiosensitive and a Radioresistant Cell Line
Source: Sci Rep. 2016 Jun 1;6:27043. doi: 10.1038/srep27043 (PMC4887990; doi:10.1038/srep27043)
Supplement: Supplementary Dataset S7 [file srep27043-s8.xls]

## Sheet: RS 2Gy 4h
	category	over_represented_pvalue	under_represented_pvalue	numDEInCat	numInCat	term	ontology
16624	GO:1903827	4.57534e-05	0.999996	7	320	regulation of cellular protein localization	BP
7564	GO:0032502	4.77739e-05	0.999989	21	3108	developmental process	BP
11650	GO:0048468	6.17971e-05	0.999989	12	1094	cell development	BP
11827	GO:0048856	0.000120797	0.999971	19	2752	anatomical structure development	BP
11678	GO:0048522	0.000132712	0.999968	19	2770	positive regulation of cellular process	BP
769	GO:0002115	0.000138604	0.999999	2	6	store-operated calcium entry	BP
10452	GO:0044767	0.000147463	0.999964	20	3057	single-organism developmental process	BP
3342	GO:0007275	0.000185952	0.999954	18	2577	multicellular organismal development	BP
12794	GO:0055015	0.000193669	0.999999	2	7	ventricular cardiac muscle cell development	BP
10744	GO:0045597	0.00026551	0.999965	7	424	positive regulation of cell differentiation	BP
12202	GO:0051094	0.000271673	0.999959	8	569	positive regulation of developmental process	BP
9685	GO:0042771	0.000286997	0.999992	3	42	intrinsic apoptotic signaling pathway in response to DNA damage by p53 class mediator	BP
11674	GO:0048518	0.000378473	0.999898	20	3257	positive regulation of biological process	BP
6442	GO:0030154	0.00039918	0.999899	15	1986	cell differentiation	BP
12658	GO:0051988	0.000503301	0.999996	2	11	regulation of attachment of spindle microtubules to kinetochore	BP
12791	GO:0055012	0.000503301	0.999996	2	11	ventricular cardiac muscle cell differentiation	BP
3215	GO:0007052	0.000672784	0.999975	3	56	mitotic spindle organization	BP
12017	GO:0050794	0.000780345	0.999814	28	6039	regulation of cellular process	BP
7563	GO:0032501	0.000826511	0.99976	20	3438	multicellular organismal process	BP
4257	GO:0010224	0.000827897	0.99999	2	14	response to UV-B	BP
12526	GO:0051716	0.000866839	0.999748	21	3740	cellular response to stimulus	BP
14765	GO:0072332	0.000906357	0.999962	3	62	intrinsic apoptotic signaling pathway by p53 class mediator	BP
11837	GO:0048869	0.000945845	0.999739	15	2147	cellular developmental process	BP
10423	GO:0044699	0.0009906	0.999864	32	7809	single-organism process	BP
10854	GO:0045786	0.0010891	0.999846	6	388	negative regulation of cell cycle	BP
4350	GO:0010564	0.00119462	0.999828	6	395	regulation of cell cycle process	BP
13640	GO:0065007	0.0012287	0.999716	29	6558	biological regulation	BP
12091	GO:0050896	0.00129285	0.999616	23	4457	response to stimulus	BP
7790	GO:0032880	0.00136813	0.999762	7	558	regulation of protein localization	BP
6884	GO:0031099	0.00151465	0.999924	3	74	regeneration	BP
11780	GO:0048731	0.00155125	0.999547	15	2248	system development	BP
3237	GO:0007093	0.00160606	0.999859	4	165	mitotic cell cycle checkpoint	BP
10430	GO:0044707	0.00167709	0.99948	19	3329	single-multicellular organism process	BP
4186	GO:0009888	0.00170424	0.999619	9	936	tissue development	BP
9751	GO:0042981	0.00171705	0.999616	9	937	regulation of apoptotic process	BP
12013	GO:0050789	0.00180466	0.999533	28	6284	regulation of biological process	BP
9811	GO:0043067	0.00180887	0.999592	9	944	regulation of programmed cell death	BP
12225	GO:0051130	0.00185106	0.99966	7	588	positive regulation of cellular component organization	BP
11999	GO:0050769	0.0018705	0.999828	4	172	positive regulation of neurogenesis	BP
12223	GO:0051128	0.00195093	0.999493	11	1363	regulation of cellular component organization	BP
11651	GO:0048469	0.00203463	0.999887	3	82	cell maturation	BP
3792	GO:0008608	0.00206921	0.99996	2	22	attachment of spindle microtubules to kinetochore	BP
11997	GO:0050767	0.00207889	0.99973	5	298	regulation of neurogenesis	BP
3622	GO:0008284	0.00217088	0.999648	6	444	positive regulation of cell proliferation	BP
12016	GO:0050793	0.00218974	0.999454	10	1171	regulation of developmental process	BP
4594	GO:0010941	0.00236285	0.999445	9	981	regulation of cell death	BP
14280	GO:0071363	0.00237536	0.999608	6	452	cellular response to growth factor stimulus	BP
12642	GO:0051962	0.00239193	0.999765	4	184	positive regulation of nervous system development	BP
11671	GO:0048513	0.00240076	0.999328	12	1621	organ development	BP
16779	GO:2000026	0.00262195	0.999427	8	804	regulation of multicellular organismal development	BP
14046	GO:0070848	0.00262254	0.999559	6	461	response to growth factor	BP
13897	GO:0070507	0.00265392	0.999838	3	90	regulation of microtubule cytoskeleton organization	BP
9415	GO:0042246	0.00267171	0.99994	2	25	tissue regeneration	BP
10742	GO:0045595	0.00285465	0.999367	8	815	regulation of cell differentiation	BP
13444	GO:0061061	0.0029113	0.999592	5	322	muscle structure development	BP
16626	GO:1903829	0.00300617	0.999685	4	196	positive regulation of cellular protein localization	BP
10424	GO:0044700	0.00308984	0.998983	18	3206	single organism signaling	BP
383	GO:0001135	0.00309739	1	1	1	RNA polymerase II transcription factor recruiting transcription factor activity	MF
1658	GO:0004324	0.00309739	1	1	1	ferredoxin-NADP+ reductase activity	MF
2153	GO:0005146	0.00309739	1	1	1	leukemia inhibitory factor receptor binding	MF
4729	GO:0014831	0.00309739	1	1	1	gastro-intestinal system smooth muscle contraction	BP
4737	GO:0014846	0.00309739	1	1	1	esophagus smooth muscle contraction	BP
4787	GO:0015039	0.00309739	1	1	1	NADPH-adrenodoxin reductase activity	MF
5421	GO:0016730	0.00309739	1	1	1	oxidoreductase activity, acting on iron-sulfur proteins as donors	MF
5422	GO:0016731	0.00309739	1	1	1	oxidoreductase activity, acting on iron-sulfur proteins as donors, NAD or NADP as acceptor	MF
6022	GO:0019912	0.00309739	1	1	1	cyclin-dependent protein kinase activating kinase activity	MF
6258	GO:0021979	0.00309739	1	1	1	hypothalamus cell differentiation	BP
6261	GO:0021985	0.00309739	1	1	1	neurohypophysis development	BP
11252	GO:0046680	0.00309739	1	1	1	response to DDT	BP
12790	GO:0055011	0.00309739	1	1	1	atrial cardiac muscle cell differentiation	BP
12793	GO:0055014	0.00309739	1	1	1	atrial cardiac muscle cell development	BP
14235	GO:0071283	0.00309739	1	1	1	cellular response to iron(III) ion	BP
15388	GO:0097229	0.00309739	1	1	1	sperm end piece	CC
15966	GO:1901676	0.00309739	1	1	1	positive regulation of histone H3-K27 acetylation	BP
16077	GO:1902162	0.00309739	1	1	1	regulation of DNA damage response, signal transduction by p53 class mediator resulting in transcription of p21 class mediator	BP
16078	GO:1902164	0.00309739	1	1	1	positive regulation of DNA damage response, signal transduction by p53 class mediator resulting in transcription of p21 class mediator	BP
16377	GO:1903126	0.00309739	1	1	1	negative regulation of centriole-centriole cohesion	BP
16733	GO:1990384	0.00309739	1	1	1	hyaloid vascular plexus regression	BP
17186	GO:2000775	0.00309739	1	1	1	histone H3-S10 phosphorylation involved in chromosome condensation	BP
6353	GO:0023052	0.00311322	0.998974	18	3208	signaling	BP
3214	GO:0007051	0.00328196	0.999783	3	97	spindle organization	BP
3807	GO:0008630	0.00328196	0.999783	3	97	intrinsic apoptotic signaling pathway in response to DNA damage	BP
11541	GO:0048146	0.00334684	0.999916	2	28	positive regulation of fibroblast proliferation	BP
12640	GO:0051960	0.00336448	0.999512	5	333	regulation of nervous system development	BP
10930	GO:0045930	0.00347107	0.999621	4	204	negative regulation of mitotic cell cycle	BP
12792	GO:0055013	0.0035878	0.999906	2	29	cardiac muscle cell development	BP
3257	GO:0007154	0.00388947	0.998686	18	3268	cell communication	BP
8648	GO:0035295	0.00396362	0.999402	5	346	tube development	BP
3364	GO:0007346	0.00401269	0.999393	5	347	regulation of mitotic cell cycle	BP
3382	GO:0007405	0.0040933	0.999885	2	31	neuroblast proliferation	BP
12786	GO:0055006	0.0040933	0.999885	2	31	cardiac cell development	BP
7793	GO:0032886	0.00421372	0.999695	3	106	regulation of microtubule-based process	BP
13070	GO:0060341	0.00426727	0.999088	7	682	regulation of cellular localization	BP
11212	GO:0046605	0.00435774	0.999873	2	32	regulation of centrosome cycle	BP
4440	GO:0010720	0.00484352	0.999419	4	224	positive regulation of cell development	BP
12534	GO:0051726	0.00496331	0.998908	7	701	regulation of cell cycle	BP
36	GO:0000075	0.0051562	0.99937	4	228	cell cycle checkpoint	BP
14001	GO:0070727	0.0052859	0.998591	9	1105	cellular macromolecule localization	BP
11679	GO:0048523	0.00565307	0.998079	15	2549	negative regulation of cellular process	BP
6160	GO:0021700	0.00595604	0.999511	3	120	developmental maturation	BP
12291	GO:0051240	0.00596265	0.998642	7	725	positive regulation of multicellular organismal process	BP
9776	GO:0043009	0.00608709	0.998982	5	383	chordate embryonic development	BP
16193	GO:1902531	0.00608987	0.99834	9	1129	regulation of intracellular signal transduction	BP
3621	GO:0008283	0.00612534	0.998328	9	1130	cell proliferation	BP
235	GO:0000715	0.00618546	0.999991	1	2	nucleotide-excision repair, DNA damage recognition	BP
1683	GO:0004359	0.00618546	0.999991	1	2	glutaminase activity	MF
3713	GO:0008449	0.00618546	0.999991	1	2	N-acetylglucosamine-6-sulfatase activity	MF
4375	GO:0010609	0.00618546	0.999991	1	2	mRNA localization resulting in posttranscriptional regulation of gene expression	BP
7367	GO:0032217	0.00618546	0.999991	1	2	riboflavin transporter activity	MF
7368	GO:0032218	0.00618546	0.999991	1	2	riboflavin transport	BP
7931	GO:0033139	0.00618546	0.999991	1	2	regulation of peptidyl-serine phosphorylation of STAT protein	BP
7932	GO:0033141	0.00618546	0.999991	1	2	positive regulation of peptidyl-serine phosphorylation of STAT protein	BP
8932	GO:0035860	0.00618546	0.999991	1	2	glial cell-derived neurotrophic factor receptor signaling pathway	BP
9855	GO:0043148	0.00618546	0.999991	1	2	mitotic spindle stabilization	BP
10188	GO:0043974	0.00618546	0.999991	1	2	histone H3-K27 acetylation	BP
11831	GO:0048861	0.00618546	0.999991	1	2	leukemia inhibitory factor signaling pathway	BP
13245	GO:0060623	0.00618546	0.999991	1	2	regulation of chromosome condensation	BP
13290	GO:0060708	0.00618546	0.999991	1	2	spongiotrophoblast differentiation	BP
13925	GO:0070557	0.00618546	0.999991	1	2	PCNA-p21 complex	CC
15964	GO:1901674	0.00618546	0.999991	1	2	regulation of histone H3-K27 acetylation	BP
3379	GO:0007399	0.00619677	0.998306	9	1132	nervous system development	BP
13026	GO:0060284	0.00622099	0.998954	5	385	regulation of cell development	BP
10455	GO:0044772	0.00635696	0.998925	5	387	mitotic cell cycle phase transition	BP
8383	GO:0034453	0.0064227	0.99977	2	39	microtubule anchoring	BP
4166	GO:0009792	0.00642573	0.998911	5	388	embryo development ending in birth or egg hatching	BP
15368	GO:0097193	0.00722094	0.999028	4	251	intrinsic apoptotic signaling pathway	BP
12554	GO:0051783	0.00727339	0.999358	3	129	regulation of nuclear division	BP
10454	GO:0044770	0.00729262	0.998725	5	400	cell cycle phase transition	BP
12236	GO:0051146	0.00742958	0.999339	3	130	striated muscle cell differentiation	BP
4140	GO:0009653	0.00801903	0.997575	10	1400	anatomical structure morphogenesis	BP
8447	GO:0034644	0.00812073	0.99967	2	44	cellular response to UV	BP
12787	GO:0055007	0.00885049	0.999624	2	46	cardiac muscle cell differentiation	BP
3191	GO:0007017	0.00909077	0.998323	5	422	microtubule-based process	BP
180	GO:0000404	0.00926425	0.999972	1	3	heteroduplex DNA loop binding	MF
382	GO:0001134	0.00926425	0.999972	1	3	transcription factor recruiting transcription factor activity	MF
4235	GO:0010041	0.00926425	0.999972	1	3	response to iron(III) ion	BP
6830	GO:0030997	0.00926425	0.999972	1	3	regulation of centriole-centriole cohesion	BP
7263	GO:0031995	0.00926425	0.999972	1	3	insulin-like growth factor II binding	MF
8836	GO:0035686	0.00926425	0.999972	1	3	sperm fibrous sheath	CC
10245	GO:0044194	0.00926425	0.999972	1	3	cytolytic granule	CC
11211	GO:0046602	0.00926425	0.999972	1	3	regulation of mitotic centrosome separation	BP
13217	GO:0060574	0.00926425	0.999972	1	3	intestinal epithelial cell maturation	BP
14071	GO:0070889	0.00926425	0.999972	1	3	platelet alpha granule organization	BP
14582	GO:0071942	0.00926425	0.999972	1	3	XPC complex	CC
14659	GO:0072108	0.00926425	0.999972	1	3	positive regulation of mesenchymal to epithelial transition involved in metanephros morphogenesis	BP
10336	GO:0044344	0.0102028	0.998979	3	146	cellular response to fibroblast growth factor stimulus	BP
6284	GO:0022402	0.0102217	0.997172	8	1007	cell cycle process	BP
14493	GO:0071774	0.0103935	0.998952	3	147	response to fibroblast growth factor	BP
3268	GO:0007165	0.0105611	0.996059	16	2993	signal transduction	BP
14764	GO:0072331	0.0107812	0.998898	3	149	signal transduction by p53 class mediator	BP
11540	GO:0048145	0.0107981	0.999489	2	51	regulation of fibroblast proliferation	BP
4218	GO:0009987	0.011502	0.998609	33	9049	cellular process	BP
7789	GO:0032879	0.0115928	0.996483	9	1248	regulation of localization	BP
3503	GO:0008083	0.0116255	0.999428	2	53	growth factor activity	MF
6855	GO:0031058	0.0116255	0.999428	2	53	positive regulation of histone modification	BP
11539	GO:0048144	0.0116255	0.999428	2	53	fibroblast proliferation	BP
3130	GO:0006915	0.0116512	0.996463	9	1249	apoptotic process	BP
42	GO:0000086	0.011787	0.998755	3	154	G2/M transition of mitotic cell cycle	BP
10486	GO:0044839	0.0119945	0.998725	3	155	cell cycle G2/M phase transition	BP
273	GO:0000794	0.0120494	0.999395	2	54	condensed nuclear chromosome	CC
12491	GO:0051641	0.012306	0.995692	12	1976	cellular localization	BP
316	GO:0000942	0.0123338	0.999944	1	4	condensed nuclear chromosome outer kinetochore	CC
5618	GO:0017154	0.0123338	0.999944	1	4	semaphorin receptor activity	MF
7262	GO:0031994	0.0123338	0.999944	1	4	insulin-like growth factor I binding	MF
7910	GO:0033089	0.0123338	0.999944	1	4	positive regulation of T cell differentiation in thymus	BP
9854	GO:0043146	0.0123338	0.999944	1	4	spindle stabilization	BP
10098	GO:0043568	0.0123338	0.999944	1	4	positive regulation of insulin-like growth factor receptor signaling pathway	BP
10194	GO:0043987	0.0123338	0.999944	1	4	histone H3-S10 phosphorylation	BP
12657	GO:0051987	0.0123338	0.999944	1	4	positive regulation of attachment of spindle microtubules to kinetochore	BP
13403	GO:0061000	0.0123338	0.999944	1	4	negative regulation of dendritic spine development	BP
14234	GO:0071281	0.0123338	0.999944	1	4	cellular response to iron ion	BP
17352	GO:2001256	0.0123338	0.999944	1	4	regulation of store-operated calcium entry	BP
8557	GO:0035051	0.01248	0.999362	2	55	cardiocyte differentiation	BP
11675	GO:0048519	0.0125229	0.99529	15	2768	negative regulation of biological process	BP
4638	GO:0012501	0.0125556	0.996139	9	1264	programmed cell death	BP
108	GO:0000226	0.0125658	0.998011	4	295	microtubule cytoskeleton organization	BP
3242	GO:0007098	0.0129173	0.999327	2	56	centrosome cycle	BP
16451	GO:1903310	0.0129173	0.999327	2	56	positive regulation of chromatin modification	BP
4211	GO:0009966	0.0131715	0.995502	11	1745	regulation of signal transduction	BP
3164	GO:0006974	0.0134808	0.996789	6	648	cellular response to DNA damage stimulus	BP
9371	GO:0042127	0.0136463	0.996348	7	848	regulation of cell proliferation	BP
12258	GO:0051179	0.0138016	0.994618	17	3359	localization	BP
12290	GO:0051239	0.0141129	0.995573	9	1288	regulation of multicellular organismal process	BP
4617	GO:0010975	0.0144167	0.998358	3	166	regulation of neuron projection development	BP
2333	GO:0005615	0.0146489	0.996955	5	475	extracellular space	CC
3066	GO:0006816	0.0146497	0.998321	3	167	calcium ion transport	BP
4212	GO:0009967	0.0147525	0.995989	7	861	positive regulation of signal transduction	BP
6464	GO:0030182	0.0149654	0.996351	6	663	neuron differentiation	BP
12555	GO:0051784	0.0152026	0.999136	2	61	negative regulation of nuclear division	BP
181	GO:0000405	0.0153941	0.999907	1	5	bubble DNA binding	MF
744	GO:0002069	0.0153941	0.999907	1	5	columnar/cuboidal epithelial cell maturation	BP
1342	GO:0003339	0.0153941	0.999907	1	5	regulation of mesenchymal to epithelial transition involved in metanephros morphogenesis	BP
2135	GO:0005113	0.0153941	0.999907	1	5	patched binding	MF
7336	GO:0032135	0.0153941	0.999907	1	5	DNA insertion or deletion binding	MF
7922	GO:0033129	0.0153941	0.999907	1	5	positive regulation of histone phosphorylation	BP
9552	GO:0042511	0.0153941	0.999907	1	5	positive regulation of tyrosine phosphorylation of Stat1 protein	BP
11571	GO:0048240	0.0153941	0.999907	1	5	sperm capacitation	BP
13766	GO:0070245	0.0153941	0.999907	1	5	positive regulation of thymocyte apoptotic process	BP
14355	GO:0071493	0.0153941	0.999907	1	5	cellular response to UV-B	BP
14737	GO:0072257	0.0153941	0.999907	1	5	metanephric nephron tubule epithelial cell differentiation	BP
14753	GO:0072307	0.0153941	0.999907	1	5	regulation of metanephric nephron tubule epithelial cell differentiation	BP
16771	GO:2000009	0.0153941	0.999907	1	5	negative regulation of protein localization to cell surface	BP
17179	GO:2000765	0.0153941	0.999907	1	5	regulation of cytoplasmic translation	BP
3586	GO:0008219	0.0156654	0.994996	9	1310	cell death	BP
5204	GO:0016265	0.0158867	0.994913	9	1313	death	BP
14600	GO:0072006	0.0166514	0.999006	2	64	nephron development	BP
8430	GO:0034613	0.0167295	0.994932	8	1098	cellular protein localization	BP
11704	GO:0048565	0.017147	0.99896	2	65	digestive tract development	BP
14352	GO:0071482	0.017147	0.99896	2	65	cellular response to light stimulus	BP
12287	GO:0051235	0.0178752	0.997792	3	180	maintenance of location	BP
1559	GO:0004065	0.0184452	0.999861	1	6	arylsulfatase activity	MF
2196	GO:0005229	0.0184452	0.999861	1	6	intracellular calcium activated chloride channel activity	MF
3308	GO:0007216	0.0184452	0.999861	1	6	G-protein coupled glutamate receptor signaling pathway	BP
5585	GO:0017085	0.0184452	0.999861	1	6	response to insecticide	BP
8628	GO:0035256	0.0184452	0.999861	1	6	G-protein coupled glutamate receptor binding	MF
9533	GO:0042487	0.0184452	0.999861	1	6	regulation of odontogenesis of dentin-containing tooth	BP
9537	GO:0042492	0.0184452	0.999861	1	6	gamma-delta T cell differentiation	BP
9544	GO:0042501	0.0184452	0.999861	1	6	serine phosphorylation of STAT protein	BP
10097	GO:0043567	0.0184452	0.999861	1	6	regulation of insulin-like growth factor receptor signaling pathway	BP
10334	GO:0044342	0.0184452	0.999861	1	6	type B pancreatic cell proliferation	BP
10737	GO:0045586	0.0184452	0.999861	1	6	regulation of gamma-delta T cell differentiation	BP
11782	GO:0048733	0.0184452	0.999861	1	6	sebaceous gland development	BP
13128	GO:0060426	0.0184452	0.999861	1	6	lung vasculature development	BP
13152	GO:0060462	0.0184452	0.999861	1	6	lung lobe development	BP
13153	GO:0060463	0.0184452	0.999861	1	6	lung lobe morphogenesis	BP
14713	GO:0072202	0.0184452	0.999861	1	6	cell differentiation involved in metanephros development	BP
15227	GO:0090400	0.0184452	0.999861	1	6	stress-induced premature senescence	BP
9407	GO:0042221	0.0188569	0.992967	12	2089	response to chemical	BP
3409	GO:0007517	0.0192134	0.997561	3	185	muscle organ development	BP
13887	GO:0070482	0.0194876	0.997512	3	186	response to oxygen levels	BP
16600	GO:1903749	0.0202507	0.998656	2	71	positive regulation of establishment of protein localization to mitochondrion	BP
4396	GO:0010638	0.0207522	0.996181	4	343	positive regulation of organelle organization	BP
12783	GO:0055002	0.0207893	0.998601	2	72	striated muscle cell development	BP
12853	GO:0055123	0.0207893	0.998601	2	72	digestive system development	BP
17350	GO:2001252	0.0207893	0.998601	2	72	positive regulation of chromosome organization	BP
3062	GO:0006811	0.0211354	0.994429	6	716	ion transport	BP
10448	GO:0044763	0.0211846	0.992644	28	7124	single-organism cellular process	BP
2129	GO:0005102	0.0212664	0.994386	6	717	receptor binding	MF
12654	GO:0051983	0.0213339	0.998544	2	73	regulation of chromosome segregation	BP
2293	GO:0005520	0.0214871	0.999806	1	7	insulin-like growth factor binding	MF
3244	GO:0007100	0.0214871	0.999806	1	7	mitotic centrosome separation	BP
3341	GO:0007274	0.0214871	0.999806	1	7	neuromuscular synaptic transmission	BP
4274	GO:0010314	0.0214871	0.999806	1	7	phosphatidylinositol-5-phosphate binding	MF
6209	GO:0021854	0.0214871	0.999806	1	7	hypothalamus development	BP
7533	GO:0032464	0.0214871	0.999806	1	7	positive regulation of protein homooligomerization	BP
7540	GO:0032471	0.0214871	0.999806	1	7	negative regulation of endoplasmic reticulum calcium ion concentration	BP
7770	GO:0032836	0.0214871	0.999806	1	7	glomerular basement membrane development	BP
7920	GO:0033127	0.0214871	0.999806	1	7	regulation of histone phosphorylation	BP
10107	GO:0043586	0.0214871	0.999806	1	7	tongue development	BP
13073	GO:0060347	0.0214871	0.999806	1	7	heart trabecula formation	BP
14082	GO:0070914	0.0214871	0.999806	1	7	UV-damage excision repair	BP
14722	GO:0072216	0.0214871	0.999806	1	7	positive regulation of metanephros development	BP
15387	GO:0097228	0.0214871	0.999806	1	7	sperm principal piece	CC
16638	GO:1903896	0.0214871	0.999806	1	7	positive regulation of IRE1-mediated unfolded protein response	BP
6354	GO:0023056	0.0215093	0.993684	7	928	positive regulation of signaling	BP
16195	GO:1902533	0.0216797	0.995016	5	525	positive regulation of intracellular signal transduction	BP
12424	GO:0051494	0.0218845	0.998485	2	74	negative regulation of cytoskeleton organization	BP
12553	GO:0051782	0.0218845	0.998485	2	74	negative regulation of cell division	BP
12336	GO:0051302	0.0220537	0.997049	3	195	regulation of cell division	BP
9294	GO:0040008	0.0221676	0.995837	4	350	regulation of growth	BP
4404	GO:0010647	0.0222061	0.993436	7	934	positive regulation of cell communication	BP
14038	GO:0070838	0.0223498	0.996994	3	196	divalent metal ion transport	BP
13549	GO:0061351	0.0224409	0.998426	2	75	neural precursor cell proliferation	BP
11763	GO:0048699	0.0226072	0.993948	6	727	generation of neurons	BP
14826	GO:0072511	0.0226481	0.996938	3	197	divalent inorganic cation transport	BP
16352	GO:1903047	0.0227444	0.993902	6	728	mitotic cell cycle process	BP
39	GO:0000079	0.0230032	0.998364	2	76	regulation of cyclin-dependent protein serine/threonine kinase activity	BP
2140	GO:0005125	0.0230032	0.998364	2	76	cytokine activity	MF
14643	GO:0072089	0.0230032	0.998364	2	76	stem cell proliferation	BP
9293	GO:0040007	0.0231459	0.994588	5	534	growth	BP
16032	GO:1901990	0.0232512	0.996825	3	199	regulation of mitotic cell cycle phase transition	BP
6352	GO:0023051	0.0236949	0.991125	11	1896	regulation of signaling	BP
9640	GO:0042692	0.0238631	0.996709	3	201	muscle cell differentiation	BP
16598	GO:1903747	0.0241453	0.998237	2	78	regulation of establishment of protein localization to mitochondrion	BP
4597	GO:0010948	0.0241723	0.996649	3	202	negative regulation of cell cycle process	BP
258	GO:0000778	0.0245198	0.999742	1	8	condensed nuclear chromosome kinetochore	CC
1340	GO:0003337	0.0245198	0.999742	1	8	mesenchymal to epithelial transition involved in metanephros morphogenesis	BP
3633	GO:0008298	0.0245198	0.999742	1	8	intracellular mRNA localization	BP
4298	GO:0010457	0.0245198	0.999742	1	8	centriole-centriole cohesion	BP
8696	GO:0035404	0.0245198	0.999742	1	8	histone-serine phosphorylation	BP
9314	GO:0040037	0.0245198	0.999742	1	8	negative regulation of fibroblast growth factor receptor signaling pathway	BP
10783	GO:0045651	0.0245198	0.999742	1	8	positive regulation of macrophage differentiation	BP
10875	GO:0045835	0.0245198	0.999742	1	8	negative regulation of meiotic nuclear division	BP
11237	GO:0046643	0.0245198	0.999742	1	8	regulation of gamma-delta T cell activation	BP
12334	GO:0051299	0.0245198	0.999742	1	8	centrosome separation	BP
12880	GO:0060033	0.0245198	0.999742	1	8	anatomical structure regression	BP
12978	GO:0060187	0.0245198	0.999742	1	8	cell pole	CC
14698	GO:0072182	0.0245198	0.999742	1	8	regulation of nephron tubule epithelial cell differentiation	BP
15465	GO:0097481	0.0245198	0.999742	1	8	neuronal postsynaptic density	CC
16113	GO:1902237	0.0245198	0.999742	1	8	positive regulation of endoplasmic reticulum stress-induced intrinsic apoptotic signaling pathway	BP
4403	GO:0010646	0.0245678	0.990744	11	1906	regulation of cell communication	BP
6594	GO:0030425	0.0247974	0.996529	3	204	dendrite	CC
1390	GO:0003690	0.0253103	0.998104	2	80	double-stranded DNA binding	MF
12332	GO:0051297	0.0253103	0.998104	2	80	centrosome organization	BP
12782	GO:0055001	0.0253103	0.998104	2	80	muscle cell development	BP
3335	GO:0007267	0.0253768	0.993921	5	547	cell-cell signaling	BP
9460	GO:0042327	0.025732	0.993814	5	549	positive regulation of phosphorylation	BP
9810	GO:0043066	0.025732	0.993814	5	549	negative regulation of apoptotic process	BP
12601	GO:0051896	0.0259013	0.998036	2	81	regulation of protein kinase B signaling	BP
16029	GO:1901987	0.0263984	0.996215	3	209	regulation of cell cycle phase transition	BP
9813	GO:0043069	0.0270008	0.993426	5	556	negative regulation of programmed cell death	BP
732	GO:0002052	0.0275435	0.999669	1	9	positive regulation of neuroblast proliferation	BP
3656	GO:0008340	0.0275435	0.999669	1	9	determination of adult lifespan	BP
6825	GO:0030983	0.0275435	0.999669	1	9	mismatched DNA binding	MF
7103	GO:0031573	0.0275435	0.999669	1	9	intra-S DNA damage checkpoint	BP
9551	GO:0042510	0.0275435	0.999669	1	9	regulation of tyrosine phosphorylation of Stat1 protein	BP
11773	GO:0048711	0.0275435	0.999669	1	9	positive regulation of astrocyte differentiation	BP
12502	GO:0051654	0.0275435	0.999669	1	9	establishment of mitochondrion localization	BP
13098	GO:0060384	0.0275435	0.999669	1	9	innervation	BP
14742	GO:0072283	0.0275435	0.999669	1	9	metanephric renal vesicle morphogenesis	BP
15653	GO:1900103	0.0275435	0.999669	1	9	positive regulation of endoplasmic reticulum unfolded protein response	BP
15987	GO:1901741	0.0275435	0.999669	1	9	positive regulation of myoblast fusion	BP
16636	GO:1903894	0.0275435	0.999669	1	9	regulation of IRE1-mediated unfolded protein response	BP
17145	GO:2000696	0.0275435	0.999669	1	9	regulation of epithelial cell differentiation involved in kidney development	BP
14333	GO:0071456	0.0277081	0.99782	2	84	cellular response to hypoxia	BP
11784	GO:0048738	0.0283214	0.997745	2	85	cardiac muscle tissue development	BP
11709	GO:0048583	0.028676	0.988586	12	2211	regulation of response to stimulus	BP
40	GO:0000082	0.0287319	0.995743	3	216	G1/S transition of mitotic cell cycle	BP
12224	GO:0051129	0.0289028	0.99411	4	380	negative regulation of cellular component organization	BP
257	GO:0000777	0.0289402	0.997669	2	86	condensed chromosome kinetochore	CC
6842	GO:0031023	0.0289402	0.997669	2	86	microtubule organizing center organization	BP
9098	GO:0036294	0.0289402	0.997669	2	86	cellular response to decreased oxygen levels	BP
6272	GO:0022008	0.029361	0.991646	6	772	neurogenesis	BP
12503	GO:0051656	0.0297648	0.995529	3	219	establishment of organelle localization	BP
10487	GO:0044843	0.0301135	0.995456	3	220	cell cycle G1/S phase transition	BP
7889	GO:0033043	0.0301865	0.991355	6	777	regulation of organelle organization	BP
6853	GO:0031056	0.0301941	0.997511	2	88	regulation of histone modification	BP
2823	GO:0006468	0.0303663	0.99041	7	996	protein phosphorylation	BP
1228	GO:0003094	0.030558	0.999587	1	10	glomerular filtration	BP
2012	GO:0004861	0.030558	0.999587	1	10	cyclin-dependent protein serine/threonine kinase inhibitor activity	MF
7551	GO:0032486	0.030558	0.999587	1	10	Rap protein signal transduction	BP
9180	GO:0036498	0.030558	0.999587	1	10	IRE1-mediated unfolded protein response	BP
11224	GO:0046629	0.030558	0.999587	1	10	gamma-delta T cell activation	BP
12891	GO:0060045	0.030558	0.999587	1	10	positive regulation of cardiac muscle cell proliferation	BP
13031	GO:0060292	0.030558	0.999587	1	10	long term synaptic depression	BP
13219	GO:0060576	0.030558	0.999587	1	10	intestinal epithelial cell development	BP
13289	GO:0060707	0.030558	0.999587	1	10	trophoblast giant cell differentiation	BP
13294	GO:0060712	0.030558	0.999587	1	10	spongiotrophoblast layer development	BP
13760	GO:0070234	0.030558	0.999587	1	10	positive regulation of T cell apoptotic process	BP
14282	GO:0071371	0.030558	0.999587	1	10	cellular response to gonadotropin stimulus	BP
14530	GO:0071850	0.030558	0.999587	1	10	mitotic cell cycle arrest	BP
14637	GO:0072077	0.030558	0.999587	1	10	renal vesicle morphogenesis	BP
14641	GO:0072087	0.030558	0.999587	1	10	renal vesicle development	BP
14681	GO:0072160	0.030558	0.999587	1	10	nephron tubule epithelial cell differentiation	BP
14892	GO:0072643	0.030558	0.999587	1	10	interferon-gamma secretion	BP
15156	GO:0090266	0.030558	0.999587	1	10	regulation of mitotic cell cycle spindle assembly checkpoint	BP
16515	GO:1903504	0.030558	0.999587	1	10	regulation of mitotic spindle checkpoint	BP
4164	GO:0009790	0.0312505	0.99209	5	578	embryo development	BP
2445	GO:0005813	0.0313933	0.993435	4	390	centrosome	CC
16069	GO:1902107	0.0314695	0.997346	2	90	positive regulation of leukocyte differentiation	BP
13197	GO:0060548	0.0316568	0.991959	5	580	negative regulation of cell death	BP
4397	GO:0010639	0.0322514	0.995002	3	226	negative regulation of organelle organization	BP
259	GO:0000779	0.032766	0.997175	2	92	condensed chromosome, centromeric region	CC
4481	GO:0010770	0.032766	0.997175	2	92	positive regulation of cell morphogenesis involved in differentiation	BP
14331	GO:0071453	0.032766	0.997175	2	92	cellular response to oxygen levels	BP
13130	GO:0060429	0.0333159	0.991421	5	588	epithelium development	BP
16780	GO:2000027	0.0334221	0.997087	2	93	regulation of organ morphogenesis	BP
745	GO:0002070	0.0335635	0.999497	1	11	epithelial cell maturation	BP
1349	GO:0003351	0.0335635	0.999497	1	11	epithelial cilium movement	BP
3000	GO:0006700	0.0335635	0.999497	1	11	C21-steroid hormone biosynthetic process	BP
3733	GO:0008484	0.0335635	0.999497	1	11	sulfuric ester hydrolase activity	MF
7044	GO:0031430	0.0335635	0.999497	1	11	M band	CC
8931	GO:0035855	0.0335635	0.999497	1	11	megakaryocyte development	BP
9549	GO:0042508	0.0335635	0.999497	1	11	tyrosine phosphorylation of Stat1 protein	BP
10059	GO:0043517	0.0335635	0.999497	1	11	positive regulation of DNA damage response, signal transduction by p53 class mediator	BP
10781	GO:0045649	0.0335635	0.999497	1	11	regulation of macrophage differentiation	BP
11261	GO:0046697	0.0335635	0.999497	1	11	decidualization	BP
12384	GO:0051412	0.0335635	0.999497	1	11	response to corticosterone	BP
12402	GO:0051447	0.0335635	0.999497	1	11	negative regulation of meiotic cell cycle	BP
12800	GO:0055023	0.0335635	0.999497	1	11	positive regulation of cardiac muscle tissue growth	BP
12950	GO:0060143	0.0335635	0.999497	1	11	positive regulation of syncytium formation by plasma membrane fusion	BP
13071	GO:0060343	0.0335635	0.999497	1	11	trabecula formation	BP
13764	GO:0070243	0.0335635	0.999497	1	11	regulation of thymocyte apoptotic process	BP
14368	GO:0071526	0.0335635	0.999497	1	11	semaphorin-plexin signaling pathway	BP
15378	GO:0097205	0.0335635	0.999497	1	11	renal filtration	BP
15985	GO:1901739	0.0335635	0.999497	1	11	regulation of myoblast fusion	BP
16855	GO:2000171	0.0335635	0.999497	1	11	negative regulation of dendrite development	BP
17329	GO:2001222	0.0335635	0.999497	1	11	regulation of neuron migration	BP
9538	GO:0042493	0.0337202	0.994682	3	230	response to drug	BP
14245	GO:0071310	0.0337523	0.98829	8	1250	cellular response to organic substance	BP
4348	GO:0010562	0.0343804	0.991072	5	593	positive regulation of phosphorus metabolic process	BP
10937	GO:0045937	0.0343804	0.991072	5	593	positive regulation of phosphate metabolic process	BP
10795	GO:0045664	0.0344677	0.994518	3	232	regulation of neuron differentiation	BP
3540	GO:0008150	0.03454	1	34	9944	biological_process	BP
4618	GO:0010976	0.0354214	0.996813	2	96	positive regulation of neuron projection development	BP
10456	GO:0044773	0.0354214	0.996813	2	96	mitotic DNA damage checkpoint	BP
7003	GO:0031344	0.0356051	0.994264	3	235	regulation of cell projection organization	BP
14069	GO:0070887	0.0359794	0.986645	9	1508	cellular response to chemical stimulus	BP
10044	GO:0043491	0.036098	0.996718	2	97	protein kinase B signaling	BP
11741	GO:0048646	0.0361281	0.990492	5	601	anatomical structure formation involved in morphogenesis	BP
3027	GO:0006744	0.0365599	0.999397	1	12	ubiquinone biosynthetic process	BP
6491	GO:0030220	0.0365599	0.999397	1	12	platelet formation	BP
7531	GO:0032462	0.0365599	0.999397	1	12	regulation of protein homooligomerization	BP
11208	GO:0046599	0.0365599	0.999397	1	12	regulation of centriole replication	BP
11772	GO:0048710	0.0365599	0.999397	1	12	regulation of astrocyte differentiation	BP
12802	GO:0055025	0.0365599	0.999397	1	12	positive regulation of cardiac muscle tissue development	BP
12997	GO:0060231	0.0365599	0.999397	1	12	mesenchymal to epithelial transition	BP
14721	GO:0072215	0.0365599	0.999397	1	12	regulation of metanephros development	BP
14730	GO:0072234	0.0365599	0.999397	1	12	metanephric nephron tubule development	BP
14736	GO:0072243	0.0365599	0.999397	1	12	metanephric nephron epithelium development	BP
15958	GO:1901663	0.0365599	0.999397	1	12	quinone biosynthetic process	BP
3446	GO:0007611	0.0374663	0.996523	2	99	learning or memory	BP
4089	GO:0009411	0.0374663	0.996523	2	99	response to UV	BP
4131	GO:0009636	0.0374663	0.996523	2	99	response to toxic substance	BP
16449	GO:1903308	0.0374663	0.996523	2	99	regulation of chromatin modification	BP
1878	GO:0004672	0.0375961	0.991679	4	413	protein kinase activity	MF
14348	GO:0071478	0.0388545	0.996322	2	101	cellular response to radiation	BP
510	GO:0001701	0.0395369	0.993363	3	245	in utero embryonic development	BP
52	GO:0000109	0.0395473	0.999289	1	13	nucleotide-excision repair complex	CC
315	GO:0000940	0.0395473	0.999289	1	13	condensed chromosome outer kinetochore	CC
3026	GO:0006743	0.0395473	0.999289	1	13	ubiquinone metabolic process	BP
6324	GO:0022839	0.0395473	0.999289	1	13	ion gated channel activity	MF
7904	GO:0033081	0.0395473	0.999289	1	13	regulation of T cell differentiation in thymus	BP
8485	GO:0034707	0.0395473	0.999289	1	13	chloride channel complex	CC
8888	GO:0035767	0.0395473	0.999289	1	13	endothelial cell chemotaxis	BP
9123	GO:0036344	0.0395473	0.999289	1	13	platelet morphogenesis	BP
12262	GO:0051183	0.0395473	0.999289	1	13	vitamin transporter activity	MF
12655	GO:0051984	0.0395473	0.999289	1	13	positive regulation of chromosome segregation	BP
13124	GO:0060421	0.0395473	0.999289	1	13	positive regulation of heart growth	BP
13218	GO:0060575	0.0395473	0.999289	1	13	intestinal epithelial cell differentiation	BP
13556	GO:0061384	0.0395473	0.999289	1	13	heart trabecula morphogenesis	BP
14686	GO:0072170	0.0395473	0.999289	1	13	metanephric tubule development	BP
14717	GO:0072207	0.0395473	0.999289	1	13	metanephric epithelium development	BP
14944	GO:0080025	0.0395473	0.999289	1	13	phosphatidylinositol-3,5-bisphosphate binding	MF
16080	GO:1902166	0.0395473	0.999289	1	13	negative regulation of intrinsic apoptotic signaling pathway in response to DNA damage by p53 class mediator	BP
6557	GO:0030324	0.0395559	0.996218	2	102	lung development	BP
10457	GO:0044774	0.0395559	0.996218	2	102	mitotic DNA integrity checkpoint	BP
13074	GO:0060348	0.0402623	0.996113	2	103	bone development	BP
132	GO:0000278	0.0403092	0.98763	6	832	mitotic cell cycle	BP
35	GO:0000070	0.0409734	0.996006	2	104	mitotic sister chromatid segregation	BP
6563	GO:0030330	0.0409734	0.996006	2	104	DNA damage response, signal transduction by p53 class mediator	BP
16127	GO:1902275	0.0409734	0.996006	2	104	regulation of chromatin organization	BP
7396	GO:0032270	0.0413265	0.987241	6	837	positive regulation of cellular protein metabolic process	BP
4144	GO:0009719	0.0417381	0.987083	6	839	response to endogenous stimulus	BP
6556	GO:0030323	0.04241	0.995786	2	106	respiratory tube development	BP
421	GO:0001501	0.0424167	0.992679	3	252	skeletal system development	BP
260	GO:0000780	0.0425258	0.999172	1	14	condensed nuclear chromosome, centromeric region	CC
9100	GO:0036296	0.0425258	0.999172	1	14	response to increased oxygen levels	BP
9530	GO:0042481	0.0425258	0.999172	1	14	regulation of odontogenesis	BP
9780	GO:0043015	0.0425258	0.999172	1	14	gamma-tubulin binding	MF
9970	GO:0043325	0.0425258	0.999172	1	14	phosphatidylinositol-3,4-bisphosphate binding	MF
12374	GO:0051385	0.0425258	0.999172	1	14	response to mineralocorticoid	BP
12835	GO:0055093	0.0425258	0.999172	1	14	response to hyperoxia	BP
12889	GO:0060043	0.0425258	0.999172	1	14	regulation of cardiac muscle cell proliferation	BP
12949	GO:0060142	0.0425258	0.999172	1	14	regulation of syncytium formation by plasma membrane fusion	BP
13165	GO:0060487	0.0425258	0.999172	1	14	lung epithelial cell differentiation	BP
13756	GO:0070230	0.0425258	0.999172	1	14	positive regulation of lymphocyte apoptotic process	BP
14739	GO:0072273	0.0425258	0.999172	1	14	metanephric nephron morphogenesis	BP
309	GO:0000922	0.0431354	0.995674	2	107	spindle pole	CC
4506	GO:0010822	0.0431354	0.995674	2	107	positive regulation of mitochondrion organization	BP
6910	GO:0031145	0.0431354	0.995674	2	107	anaphase-promoting complex-dependent proteasomal ubiquitin-dependent protein catabolic process	BP
2287	GO:0005509	0.0432587	0.992475	3	254	calcium ion binding	MF
3344	GO:0007281	0.0438655	0.99556	2	108	germ cell development	BP
7567	GO:0032507	0.0438655	0.99556	2	108	maintenance of protein location in cell	BP
8760	GO:0035556	0.0441312	0.98297	9	1564	intracellular signal transduction	BP
289	GO:0000819	0.0446003	0.995444	2	109	sister chromatid segregation	BP
9458	GO:0042325	0.0449096	0.985851	6	854	regulation of phosphorylation	BP
14357	GO:0071495	0.0449335	0.987449	5	638	cellular response to endogenous stimulus	BP
256	GO:0000776	0.0453396	0.995326	2	110	kinetochore	CC
494	GO:0001664	0.0453396	0.995326	2	110	G-protein coupled receptor binding	MF
63	GO:0000132	0.0454952	0.999047	1	15	establishment of mitotic spindle orientation	BP
738	GO:0002063	0.0454952	0.999047	1	15	chondrocyte development	BP
3167	GO:0006978	0.0454952	0.999047	1	15	DNA damage response, signal transduction by p53 class mediator resulting in transcription of p21 class mediator	BP
3576	GO:0008207	0.0454952	0.999047	1	15	C21-steroid hormone metabolic process	BP
4515	GO:0010831	0.0454952	0.999047	1	15	positive regulation of myotube differentiation	BP
6565	GO:0030332	0.0454952	0.999047	1	15	cyclin binding	MF
6862	GO:0031069	0.0454952	0.999047	1	15	hair follicle morphogenesis	BP
7161	GO:0031672	0.0454952	0.999047	1	15	A band	CC
7530	GO:0032461	0.0454952	0.999047	1	15	positive regulation of protein oligomerization	BP
8564	GO:0035066	0.0454952	0.999047	1	15	positive regulation of histone acetylation	BP
9313	GO:0040036	0.0454952	0.999047	1	15	regulation of fibroblast growth factor receptor signaling pathway	BP
9555	GO:0042517	0.0454952	0.999047	1	15	positive regulation of tyrosine phosphorylation of Stat3 protein	BP
13158	GO:0060479	0.0454952	0.999047	1	15	lung cell differentiation	BP
13288	GO:0060706	0.0454952	0.999047	1	15	cell differentiation involved in embryonic placenta development	BP
13763	GO:0070242	0.0454952	0.999047	1	15	thymocyte apoptotic process	BP
15134	GO:0090231	0.0454952	0.999047	1	15	regulation of spindle checkpoint	BP
16079	GO:1902165	0.0454952	0.999047	1	15	regulation of intrinsic apoptotic signaling pathway in response to DNA damage by p53 class mediator	BP
16115	GO:1902254	0.0454952	0.999047	1	15	negative regulation of intrinsic apoptotic signaling pathway by p53 class mediator	BP
10890	GO:0045862	0.0458354	0.991841	3	260	positive regulation of proteolysis	BP
10601	GO:0045185	0.0460836	0.995206	2	111	maintenance of protein location	BP
3212	GO:0007049	0.0466038	0.982736	8	1331	cell cycle	BP
16587	GO:1903708	0.0468321	0.995084	2	112	positive regulation of hemopoiesis	BP
4230	GO:0010033	0.047168	0.981563	9	1583	response to organic substance	BP
5229	GO:0016310	0.048031	0.982095	8	1339	phosphorylation	BP
103	GO:0000217	0.0484557	0.998912	1	16	DNA secondary structure binding	MF
1341	GO:0003338	0.0484557	0.998912	1	16	metanephros morphogenesis	BP
2132	GO:0005109	0.0484557	0.998912	1	16	frizzled binding	MF
4358	GO:0010575	0.0484557	0.998912	1	16	positive regulation vascular endothelial growth factor production	BP
4673	GO:0014047	0.0484557	0.998912	1	16	glutamate secretion	BP
6259	GO:0021983	0.0484557	0.998912	1	16	pituitary gland development	BP
7055	GO:0031442	0.0484557	0.998912	1	16	positive regulation of mRNA 3'-end processing	BP
7945	GO:0033158	0.0484557	0.998912	1	16	regulation of protein import into nucleus, translocation	BP
8477	GO:0034698	0.0484557	0.998912	1	16	response to gonadotropin	BP
9686	GO:0042772	0.0484557	0.998912	1	16	DNA damage response, signal transduction resulting in transcription	BP
10809	GO:0045687	0.0484557	0.998912	1	16	positive regulation of glial cell differentiation	BP
11218	GO:0046622	0.0484557	0.998912	1	16	positive regulation of organ growth	BP
12259	GO:0051180	0.0484557	0.998912	1	16	vitamin transport	BP
12798	GO:0055021	0.0484557	0.998912	1	16	regulation of cardiac muscle tissue growth	BP
14719	GO:0072210	0.0484557	0.998912	1	16	metanephric nephron development	BP
15651	GO:1900101	0.0484557	0.998912	1	16	regulation of endoplasmic reticulum unfolded protein response	BP
15788	GO:1901031	0.0484557	0.998912	1	16	regulation of response to reactive oxygen species	BP
15990	GO:1901798	0.0484557	0.998912	1	16	positive regulation of signal transduction by p53 class mediator	BP
16247	GO:1902692	0.0484557	0.998912	1	16	regulation of neuroblast proliferation	BP
17176	GO:2000758	0.0484557	0.998912	1	16	positive regulation of peptidyl-lysine acetylation	BP
3233	GO:0007088	0.0491046	0.994708	2	115	regulation of mitotic nuclear division	BP
12500	GO:0051651	0.0491046	0.994708	2	115	maintenance of location in cell	BP
3069	GO:0006820	0.0502978	0.990707	3	270	anion transport	BP
9459	GO:0042326	0.0502978	0.990707	3	270	negative regulation of phosphorylation	BP
12087	GO:0050890	0.0506417	0.994448	2	117	cognition	BP
727	GO:0002042	0.0514073	0.99877	1	17	cell migration involved in sprouting angiogenesis	BP
3197	GO:0007026	0.0514073	0.99877	1	17	negative regulation of microtubule depolymerization	BP
6473	GO:0030201	0.0514073	0.99877	1	17	heparan sulfate proteoglycan metabolic process	BP
8595	GO:0035173	0.0514073	0.99877	1	17	histone kinase activity	MF
8961	GO:0035924	0.0514073	0.99877	1	17	cellular response to vascular endothelial growth factor stimulus	BP
9061	GO:0036126	0.0514073	0.99877	1	17	sperm flagellum	CC
9292	GO:0040001	0.0514073	0.99877	1	17	establishment of mitotic spindle localization	BP
11496	GO:0048009	0.0514073	0.99877	1	17	insulin-like growth factor receptor signaling pathway	BP
12330	GO:0051294	0.0514073	0.99877	1	17	establishment of spindle orientation	BP
12999	GO:0060236	0.0514073	0.99877	1	17	regulation of mitotic spindle organization	BP
7887	GO:0033036	0.0519617	0.978465	10	1870	macromolecule localization	BP
9684	GO:0042770	0.0521963	0.994181	2	119	signal transduction in response to DNA damage	BP
12345	GO:0051321	0.0521963	0.994181	2	119	meiotic cell cycle	BP
704	GO:0002009	0.0526068	0.990104	3	275	morphogenesis of an epithelium	BP
12423	GO:0051493	0.0530748	0.98998	3	276	regulation of cytoskeleton organization	BP
16217	GO:1902578	0.0541409	0.976071	12	2422	single-organism localization	BP
455	GO:0001556	0.0543501	0.998619	1	18	oocyte maturation	BP
1344	GO:0003341	0.0543501	0.998619	1	18	cilium movement	BP
4233	GO:0010039	0.0543501	0.998619	1	18	response to iron ion	BP
4264	GO:0010259	0.0543501	0.998619	1	18	multicellular organismal aging	BP
5325	GO:0016538	0.0543501	0.998619	1	18	cyclin-dependent protein serine/threonine kinase regulator activity	MF
6894	GO:0031114	0.0543501	0.998619	1	18	regulation of microtubule depolymerization	BP
9305	GO:0040020	0.0543501	0.998619	1	18	regulation of meiosis	BP
11779	GO:0048730	0.0543501	0.998619	1	18	epidermis morphogenesis	BP
13030	GO:0060291	0.0543501	0.998619	1	18	long-term synaptic potentiation	BP
13123	GO:0060420	0.0543501	0.998619	1	18	regulation of heart growth	BP
16770	GO:2000008	0.0543501	0.998619	1	18	regulation of protein localization to cell surface	BP
7509	GO:0032434	0.0545602	0.993765	2	122	regulation of proteasomal ubiquitin-dependent protein catabolic process	BP
13192	GO:0060541	0.0545602	0.993765	2	122	respiratory system development	BP
17343	GO:2001242	0.0545602	0.993765	2	122	regulation of intrinsic apoptotic signaling pathway	BP
655	GO:0001934	0.0565691	0.985715	4	472	positive regulation of protein phosphorylation	BP
12490	GO:0051640	0.0568922	0.988954	3	284	organelle localization	BP
149	GO:0000307	0.0572839	0.998459	1	19	cyclin-dependent protein kinase holoenzyme complex	CC
237	GO:0000718	0.0572839	0.998459	1	19	nucleotide-excision repair, DNA damage removal	BP
628	GO:0001893	0.0572839	0.998459	1	19	maternal placenta development	BP
689	GO:0001974	0.0572839	0.998459	1	19	blood vessel remodeling	BP
3243	GO:0007099	0.0572839	0.998459	1	19	centriole replication	BP
3307	GO:0007215	0.0572839	0.998459	1	19	glutamate receptor signaling pathway	BP
4356	GO:0010573	0.0572839	0.998459	1	19	vascular endothelial growth factor production	BP
4357	GO:0010574	0.0572839	0.998459	1	19	regulation of vascular endothelial growth factor production	BP
4535	GO:0010862	0.0572839	0.998459	1	19	positive regulation of pathway-restricted SMAD protein phosphorylation	BP
6494	GO:0030225	0.0572839	0.998459	1	19	macrophage differentiation	BP
7538	GO:0032469	0.0572839	0.998459	1	19	endoplasmic reticulum calcium ion homeostasis	BP
8928	GO:0035850	0.0572839	0.998459	1	19	epithelial cell differentiation involved in kidney development	BP
10339	GO:0044349	0.0572839	0.998459	1	19	DNA excision	BP
11254	GO:0046685	0.0572839	0.998459	1	19	response to arsenic-containing substance	BP
12801	GO:0055024	0.0572839	0.998459	1	19	regulation of cardiac muscle tissue development	BP
15103	GO:0090184	0.0572839	0.998459	1	19	positive regulation of kidney development	BP
16861	GO:2000179	0.0572839	0.998459	1	19	positive regulation of neural precursor cell proliferation	BP
739	GO:0002064	0.0577707	0.993183	2	126	epithelial cell development	BP
302	GO:0000904	0.0580151	0.985228	4	476	cell morphogenesis involved in differentiation	BP
12294	GO:0051247	0.0583526	0.98038	6	911	positive regulation of protein metabolic process	BP
6293	GO:0022412	0.0594005	0.992881	2	128	cellular process involved in reproduction in multicellular organism	BP
15689	GO:1900180	0.0594005	0.992881	2	128	regulation of protein localization to nucleus	BP
3512	GO:0008104	0.0597904	0.97551	9	1654	protein localization	BP
2	GO:0000003	0.0598509	0.984604	4	481	reproduction	BP
475	GO:0001618	0.0602089	0.998291	1	20	virus receptor activity	MF
791	GO:0002181	0.0602089	0.998291	1	20	cytoplasmic translation	BP
3412	GO:0007520	0.0602089	0.998291	1	20	myoblast fusion	BP
6220	GO:0021879	0.0602089	0.998291	1	20	forebrain neuron differentiation	BP
8626	GO:0035254	0.0602089	0.998291	1	20	glutamate receptor binding	MF
9402	GO:0042181	0.0602089	0.998291	1	20	ketone biosynthetic process	BP
9554	GO:0042516	0.0602089	0.998291	1	20	regulation of tyrosine phosphorylation of Stat3 protein	BP
12884	GO:0060038	0.0602089	0.998291	1	20	cardiac muscle cell proliferation	BP
14252	GO:0071320	0.0602089	0.998291	1	20	cellular response to cAMP	BP
15529	GO:0098534	0.0602089	0.998291	1	20	centriole assembly	BP
15989	GO:1901797	0.0602089	0.998291	1	20	negative regulation of signal transduction by p53 class mediator	BP
16028	GO:1901985	0.0602089	0.998291	1	20	positive regulation of protein acetylation	BP
16114	GO:1902253	0.0602089	0.998291	1	20	regulation of intrinsic apoptotic signaling pathway by p53 class mediator	BP
2141	GO:0005126	0.0602214	0.992727	2	129	cytokine receptor binding	MF
14893	GO:0072655	0.0602214	0.992727	2	129	establishment of protein localization to mitochondrion	BP
7394	GO:0032268	0.0605192	0.976315	8	1403	regulation of cellular protein metabolic process	BP
15365	GO:0097190	0.0605941	0.984349	4	483	apoptotic signaling pathway	BP
10797	GO:0045666	0.0610462	0.99257	2	130	positive regulation of neuron differentiation	BP
16355	GO:1903052	0.0610462	0.99257	2	130	positive regulation of proteolysis involved in cellular protein catabolic process	BP
7005	GO:0031346	0.061875	0.992412	2	131	positive regulation of cell projection organization	BP
6299	GO:0022603	0.0620954	0.98383	4	487	regulation of anatomical structure morphogenesis	BP
16471	GO:1903364	0.0627078	0.992252	2	132	positive regulation of cellular protein catabolic process	BP
16194	GO:1902532	0.0628602	0.98729	3	296	negative regulation of intracellular signal transduction	BP
2879	GO:0006541	0.0631251	0.998115	1	21	glutamine metabolic process	BP
10596	GO:0045178	0.0631251	0.998115	1	21	basal part of cell	CC
10884	GO:0045844	0.0631251	0.998115	1	21	positive regulation of striated muscle tissue development	BP
11732	GO:0048636	0.0631251	0.998115	1	21	positive regulation of muscle organ development	BP
11770	GO:0048708	0.0631251	0.998115	1	21	astrocyte differentiation	BP
12400	GO:0051445	0.0631251	0.998115	1	21	regulation of meiotic cell cycle	BP
12495	GO:0051646	0.0631251	0.998115	1	21	mitochondrion localization	BP
13106	GO:0060395	0.0631251	0.998115	1	21	SMAD protein signal transduction	BP
13129	GO:0060428	0.0631251	0.998115	1	21	lung epithelium development	BP
13555	GO:0061383	0.0631251	0.998115	1	21	trabecula morphogenesis	BP
14302	GO:0071398	0.0631251	0.998115	1	21	cellular response to fatty acid	BP
15132	GO:0090224	0.0631251	0.998115	1	21	regulation of spindle organization	BP
15585	GO:0098751	0.0631251	0.998115	1	21	bone cell development	BP
15957	GO:1901661	0.0631251	0.998115	1	21	quinone metabolic process	BP
16005	GO:1901863	0.0631251	0.998115	1	21	positive regulation of muscle tissue development	BP
16107	GO:1902230	0.0631251	0.998115	1	21	negative regulation of intrinsic apoptotic signaling pathway in response to DNA damage	BP
9165	GO:0036477	0.0633704	0.987144	3	297	somatodendritic compartment	CC
13944	GO:0070585	0.0635444	0.99209	2	133	protein localization to mitochondrion	BP
3270	GO:0007167	0.0639701	0.980269	5	705	enzyme linked receptor protein signaling pathway	BP
3766	GO:0008543	0.0643848	0.991926	2	134	fibroblast growth factor receptor signaling pathway	BP
653	GO:0001932	0.0649168	0.979892	5	708	regulation of protein phosphorylation	BP
2447	GO:0005815	0.0655466	0.982622	4	496	microtubule organizing center	CC
6891	GO:0031111	0.0660326	0.997931	1	22	negative regulation of microtubule polymerization or depolymerization	BP
7393	GO:0032266	0.0660326	0.997931	1	22	phosphatidylinositol-3-phosphate binding	MF
8027	GO:0033363	0.0660326	0.997931	1	22	secretory granule organization	BP
9545	GO:0042503	0.0660326	0.997931	1	22	tyrosine phosphorylation of Stat3 protein	BP
10058	GO:0043516	0.0660326	0.997931	1	22	regulation of DNA damage response, signal transduction by p53 class mediator	BP
12245	GO:0051155	0.0660326	0.997931	1	22	positive regulation of striated muscle cell differentiation	BP
13401	GO:0060998	0.0660326	0.997931	1	22	regulation of dendritic spine development	BP
16814	GO:2000108	0.0660326	0.997931	1	22	positive regulation of leukocyte apoptotic process	BP
11710	GO:0048584	0.0661426	0.975152	7	1180	positive regulation of response to stimulus	BP
5441	GO:0016773	0.0679035	0.981784	4	502	phosphotransferase activity, alcohol group as acceptor	MF
4370	GO:0010604	0.0680271	0.971401	9	1695	positive regulation of macromolecule metabolic process	BP
6760	GO:0030855	0.0680507	0.985786	3	306	epithelial cell differentiation	BP
6355	GO:0023057	0.0681307	0.978602	5	718	negative regulation of signaling	BP
5810	GO:0019220	0.0688453	0.975858	6	950	regulation of phosphate metabolic process	BP
2164	GO:0005160	0.0689312	0.997738	1	23	transforming growth factor beta receptor binding	MF
4653	GO:0014015	0.0689312	0.997738	1	23	positive regulation of gliogenesis	BP
5340	GO:0016572	0.0689312	0.997738	1	23	histone phosphorylation	BP
6514	GO:0030261	0.0689312	0.997738	1	23	chromosome condensation	BP
7528	GO:0032459	0.0689312	0.997738	1	23	regulation of protein oligomerization	BP
10825	GO:0045736	0.0689312	0.997738	1	23	negative regulation of cyclin-dependent protein serine/threonine kinase activity	BP
12025	GO:0050805	0.0689312	0.997738	1	23	negative regulation of synaptic transmission	BP
12329	GO:0051293	0.0689312	0.997738	1	23	establishment of spindle localization	BP
13408	GO:0061005	0.0689312	0.997738	1	23	cell differentiation involved in kidney development	BP
13758	GO:0070232	0.0689312	0.997738	1	23	regulation of T cell apoptotic process	BP
10928	GO:0045926	0.0695067	0.990898	2	140	negative regulation of growth	BP
579	GO:0001822	0.0703733	0.99072	2	141	kidney development	BP
4405	GO:0010648	0.0704339	0.977665	5	725	negative regulation of cell communication	BP
14779	GO:0072358	0.0715224	0.980476	4	511	cardiovascular system development	BP
14780	GO:0072359	0.0715224	0.980476	4	511	circulatory system development	BP
2214	GO:0005254	0.0718212	0.997537	1	24	chloride channel activity	MF
4248	GO:0010165	0.0718212	0.997537	1	24	response to X-ray	BP
4662	GO:0014033	0.0718212	0.997537	1	24	neural crest cell differentiation	BP
6532	GO:0030291	0.0718212	0.997537	1	24	protein serine/threonine kinase inhibitor activity	MF
9564	GO:0042531	0.0718212	0.997537	1	24	positive regulation of tyrosine phosphorylation of STAT protein	BP
10747	GO:0045600	0.0718212	0.997537	1	24	positive regulation of fat cell differentiation	BP
11719	GO:0048599	0.0718212	0.997537	1	24	oocyte development	BP
12603	GO:0051898	0.0718212	0.997537	1	24	negative regulation of protein kinase B signaling	BP
15765	GO:1900739	0.0718212	0.997537	1	24	regulation of protein insertion into mitochondrial membrane involved in apoptotic signaling pathway	BP
15766	GO:1900740	0.0718212	0.997537	1	24	positive regulation of protein insertion into mitochondrial membrane involved in apoptotic signaling pathway	BP
16899	GO:2000278	0.0718212	0.997537	1	24	regulation of DNA biosynthetic process	BP
12255	GO:0051174	0.0719973	0.974459	6	961	regulation of phosphorus metabolic process	BP
38	GO:0000077	0.0721173	0.990357	2	143	DNA damage checkpoint	BP
16033	GO:1901991	0.0721173	0.990357	2	143	negative regulation of mitotic cell cycle phase transition	BP
3336	GO:0007268	0.0728873	0.984338	3	315	synaptic transmission	BP
1195	GO:0003006	0.0745336	0.983836	3	318	developmental process involved in reproduction	BP
2310	GO:0005546	0.0747024	0.997328	1	25	phosphatidylinositol-4,5-bisphosphate binding	MF
4222	GO:0009994	0.0747024	0.997328	1	25	oocyte differentiation	BP
4741	GO:0014855	0.0747024	0.997328	1	25	striated muscle cell proliferation	BP
6216	GO:0021872	0.0747024	0.997328	1	25	forebrain generation of neurons	BP
7769	GO:0032835	0.0747024	0.997328	1	25	glomerulus development	BP
12274	GO:0051208	0.0747024	0.997328	1	25	sequestering of calcium ion	BP
16111	GO:1902235	0.0747024	0.997328	1	25	regulation of endoplasmic reticulum stress-induced intrinsic apoptotic signaling pathway	BP
5655	GO:0018105	0.0747598	0.989797	2	146	peptidyl-serine phosphorylation	BP
14597	GO:0072001	0.0747598	0.989797	2	146	renal system development	BP
14878	GO:0072593	0.0747598	0.989797	2	146	reactive oxygen species metabolic process	BP
16030	GO:1901988	0.0765388	0.989414	2	148	negative regulation of cell cycle phase transition	BP
12498	GO:0051649	0.0767529	0.966923	9	1735	establishment of localization in cell	BP
16067	GO:1902105	0.0774335	0.989219	2	149	regulation of leukocyte differentiation	BP
252	GO:0000768	0.0775749	0.997111	1	26	syncytium formation by plasma membrane fusion	BP
597	GO:0001844	0.0775749	0.997111	1	26	protein insertion into mitochondrial membrane involved in apoptotic signaling pathway	BP
3193	GO:0007019	0.0775749	0.997111	1	26	microtubule depolymerization	BP
6763	GO:0030858	0.0775749	0.997111	1	26	positive regulation of epithelial cell differentiation	BP
7053	GO:0031440	0.0775749	0.997111	1	26	regulation of mRNA 3'-end processing	BP
10807	GO:0045685	0.0775749	0.997111	1	26	regulation of glial cell differentiation	BP
12501	GO:0051653	0.0775749	0.997111	1	26	spindle localization	BP
12795	GO:0055017	0.0775749	0.997111	1	26	cardiac muscle tissue growth	BP
13104	GO:0060393	0.0775749	0.997111	1	26	regulation of pathway-restricted SMAD protein phosphorylation	BP
15119	GO:0090200	0.0775749	0.997111	1	26	positive regulation of release of cytochrome c from mitochondria	BP
16021	GO:1901976	0.0775749	0.997111	1	26	regulation of cell cycle checkpoint	BP
3269	GO:0007166	0.078581	0.965969	9	1743	cell surface receptor signaling pathway	BP
15457	GO:0097458	0.0790583	0.977676	4	529	neuron part	CC
6985	GO:0031325	0.0795055	0.965485	9	1747	positive regulation of cellular metabolic process	BP
109	GO:0000228	0.0795732	0.982267	3	327	nuclear chromosome	CC
9861	GO:0043161	0.0795732	0.982267	3	327	proteasome-mediated ubiquitin-dependent protein catabolic process	BP
5686	GO:0018209	0.0801377	0.988622	2	152	peptidyl-serine modification	BP
7100	GO:0031570	0.0801377	0.988622	2	152	DNA integrity checkpoint	BP
11778	GO:0048729	0.0801424	0.982087	3	328	tissue morphogenesis	BP
6784	GO:0030890	0.0804388	0.996886	1	27	positive regulation of B cell proliferation	BP
8353	GO:0034394	0.0804388	0.996886	1	27	protein localization to cell surface	BP
11600	GO:0048286	0.0804388	0.996886	1	27	lung alveolus development	BP
12272	GO:0051204	0.0804388	0.996886	1	27	protein insertion into mitochondrial membrane	BP
15102	GO:0090183	0.0804388	0.996886	1	27	regulation of kidney development	BP
4349	GO:0010563	0.0812862	0.981724	3	330	negative regulation of phosphorus metabolic process	BP
10936	GO:0045936	0.0812862	0.981724	3	330	negative regulation of phosphate metabolic process	BP
672	GO:0001954	0.0832941	0.996653	1	28	positive regulation of cell-matrix adhesion	BP
1361	GO:0003382	0.0832941	0.996653	1	28	epithelial cell morphogenesis	BP
2311	GO:0005547	0.0832941	0.996653	1	28	phosphatidylinositol-3,4,5-trisphosphate binding	MF
3148	GO:0006949	0.0832941	0.996653	1	28	syncytium formation	BP
4508	GO:0010824	0.0832941	0.996653	1	28	regulation of centrosome duplication	BP
6141	GO:0021675	0.0832941	0.996653	1	28	nerve development	BP
6490	GO:0030219	0.0832941	0.996653	1	28	megakaryocyte differentiation	BP
13122	GO:0060419	0.0832941	0.996653	1	28	heart growth	BP
13399	GO:0060996	0.0832941	0.996653	1	28	dendritic spine development	BP
13835	GO:0070373	0.0832941	0.996653	1	28	negative regulation of ERK1 and ERK2 cascade	BP
16106	GO:1902229	0.0832941	0.996653	1	28	regulation of intrinsic apoptotic signaling pathway in response to DNA damage	BP
14384	GO:0071559	0.0837893	0.987796	2	156	response to transforming growth factor beta	BP
14385	GO:0071560	0.0837893	0.987796	2	156	cellular response to transforming growth factor beta stimulus	BP
272	GO:0000793	0.0856343	0.98737	2	158	condensed chromosome	CC
2213	GO:0005253	0.0861407	0.996412	1	29	anion channel activity	MF
4514	GO:0010830	0.0861407	0.996412	1	29	regulation of myotube differentiation	BP
6082	GO:0021536	0.0861407	0.996412	1	29	diencephalon development	BP
12289	GO:0051238	0.0861407	0.996412	1	29	sequestering of metal ion	BP
13100	GO:0060389	0.0861407	0.996412	1	29	pathway-restricted SMAD protein phosphorylation	BP
15186	GO:0090307	0.0861407	0.996412	1	29	mitotic spindle assembly	BP
16278	GO:1902850	0.0861407	0.996412	1	29	microtubule cytoskeleton organization involved in mitosis	BP
3426	GO:0007568	0.0865616	0.987154	2	159	aging	BP
11749	GO:0048666	0.0869854	0.974623	4	547	neuron development	BP
255	GO:0000775	0.0874919	0.986936	2	160	chromosome, centromeric region	CC
8066	GO:0033554	0.0876106	0.964814	7	1260	cellular response to stress	BP
4316	GO:0010498	0.0883001	0.979445	3	342	proteasomal protein catabolic process	BP
5224	GO:0016301	0.088344	0.974089	4	550	kinase activity	MF
1409	GO:0003730	0.0889788	0.996163	1	30	mRNA 3'-UTR binding	MF
3424	GO:0007566	0.0889788	0.996163	1	30	embryo implantation	BP
9514	GO:0042446	0.0889788	0.996163	1	30	hormone biosynthetic process	BP
9550	GO:0042509	0.0889788	0.996163	1	30	regulation of tyrosine phosphorylation of STAT protein	BP
11328	GO:0046888	0.0889788	0.996163	1	30	negative regulation of hormone secretion	BP
11950	GO:0050685	0.0889788	0.996163	1	30	positive regulation of mRNA processing	BP
14199	GO:0071214	0.0893619	0.986494	2	162	cellular response to abiotic stimulus	BP
12293	GO:0051246	0.0898108	0.961669	8	1525	regulation of protein metabolic process	BP
4480	GO:0010769	0.0912439	0.986043	2	164	regulation of cell morphogenesis involved in differentiation	BP
3231	GO:0007080	0.0918083	0.995907	1	31	mitotic metaphase plate congression	BP
8563	GO:0035065	0.0918083	0.995907	1	31	regulation of histone acetylation	BP
13127	GO:0060425	0.0918083	0.995907	1	31	lung morphogenesis	BP
15787	GO:1901030	0.0918083	0.995907	1	31	positive regulation of mitochondrial outer membrane permeabilization involved in apoptotic signaling pathway	BP
4696	GO:0014706	0.0940892	0.98535	2	167	striated muscle tissue development	BP
725	GO:0002040	0.0946293	0.995642	1	32	sprouting angiogenesis	BP
9993	GO:0043392	0.0946293	0.995642	1	32	negative regulation of DNA binding	BP
16175	GO:1902476	0.0946293	0.995642	1	32	chloride transmembrane transport	BP
16735	GO:1990391	0.0946293	0.995642	1	32	DNA repair complex	CC
17174	GO:2000756	0.0946293	0.995642	1	32	regulation of peptidyl-lysine acetylation	BP
2314	GO:0005576	0.0951418	0.954458	11	2361	extracellular region	CC
31	GO:0000060	0.0974418	0.99537	1	33	protein import into nucleus, translocation	BP
4811	GO:0015108	0.0974418	0.99537	1	33	chloride transmembrane transporter activity	MF
11739	GO:0048644	0.0974418	0.99537	1	33	muscle organ morphogenesis	BP
11721	GO:0048609	0.098043	0.976143	3	358	multicellular organismal reproductive process	BP
486	GO:0001655	0.098889	0.984153	2	172	urogenital system development	BP
6358	GO:0030001	0.0992914	0.975709	3	360	metal ion transport	BP
496	GO:0001666	0.0998574	0.983907	2	173	response to hypoxia	BP
13478	GO:0061136	0.0998574	0.983907	2	173	regulation of proteasomal protein catabolic process	BP
7469	GO:0032386	0.099918	0.97549	3	361	regulation of intracellular transport	BP
3329	GO:0007260	0.100246	0.99509	1	34	tyrosine phosphorylation of STAT protein	BP
6535	GO:0030295	0.100246	0.99509	1	34	protein kinase activator activity	MF
9424	GO:0042267	0.100246	0.99509	1	34	natural killer cell mediated cytotoxicity	BP
11947	GO:0050681	0.100246	0.99509	1	34	androgen receptor binding	MF
12273	GO:0051205	0.100246	0.99509	1	34	protein insertion into membrane	BP
12944	GO:0060135	0.100246	0.99509	1	34	maternal process involved in female pregnancy	BP
13917	GO:0070542	0.100246	0.99509	1	34	response to fatty acid	BP
10431	GO:0044708	0.100829	0.983659	2	174	single-organism behavior	BP
13189	GO:0060537	0.101802	0.983409	2	175	muscle tissue development	BP
7565	GO:0032504	0.102441	0.974602	3	365	multicellular organism reproduction	BP
9097	GO:0036293	0.102779	0.983156	2	176	response to decreased oxygen levels	BP
811	GO:0002228	0.103041	0.994803	1	35	natural killer cell mediated immunity	BP
6890	GO:0031110	0.103041	0.994803	1	35	regulation of microtubule polymerization or depolymerization	BP
11128	GO:0046427	0.103041	0.994803	1	35	positive regulation of JAK-STAT cascade	BP
13757	GO:0070231	0.103041	0.994803	1	35	T cell apoptotic process	BP
17256	GO:2001021	0.103041	0.994803	1	35	negative regulation of response to DNA damage stimulus	BP
11943	GO:0050673	0.103758	0.982902	2	177	epithelial cell proliferation	BP
12206	GO:0051098	0.103758	0.982902	2	177	regulation of binding	BP
16534	GO:1903533	0.105724	0.982386	2	179	regulation of protein targeting	BP
659	GO:0001938	0.105828	0.994508	1	36	positive regulation of endothelial cell proliferation	BP
3070	GO:0006821	0.105828	0.994508	1	36	chloride transport	BP
3144	GO:0006939	0.105828	0.994508	1	36	smooth muscle contraction	BP
6170	GO:0021761	0.105828	0.994508	1	36	limbic system development	BP
6885	GO:0031100	0.105828	0.994508	1	36	organ regeneration	BP
10591	GO:0045171	0.105828	0.994508	1	36	intercellular bridge	CC
15225	GO:0090398	0.105828	0.994508	1	36	cellular senescence	BP
16281	GO:1902882	0.105828	0.994508	1	36	regulation of response to oxidative stress	BP
16454	GO:1903313	0.105828	0.994508	1	36	positive regulation of mRNA metabolic process	BP
7890	GO:0033044	0.107701	0.981862	2	181	regulation of chromosome organization	BP
1103	GO:0002763	0.108607	0.994205	1	37	positive regulation of myeloid leukocyte differentiation	BP
10065	GO:0043525	0.108607	0.994205	1	37	positive regulation of neuron apoptotic process	BP
14642	GO:0072088	0.108607	0.994205	1	37	nephron epithelium morphogenesis	BP
16026	GO:1901983	0.108607	0.994205	1	37	regulation of protein acetylation	BP
12298	GO:0051251	0.108693	0.981596	2	182	positive regulation of lymphocyte activation	BP
741	GO:0002066	0.111377	0.993895	1	38	columnar/cuboidal epithelial cell development	BP
2118	GO:0005080	0.111377	0.993895	1	38	protein kinase C binding	MF
3392	GO:0007422	0.111377	0.993895	1	38	peripheral nervous system development	BP
4651	GO:0014013	0.111377	0.993895	1	38	regulation of gliogenesis	BP
11655	GO:0048477	0.111377	0.993895	1	38	oogenesis	BP
12002	GO:0050772	0.111377	0.993895	1	38	positive regulation of axonogenesis	BP
12342	GO:0051310	0.111377	0.993895	1	38	metaphase plate congression	BP
13592	GO:0061515	0.111377	0.993895	1	38	myeloid cell development	BP
14613	GO:0072028	0.111377	0.993895	1	38	nephron morphogenesis	BP
16009	GO:1901880	0.111377	0.993895	1	38	negative regulation of protein depolymerization	BP
10824	GO:0045732	0.111685	0.980787	2	185	positive regulation of protein catabolic process	BP
10362	GO:0044421	0.112388	0.945779	10	2150	extracellular region part	CC
3077	GO:0006835	0.114139	0.993577	1	39	dicarboxylic acid transport	BP
5800	GO:0019209	0.114139	0.993577	1	39	kinase activator activity	MF
9528	GO:0042475	0.114139	0.993577	1	39	odontogenesis of dentin-containing tooth	BP
11216	GO:0046620	0.114139	0.993577	1	39	regulation of organ growth	BP
15785	GO:1901028	0.114139	0.993577	1	39	regulation of mitochondrial outer membrane permeabilization involved in apoptotic signaling pathway	BP
15988	GO:1901796	0.114139	0.993577	1	39	regulation of signal transduction by p53 class mediator	BP
16299	GO:1902936	0.114139	0.993577	1	39	phosphatidylinositol bisphosphate binding	MF
17112	GO:2000648	0.114139	0.993577	1	39	positive regulation of stem cell proliferation	BP
10007	GO:0043408	0.114776	0.970116	3	384	regulation of MAPK cascade	BP
3238	GO:0007094	0.116893	0.993252	1	40	mitotic spindle assembly checkpoint	BP
7083	GO:0031514	0.116893	0.993252	1	40	motile cilium	CC
11272	GO:0046717	0.116893	0.993252	1	40	acid secretion	BP
13754	GO:0070228	0.116893	0.993252	1	40	regulation of lymphocyte apoptotic process	BP
16859	GO:2000177	0.116893	0.993252	1	40	regulation of neural precursor cell proliferation	BP
16219	GO:1902580	0.117062	0.956801	5	846	single-organism cellular localization	BP
3213	GO:0007050	0.117734	0.979109	2	191	cell cycle arrest	BP
1056	GO:0002696	0.11875	0.978821	2	192	positive regulation of leukocyte activation	BP
14947	GO:0080090	0.119629	0.936566	15	3635	regulation of primary metabolic process	BP
3229	GO:0007077	0.119638	0.99292	1	41	mitotic nuclear envelope disassembly	BP
9916	GO:0043242	0.119638	0.99292	1	41	negative regulation of protein complex disassembly	BP
10070	GO:0043534	0.119638	0.99292	1	41	blood vessel endothelial cell migration	BP
12026	GO:0050806	0.119638	0.99292	1	41	positive regulation of synaptic transmission	BP
14192	GO:0071173	0.119638	0.99292	1	41	spindle assembly checkpoint	BP
4092	GO:0009416	0.119769	0.978532	2	193	response to light stimulus	BP
3623	GO:0008285	0.120136	0.968094	3	392	negative regulation of cell proliferation	BP
4965	GO:0015711	0.12079	0.97824	2	194	organic anion transport	BP
10096	GO:0043566	0.12079	0.97824	2	194	structure-specific DNA binding	MF
456	GO:0001558	0.121813	0.977946	2	195	regulation of cell growth	BP
14308	GO:0071407	0.121813	0.977946	2	195	cellular response to organic cyclic compound	BP
487	GO:0001656	0.122375	0.99258	1	42	metanephros development	BP
12243	GO:0051153	0.122375	0.99258	1	42	regulation of striated muscle cell differentiation	BP
14349	GO:0071479	0.122375	0.99258	1	42	cellular response to ionizing radiation	BP
15118	GO:0090199	0.122375	0.99258	1	42	regulation of release of cytochrome c from mitochondria	BP
4191	GO:0009893	0.122392	0.939879	10	2186	positive regulation of metabolic process	BP
12070	GO:0050867	0.123866	0.977352	2	197	positive regulation of cell activation	BP
8029	GO:0033365	0.124551	0.958781	4	623	protein localization to organelle	BP
11832	GO:0048863	0.124896	0.977051	2	198	stem cell differentiation	BP
6581	GO:0030374	0.125104	0.992233	1	43	ligand-dependent nuclear receptor transcription coactivator activity	MF
6588	GO:0030397	0.125104	0.992233	1	43	membrane disassembly	BP
6782	GO:0030888	0.125104	0.992233	1	43	regulation of B cell proliferation	BP
7892	GO:0033046	0.125104	0.992233	1	43	negative regulation of sister chromatid segregation	BP
7894	GO:0033048	0.125104	0.992233	1	43	negative regulation of mitotic sister chromatid segregation	BP
10881	GO:0045841	0.125104	0.992233	1	43	negative regulation of mitotic metaphase/anaphase transition	BP
12190	GO:0051081	0.125104	0.992233	1	43	nuclear envelope disassembly	BP
14193	GO:0071174	0.125104	0.992233	1	43	mitotic spindle checkpoint	BP
16065	GO:1902100	0.125104	0.992233	1	43	negative regulation of metaphase/anaphase transition of cell cycle	BP
17209	GO:2000816	0.125104	0.992233	1	43	negative regulation of mitotic sister chromatid separation	BP
4690	GO:0014070	0.126278	0.965723	3	401	response to organic cyclic compound	BP
12333	GO:0051298	0.127825	0.991879	1	44	centrosome duplication	BP
13663	GO:0070059	0.127825	0.991879	1	44	intrinsic apoptotic signaling pathway in response to endoplasmic reticulum stress	BP
13641	GO:0065008	0.129631	0.937429	9	1931	regulation of biological quality	BP
16585	GO:1903706	0.130076	0.975516	2	203	regulation of hemopoiesis	BP
663	GO:0001942	0.130537	0.991518	1	45	hair follicle development	BP
3448	GO:0007613	0.130537	0.991518	1	45	memory	BP
3891	GO:0009064	0.130537	0.991518	1	45	glutamine family amino acid metabolic process	BP
6285	GO:0022404	0.130537	0.991518	1	45	molting cycle process	BP
6286	GO:0022405	0.130537	0.991518	1	45	hair cycle process	BP
11849	GO:0050000	0.130537	0.991518	1	45	chromosome localization	BP
12239	GO:0051149	0.130537	0.991518	1	45	positive regulation of muscle cell differentiation	BP
12337	GO:0051303	0.130537	0.991518	1	45	establishment of chromosome localization	BP
12469	GO:0051591	0.130537	0.991518	1	45	response to cAMP	BP
15595	GO:0098773	0.130537	0.991518	1	45	skin epidermis development	BP
15834	GO:1901216	0.130537	0.991518	1	45	positive regulation of neuron death	BP
17257	GO:2001022	0.130537	0.991518	1	45	positive regulation of response to DNA damage stimulus	BP
737	GO:0002062	0.133241	0.99115	1	46	chondrocyte differentiation	BP
1203	GO:0003014	0.133241	0.99115	1	46	renal system process	BP
5171	GO:0016202	0.133241	0.99115	1	46	regulation of striated muscle tissue development	BP
5467	GO:0016811	0.133241	0.99115	1	46	hydrolase activity, acting on carbon-nitrogen (but not peptide) bonds, in linear amides	MF
8507	GO:0034754	0.133241	0.99115	1	46	cellular hormone metabolic process	BP
12656	GO:0051985	0.133241	0.99115	1	46	negative regulation of chromosome segregation	BP
14640	GO:0072080	0.133241	0.99115	1	46	nephron tubule development	BP
16003	GO:1901861	0.133241	0.99115	1	46	regulation of muscle tissue development	BP
16963	GO:2000379	0.133241	0.99115	1	46	positive regulation of reactive oxygen species metabolic process	BP
17345	GO:2001244	0.133241	0.99115	1	46	positive regulation of intrinsic apoptotic signaling pathway	BP
3080	GO:0006839	0.134258	0.974249	2	207	mitochondrial transport	BP
3218	GO:0007059	0.134258	0.974249	2	207	chromosome segregation	BP
7314	GO:0032092	0.135937	0.990774	1	47	positive regulation of protein binding	BP
13539	GO:0061326	0.135937	0.990774	1	47	renal tubule development	BP
15418	GO:0097345	0.135937	0.990774	1	47	mitochondrial outer membrane permeabilization	BP
16656	GO:1903955	0.135937	0.990774	1	47	positive regulation of protein targeting to mitochondrion	BP
133	GO:0000280	0.13677	0.961546	3	416	nuclear division	BP
13009	GO:0060255	0.1371	0.92546	15	3707	regulation of macromolecule metabolic process	BP
7471	GO:0032388	0.137415	0.973275	2	210	positive regulation of intracellular transport	BP
10734	GO:0045582	0.138625	0.990391	1	48	positive regulation of T cell differentiation	BP
11730	GO:0048634	0.138625	0.990391	1	48	regulation of muscle organ development	BP
13396	GO:0060993	0.138625	0.990391	1	48	kidney morphogenesis	BP
15569	GO:0098661	0.138625	0.990391	1	48	inorganic anion transmembrane transport	BP
16072	GO:1902110	0.138625	0.990391	1	48	positive regulation of mitochondrial membrane permeability involved in apoptotic process	BP
16246	GO:1902686	0.138625	0.990391	1	48	mitochondrial outer membrane permeabilization involved in programmed cell death	BP
12286	GO:0051234	0.139232	0.926686	12	2820	establishment of localization	BP
15571	GO:0098687	0.139529	0.972615	2	212	chromosomal region	CC
4127	GO:0009628	0.139942	0.951687	4	651	response to abiotic stimulus	BP
7027	GO:0031401	0.140506	0.95142	4	652	positive regulation of protein modification process	BP
6357	GO:0023061	0.140589	0.972281	2	213	signal release	BP
581	GO:0001824	0.141305	0.990002	1	49	blastocyst development	BP
724	GO:0002039	0.141305	0.990002	1	49	p53 binding	MF
16008	GO:1901879	0.141305	0.990002	1	49	regulation of protein depolymerization	BP
6991	GO:0031331	0.142714	0.971608	2	215	positive regulation of cellular catabolic process	BP
12181	GO:0051052	0.142714	0.971608	2	215	regulation of DNA metabolic process	BP
654	GO:0001933	0.143779	0.971268	2	216	negative regulation of protein phosphorylation	BP
3345	GO:0007283	0.143779	0.971268	2	216	spermatogenesis	BP
657	GO:0001936	0.143976	0.989605	1	50	regulation of endothelial cell proliferation	BP
4619	GO:0010977	0.143976	0.989605	1	50	negative regulation of neuron projection development	BP
4808	GO:0015103	0.143976	0.989605	1	50	inorganic anion transmembrane transporter activity	MF
6630	GO:0030521	0.143976	0.989605	1	50	androgen receptor signaling pathway	BP
7900	GO:0033077	0.143976	0.989605	1	50	T cell differentiation in thymus	BP
8905	GO:0035794	0.143976	0.989605	1	50	positive regulation of mitochondrial membrane permeability	BP
12074	GO:0050871	0.143976	0.989605	1	50	positive regulation of B cell activation	BP
11568	GO:0048232	0.144846	0.970926	2	217	male gamete generation	BP
9812	GO:0043068	0.14538	0.957999	3	428	positive regulation of programmed cell death	BP
1288	GO:0003206	0.14664	0.989202	1	51	cardiac chamber morphogenesis	BP
7511	GO:0032436	0.14664	0.989202	1	51	positive regulation of proteasomal ubiquitin-dependent protein catabolic process	BP
10182	GO:0043966	0.14664	0.989202	1	51	histone H3 acetylation	BP
11273	GO:0046718	0.14664	0.989202	1	51	viral entry into host cell	BP
15058	GO:0090100	0.14664	0.989202	1	51	positive regulation of transmembrane receptor protein serine/threonine kinase signaling pathway	BP
16070	GO:1902108	0.14664	0.989202	1	51	regulation of mitochondrial membrane permeability involved in apoptotic process	BP
4501	GO:0010817	0.146985	0.970235	2	219	regulation of hormone levels	BP
9765	GO:0042995	0.147628	0.941392	5	912	cell projection	CC
79	GO:0000165	0.148291	0.956776	3	432	MAPK cascade	BP
2011	GO:0004860	0.149296	0.988792	1	52	protein kinase inhibitor activity	MF
2568	GO:0006029	0.149296	0.988792	1	52	proteoglycan metabolic process	BP
3346	GO:0007286	0.149296	0.988792	1	52	spermatid development	BP
7104	GO:0031577	0.149296	0.988792	1	52	spindle checkpoint	BP
13753	GO:0070227	0.149296	0.988792	1	52	lymphocyte apoptotic process	BP
14603	GO:0072009	0.149296	0.988792	1	52	nephron epithelium development	BP
10426	GO:0044703	0.149754	0.956157	3	434	multi-organism reproductive process	BP
3333	GO:0007265	0.150207	0.969183	2	222	Ras protein signal transduction	BP
1387	GO:0003684	0.151943	0.988375	1	53	damaged DNA binding	MF
4764	GO:0014902	0.151943	0.988375	1	53	myotube differentiation	BP
6369	GO:0030018	0.151943	0.988375	1	53	Z disc	CC
6398	GO:0030071	0.151943	0.988375	1	53	regulation of mitotic metaphase/anaphase transition	BP
6513	GO:0030260	0.151943	0.988375	1	53	entry into host cell	BP
10355	GO:0044409	0.151943	0.988375	1	53	entry into host	BP
10879	GO:0045839	0.151943	0.988375	1	53	negative regulation of mitotic nuclear division	BP
12569	GO:0051806	0.151943	0.988375	1	53	entry into cell of other organism involved in symbiotic interaction	BP
12576	GO:0051828	0.151943	0.988375	1	53	entry into other organism involved in symbiotic interaction	BP
12670	GO:0052126	0.151943	0.988375	1	53	movement in host environment	BP
12676	GO:0052192	0.151943	0.988375	1	53	movement in environment of other organism involved in symbiotic interaction	BP
16064	GO:1902099	0.151943	0.988375	1	53	regulation of metaphase/anaphase transition of cell cycle	BP
4505	GO:0010821	0.152363	0.96847	2	224	regulation of mitochondrion organization	BP
7944	GO:0033157	0.152363	0.96847	2	224	regulation of intracellular protein transport	BP
4213	GO:0009968	0.152567	0.945624	4	673	negative regulation of signal transduction	BP
2854	GO:0006511	0.152695	0.954904	3	438	ubiquitin-dependent protein catabolic process	BP
4595	GO:0010942	0.154173	0.95427	3	440	positive regulation of cell death	BP
5812	GO:0019222	0.154188	0.913479	17	4389	regulation of metabolic process	BP
589	GO:0001836	0.154583	0.987951	1	54	release of cytochrome c from mitochondria	BP
3350	GO:0007292	0.154583	0.987951	1	54	female gamete generation	BP
5801	GO:0019210	0.154583	0.987951	1	54	kinase inhibitor activity	MF
9356	GO:0042100	0.154583	0.987951	1	54	B cell proliferation	BP
9446	GO:0042303	0.154583	0.987951	1	54	molting cycle	BP
9625	GO:0042633	0.154583	0.987951	1	54	hair cycle	BP
12003	GO:0050773	0.154583	0.987951	1	54	regulation of dendrite development	BP
15992	GO:1901800	0.154583	0.987951	1	54	positive regulation of proteasomal protein catabolic process	BP
16412	GO:1903214	0.154583	0.987951	1	54	regulation of protein targeting to mitochondrion	BP
5440	GO:0016772	0.154911	0.944475	4	677	transferase activity, transferring phosphorus-containing groups	MF
9774	GO:0043005	0.154913	0.953951	3	441	neuron projection	CC
2313	GO:0005575	0.155417	1	34	10393	cellular_component	CC
12178	GO:0051049	0.155536	0.937204	5	928	regulation of transport	BP
10855	GO:0045787	0.155609	0.967385	2	227	positive regulation of cell cycle	BP
11599	GO:0048285	0.155655	0.95363	3	442	organelle fission	BP
11317	GO:0046872	0.15579	0.917533	11	2584	metal ion binding	MF
670	GO:0001952	0.157214	0.98752	1	55	regulation of cell-matrix adhesion	BP
4495	GO:0010811	0.157214	0.98752	1	55	positive regulation of cell-substrate adhesion	BP
4610	GO:0010965	0.157214	0.98752	1	55	regulation of mitotic sister chromatid separation	BP
6889	GO:0031109	0.157214	0.98752	1	55	microtubule polymerization or depolymerization	BP
7930	GO:0033138	0.157214	0.98752	1	55	positive regulation of peptidyl-serine phosphorylation	BP
8428	GO:0034605	0.157214	0.98752	1	55	cellular response to heat	BP
9529	GO:0042476	0.157214	0.98752	1	55	odontogenesis	BP
11673	GO:0048515	0.157214	0.98752	1	55	spermatid differentiation	BP
12275	GO:0051209	0.157214	0.98752	1	55	release of sequestered calcium ion into cytosol	BP
12321	GO:0051283	0.157214	0.98752	1	55	negative regulation of sequestering of calcium ion	BP
14644	GO:0072091	0.157214	0.98752	1	55	regulation of stem cell proliferation	BP
10853	GO:0045785	0.157781	0.96665	2	229	positive regulation of cell adhesion	BP
6030	GO:0019941	0.158634	0.952336	3	446	modification-dependent protein catabolic process	BP
8406	GO:0034504	0.158869	0.96628	2	230	protein localization to nucleus	BP
5978	GO:0019838	0.159838	0.987083	1	56	growth factor binding	MF
7891	GO:0033045	0.159838	0.987083	1	56	regulation of sister chromatid segregation	BP
7893	GO:0033047	0.159838	0.987083	1	56	regulation of mitotic sister chromatid segregation	BP
10777	GO:0045639	0.159838	0.987083	1	56	positive regulation of myeloid cell differentiation	BP
12320	GO:0051282	0.159838	0.987083	1	56	regulation of sequestering of calcium ion	BP
4185	GO:0009887	0.16013	0.951682	3	448	organ morphogenesis	BP
6342	GO:0023014	0.16088	0.951353	3	449	signal transduction by phosphorylation	BP
342	GO:0000989	0.161631	0.951022	3	450	transcription factor binding transcription factor activity	MF
16353	GO:1903050	0.162143	0.965155	2	233	regulation of proteolysis involved in cellular protein catabolic process	BP
627	GO:0001892	0.162453	0.986639	1	57	embryonic placenta development	BP
8630	GO:0035258	0.162453	0.986639	1	57	steroid hormone receptor binding	MF
10761	GO:0045621	0.162453	0.986639	1	57	positive regulation of lymphocyte differentiation	BP
341	GO:0000988	0.163136	0.950357	3	452	protein binding transcription factor activity	MF
10131	GO:0043632	0.163136	0.950357	3	452	modification-dependent macromolecule catabolic process	BP
1400	GO:0003713	0.163237	0.964776	2	234	transcription coactivator activity	MF
9866	GO:0043169	0.164995	0.911572	11	2613	cation binding	MF
635	GO:0001909	0.165061	0.986188	1	58	leukocyte mediated cytotoxicity	BP
656	GO:0001935	0.165061	0.986188	1	58	endothelial cell proliferation	BP
7163	GO:0031674	0.165061	0.986188	1	58	I band	CC
11126	GO:0046425	0.165061	0.986188	1	58	regulation of JAK-STAT cascade	BP
11335	GO:0046902	0.165061	0.986188	1	58	regulation of mitochondrial membrane permeability	BP
11769	GO:0048706	0.165061	0.986188	1	58	embryonic skeletal system development	BP
11713	GO:0048589	0.166528	0.963626	2	237	developmental growth	BP
3019	GO:0006733	0.167661	0.985731	1	59	oxidoreduction coenzyme metabolic process	BP
10745	GO:0045598	0.167661	0.985731	1	59	regulation of fat cell differentiation	BP
12283	GO:0051225	0.167661	0.985731	1	59	spindle assembly	BP
16812	GO:2000106	0.167661	0.985731	1	59	regulation of leukocyte apoptotic process	BP
7025	GO:0031399	0.168257	0.930303	5	953	regulation of protein modification process	BP
16469	GO:1903362	0.168729	0.962848	2	239	regulation of cellular protein catabolic process	BP
6983	GO:0031323	0.168751	0.904541	15	3824	regulation of cellular metabolic process	BP
3393	GO:0007423	0.169831	0.962456	2	240	sensory organ development	BP
6404	GO:0030099	0.169831	0.962456	2	240	myeloid cell differentiation	BP
11781	GO:0048732	0.169831	0.962456	2	240	gland development	BP
7004	GO:0031345	0.170253	0.985267	1	60	negative regulation of cell projection organization	BP
7510	GO:0032435	0.170253	0.985267	1	60	negative regulation of proteasomal ubiquitin-dependent protein catabolic process	BP
15261	GO:0090559	0.170253	0.985267	1	60	regulation of membrane permeability	BP
15384	GO:0097223	0.170253	0.985267	1	60	sperm part	CC
3188	GO:0007010	0.170485	0.936656	4	703	cytoskeleton organization	BP
6449	GO:0030162	0.17073	0.946957	3	462	regulation of proteolysis	BP
14220	GO:0071248	0.172837	0.984797	1	61	cellular response to metal ion	BP
12209	GO:0051101	0.175413	0.984321	1	62	regulation of DNA binding	BP
12373	GO:0051384	0.175413	0.984321	1	62	response to glucocorticoid	BP
15991	GO:1901799	0.175413	0.984321	1	62	negative regulation of proteasomal protein catabolic process	BP
3166	GO:0006977	0.177982	0.983838	1	63	DNA damage response, signal transduction by p53 class mediator resulting in cell cycle arrest	BP
6761	GO:0030856	0.177982	0.983838	1	63	regulation of epithelial cell differentiation	BP
8638	GO:0035270	0.177982	0.983838	1	63	endocrine system development	BP
9918	GO:0043244	0.177982	0.983838	1	63	regulation of protein complex disassembly	BP
11734	GO:0048639	0.177982	0.983838	1	63	positive regulation of developmental growth	BP
3389	GO:0007417	0.179981	0.94271	3	474	central nervous system development	BP
13744	GO:0070201	0.179981	0.94271	3	474	regulation of establishment of protein localization	BP
547	GO:0001764	0.180543	0.983349	1	64	neuron migration	BP
1287	GO:0003205	0.180543	0.983349	1	64	cardiac chamber development	BP
7630	GO:0032609	0.180543	0.983349	1	64	interferon-gamma production	BP
12308	GO:0051261	0.180543	0.983349	1	64	protein depolymerization	BP
14812	GO:0072431	0.180543	0.983349	1	64	signal transduction involved in mitotic G1 DNA damage checkpoint	BP
16152	GO:1902400	0.180543	0.983349	1	64	intracellular signal transduction involved in G1 DNA damage checkpoint	BP
5112	GO:0016043	0.180786	0.896333	15	3865	cellular component organization	BP
301	GO:0000902	0.181596	0.930888	4	721	cell morphogenesis	BP
5115	GO:0016049	0.18204	0.958001	2	251	cell growth	BP
2685	GO:0006259	0.182221	0.930559	4	722	DNA metabolic process	BP
633	GO:0001906	0.183096	0.982853	1	65	cell killing	BP
3057	GO:0006805	0.183096	0.982853	1	65	xenobiotic metabolic process	BP
8634	GO:0035265	0.183096	0.982853	1	65	organ growth	BP
11253	GO:0046683	0.183096	0.982853	1	65	response to organophosphorus	BP
14339	GO:0071466	0.183096	0.982853	1	65	cellular response to xenobiotic stimulus	BP
12480	GO:0051603	0.183097	0.941254	3	478	proteolysis involved in cellular protein catabolic process	BP
2449	GO:0005819	0.183157	0.957583	2	252	spindle	CC
3149	GO:0006950	0.183197	0.901585	10	2375	response to stress	BP
14879	GO:0072594	0.184661	0.940519	3	480	establishment of protein localization to organelle	BP
596	GO:0001843	0.185641	0.982351	1	66	neural tube closure	BP
6364	GO:0030010	0.185641	0.982351	1	66	establishment of cell polarity	BP
13238	GO:0060606	0.185641	0.982351	1	66	tube closure	BP
14805	GO:0072413	0.185641	0.982351	1	66	signal transduction involved in mitotic cell cycle checkpoint	BP
15950	GO:1901654	0.185641	0.982351	1	66	response to ketone	BP
16153	GO:1902402	0.185641	0.982351	1	66	signal transduction involved in mitotic DNA damage checkpoint	BP
16154	GO:1902403	0.185641	0.982351	1	66	signal transduction involved in mitotic DNA integrity checkpoint	BP
4194	GO:0009896	0.186515	0.956317	2	255	positive regulation of catabolic process	BP
12296	GO:0051249	0.187636	0.955891	2	256	regulation of lymphocyte activation	BP
3179	GO:0006998	0.188179	0.981843	1	67	nuclear envelope organization	BP
7246	GO:0031960	0.188179	0.981843	1	67	response to corticosteroid	BP
15173	GO:0090288	0.188179	0.981843	1	67	negative regulation of cellular response to growth factor stimulus	BP
15691	GO:1900182	0.188179	0.981843	1	67	positive regulation of protein localization to nucleus	BP
4146	GO:0009725	0.189375	0.938282	3	486	response to hormone	BP
6916	GO:0031175	0.189375	0.938282	3	486	neuron projection development	BP
4387	GO:0010628	0.190023	0.918037	5	994	positive regulation of gene expression	BP
6402	GO:0030097	0.190164	0.937905	3	487	hemopoiesis	BP
2386	GO:0005730	0.190413	0.9262	4	735	nucleolus	CC
4568	GO:0010906	0.190709	0.981329	1	68	regulation of glucose metabolic process	BP
13112	GO:0060401	0.190709	0.981329	1	68	cytosolic calcium ion transport	BP
13113	GO:0060402	0.190709	0.981329	1	68	calcium ion transport into cytosol	BP
14216	GO:0071241	0.190709	0.981329	1	68	cellular response to inorganic substance	BP
14801	GO:0072395	0.190709	0.981329	1	68	signal transduction involved in cell cycle checkpoint	BP
14803	GO:0072401	0.190709	0.981329	1	68	signal transduction involved in DNA integrity checkpoint	BP
14807	GO:0072422	0.190709	0.981329	1	68	signal transduction involved in DNA damage checkpoint	BP
16291	GO:1902911	0.190709	0.981329	1	68	protein kinase complex	CC
16354	GO:1903051	0.190709	0.981329	1	68	negative regulation of proteolysis involved in cellular protein catabolic process	BP
10009	GO:0043410	0.191006	0.954599	2	259	positive regulation of MAPK cascade	BP
1394	GO:0003697	0.193231	0.980808	1	69	single-stranded DNA binding	MF
3427	GO:0007569	0.193231	0.980808	1	69	cell aging	BP
3816	GO:0008652	0.193231	0.980808	1	69	cellular amino acid biosynthetic process	BP
4088	GO:0009410	0.193231	0.980808	1	69	response to xenobiotic stimulus	BP
4656	GO:0014020	0.193231	0.980808	1	69	primary neural tube formation	BP
7927	GO:0033135	0.193231	0.980808	1	69	regulation of peptidyl-serine phosphorylation	BP
14558	GO:0071897	0.193231	0.980808	1	69	DNA biosynthetic process	BP
3063	GO:0006812	0.194916	0.935615	3	493	cation transport	BP
10280	GO:0044257	0.194916	0.935615	3	493	cellular protein catabolic process	BP
1101	GO:0002761	0.195746	0.980282	1	70	regulation of myeloid leukocyte differentiation	BP
10732	GO:0045580	0.195746	0.980282	1	70	regulation of T cell differentiation	BP
11985	GO:0050731	0.195746	0.980282	1	70	positive regulation of peptidyl-tyrosine phosphorylation	BP
14633	GO:0072073	0.195746	0.980282	1	70	kidney epithelium development	BP
3406	GO:0007507	0.197773	0.95196	2	265	heart development	BP
2446	GO:0005814	0.198253	0.979749	1	71	centriole	CC
3337	GO:0007269	0.198253	0.979749	1	71	neurotransmitter secretion	BP
12395	GO:0051437	0.198253	0.979749	1	71	positive regulation of ubiquitin-protein ligase activity involved in regulation of mitotic cell cycle transition	BP
16470	GO:1903363	0.198253	0.979749	1	71	negative regulation of cellular protein catabolic process	BP
12335	GO:0051301	0.200501	0.932887	3	500	cell division	BP
4689	GO:0014069	0.200752	0.979211	1	72	postsynaptic density	CC
6250	GO:0021953	0.200752	0.979211	1	72	central nervous system neuron differentiation	BP
15369	GO:0097194	0.200752	0.979211	1	72	execution phase of apoptosis	BP
16725	GO:1990267	0.200752	0.979211	1	72	response to transition metal nanoparticle	BP
7828	GO:0032940	0.202907	0.931699	3	503	secretion by cell	BP
3094	GO:0006865	0.203244	0.978666	1	73	amino acid transport	BP
3131	GO:0006919	0.203244	0.978666	1	73	activation of cysteine-type endopeptidase activity involved in apoptotic process	BP
4692	GO:0014074	0.203244	0.978666	1	73	response to purine-containing compound	BP
7101	GO:0031571	0.203244	0.978666	1	73	mitotic G1 DNA damage checkpoint	BP
16025	GO:1901981	0.203244	0.978666	1	73	phosphatidylinositol phosphate binding	MF
16073	GO:1902115	0.203244	0.978666	1	73	regulation of organelle assembly	BP
5121	GO:0016055	0.203436	0.949702	2	270	Wnt signaling pathway	BP
11684	GO:0048534	0.204515	0.930901	3	505	hematopoietic or lymphoid organ development	BP
2470	GO:0005856	0.205588	0.902142	6	1294	cytoskeleton	CC
740	GO:0002065	0.205729	0.978116	1	74	columnar/cuboidal epithelial cell differentiation	BP
10460	GO:0044783	0.205729	0.978116	1	74	G1 DNA damage checkpoint	BP
10480	GO:0044819	0.205729	0.978116	1	74	mitotic G1/S transition checkpoint	BP
14551	GO:0071887	0.205729	0.978116	1	74	leukocyte apoptotic process	BP
6300	GO:0022604	0.207981	0.947859	2	274	regulation of cell morphogenesis	BP
7863	GO:0033002	0.208206	0.977559	1	75	muscle cell proliferation	BP
9513	GO:0042445	0.208206	0.977559	1	75	hormone metabolic process	BP
11548	GO:0048167	0.208206	0.977559	1	75	regulation of synaptic plasticity	BP
11945	GO:0050679	0.208206	0.977559	1	75	positive regulation of epithelial cell proliferation	BP
17344	GO:2001243	0.208206	0.977559	1	75	negative regulation of intrinsic apoptotic signaling pathway	BP
2928	GO:0006605	0.209358	0.928478	3	511	protein targeting	BP
2278	GO:0005488	0.209448	0.903656	30	8920	binding	MF
12000	GO:0050770	0.210675	0.976997	1	76	regulation of axonogenesis	BP
12397	GO:0051439	0.210675	0.976997	1	76	regulation of ubiquitin-protein ligase activity involved in mitotic cell cycle	BP
14184	GO:0071158	0.210675	0.976997	1	76	positive regulation of cell cycle arrest	BP
7855	GO:0032989	0.21175	0.914458	4	768	cellular component morphogenesis	BP
16573	GO:1903649	0.21368	0.945509	2	279	regulation of cytoplasmic transport	BP
2707	GO:0006289	0.215591	0.975855	1	78	nucleotide-excision repair	BP
3574	GO:0008203	0.215591	0.975855	1	78	cholesterol metabolic process	BP
11797	GO:0048762	0.215591	0.975855	1	78	mesenchymal cell differentiation	BP
12207	GO:0051099	0.215591	0.975855	1	78	positive regulation of binding	BP
14527	GO:0071840	0.215751	0.871743	15	3976	cellular component organization or biogenesis	BP
594	GO:0001841	0.218038	0.975275	1	79	neural tube formation	BP
3184	GO:0007006	0.218038	0.975275	1	79	mitochondrial membrane organization	BP
3328	GO:0007259	0.218038	0.975275	1	79	JAK-STAT cascade	BP
10617	GO:0045211	0.218038	0.975275	1	79	postsynaptic membrane	CC
10796	GO:0045665	0.218038	0.975275	1	79	negative regulation of neuron differentiation	BP
12208	GO:0051100	0.218038	0.975275	1	79	negative regulation of binding	BP
15377	GO:0097202	0.218038	0.975275	1	79	activation of cysteine-type endopeptidase activity	BP
16532	GO:1903531	0.218038	0.975275	1	79	negative regulation of secretion by cell	BP
1054	GO:0002694	0.218251	0.943592	2	283	regulation of leukocyte activation	BP
2480	GO:0005874	0.218251	0.943592	2	283	microtubule	CC
11801	GO:0048771	0.220478	0.97469	1	80	tissue remodeling	BP
12067	GO:0050864	0.220478	0.97469	1	80	regulation of B cell activation	BP
16798	GO:2000060	0.220478	0.97469	1	80	positive regulation of protein ubiquitination involved in ubiquitin-dependent protein catabolic process	BP
10425	GO:0044702	0.221586	0.922225	3	526	single organism reproductive process	BP
3286	GO:0007186	0.221686	0.942133	2	286	G-protein coupled receptor signaling pathway	BP
17334	GO:2001233	0.222832	0.941643	2	287	regulation of apoptotic signaling pathway	BP
3459	GO:0007626	0.22291	0.974099	1	81	locomotory behavior	BP
5600	GO:0017124	0.22291	0.974099	1	81	SH3 domain binding	MF
8480	GO:0034702	0.22291	0.974099	1	81	ion channel complex	CC
10931	GO:0045931	0.22291	0.974099	1	81	positive regulation of mitotic cell cycle	BP
11444	GO:0047485	0.22291	0.974099	1	81	protein N-terminus binding	MF
4066	GO:0009314	0.225126	0.940656	2	289	response to radiation	BP
4086	GO:0009408	0.225335	0.973502	1	82	response to heat	BP
6016	GO:0019903	0.225335	0.973502	1	82	protein phosphatase binding	MF
10077	GO:0043542	0.225335	0.973502	1	82	endothelial cell migration	BP
11949	GO:0050684	0.225335	0.973502	1	82	regulation of mRNA processing	BP
10297	GO:0044283	0.226274	0.94016	2	290	small molecule biosynthetic process	BP
3343	GO:0007276	0.227423	0.939661	2	291	gamete generation	BP
2997	GO:0006694	0.227752	0.9729	1	83	steroid biosynthetic process	BP
12237	GO:0051147	0.227752	0.9729	1	83	regulation of muscle cell differentiation	BP
12398	GO:0051443	0.227752	0.9729	1	83	positive regulation of ubiquitin-protein transferase activity	BP
10389	GO:0044454	0.228571	0.939161	2	292	nuclear chromosome part	CC
12316	GO:0051276	0.22973	0.904137	4	795	chromosome organization	BP
12177	GO:0051048	0.230163	0.972292	1	84	negative regulation of secretion	BP
964	GO:0002520	0.230653	0.917466	3	537	immune system development	BP
3272	GO:0007169	0.231481	0.917027	3	538	transmembrane receptor protein tyrosine kinase signaling pathway	BP
12068	GO:0050865	0.232021	0.937648	2	295	regulation of cell activation	BP
5147	GO:0016125	0.232565	0.971679	1	85	sterol metabolic process	BP
5466	GO:0016810	0.232565	0.971679	1	85	hydrolase activity, acting on carbon-nitrogen (but not peptide) bonds	MF
6368	GO:0030017	0.232565	0.971679	1	85	sarcomere	CC
16625	GO:1903828	0.232565	0.971679	1	85	negative regulation of cellular protein localization	BP
15977	GO:1901700	0.233783	0.901757	4	801	response to oxygen-containing compound	BP
3445	GO:0007610	0.234323	0.93663	2	297	behavior	BP
11711	GO:0048585	0.23446	0.901358	4	802	negative regulation of response to stimulus	BP
3054	GO:0006796	0.234925	0.872857	8	1923	phosphate-containing compound metabolic process	BP
362	GO:0001076	0.234961	0.97106	1	86	RNA polymerase II transcription factor binding transcription factor activity	MF
4962	GO:0015698	0.234961	0.97106	1	86	inorganic anion transport	BP
7133	GO:0031638	0.234961	0.97106	1	86	zymogen activation	BP
12277	GO:0051216	0.234961	0.97106	1	86	cartilage development	BP
16778	GO:2000021	0.234961	0.97106	1	86	regulation of ion homeostasis	BP
591	GO:0001838	0.237349	0.970436	1	87	embryonic epithelial tube formation	BP
3078	GO:0006836	0.237349	0.970436	1	87	neurotransmitter transport	BP
11934	GO:0050663	0.237349	0.970436	1	87	cytokine secretion	BP
16796	GO:2000058	0.237349	0.970436	1	87	regulation of protein ubiquitination involved in ubiquitin-dependent protein catabolic process	BP
965	GO:0002521	0.238932	0.934569	2	301	leukocyte differentiation	BP
2406	GO:0005759	0.238932	0.934569	2	301	mitochondrial matrix	CC
4932	GO:0015630	0.239217	0.898537	4	809	microtubule cytoskeleton	CC
4224	GO:0010001	0.23973	0.969806	1	88	glial cell differentiation	BP
12360	GO:0051351	0.23973	0.969806	1	88	positive regulation of ligase activity	BP
14212	GO:0071229	0.23973	0.969806	1	88	cellular response to acid chemical	BP
14691	GO:0072175	0.23973	0.969806	1	88	epithelial tube formation	BP
16961	GO:2000377	0.23973	0.969806	1	88	regulation of reactive oxygen species metabolic process	BP
10759	GO:0045619	0.242104	0.969171	1	89	regulation of lymphocyte differentiation	BP
425	GO:0001505	0.244471	0.968531	1	90	regulation of neurotransmitter levels	BP
11941	GO:0050671	0.244471	0.968531	1	90	positive regulation of lymphocyte proliferation	BP
1044	GO:0002684	0.244811	0.909828	3	554	positive regulation of immune system process	BP
4307	GO:0010468	0.245482	0.855947	11	2837	regulation of gene expression	BP
625	GO:0001890	0.246831	0.967885	1	91	placenta development	BP
7833	GO:0032946	0.246831	0.967885	1	91	positive regulation of mononuclear cell proliferation	BP
3666	GO:0008360	0.249183	0.967234	1	92	regulation of cell shape	BP
3916	GO:0009108	0.249183	0.967234	1	92	coenzyme biosynthetic process	BP
6322	GO:0022836	0.249183	0.967234	1	92	gated channel activity	MF
6544	GO:0030308	0.249183	0.967234	1	92	negative regulation of cell growth	BP
7774	GO:0032845	0.249183	0.967234	1	92	negative regulation of homeostatic process	BP
9399	GO:0042177	0.249183	0.967234	1	92	negative regulation of protein catabolic process	BP
13975	GO:0070665	0.249183	0.967234	1	92	positive regulation of leukocyte proliferation	BP
14182	GO:0071156	0.249183	0.967234	1	92	regulation of cell cycle arrest	BP
16452	GO:1903311	0.249183	0.967234	1	92	regulation of mRNA metabolic process	BP
17349	GO:2001251	0.249183	0.967234	1	92	negative regulation of chromosome organization	BP
3053	GO:0006793	0.249453	0.862739	8	1955	phosphorus metabolic process	BP
10367	GO:0044427	0.250688	0.906584	3	561	chromosomal part	CC
11336	GO:0046903	0.250688	0.906584	3	561	secretion	BP
2316	GO:0005578	0.251528	0.966578	1	93	proteinaceous extracellular matrix	CC
3246	GO:0007126	0.251528	0.966578	1	93	meiotic nuclear division	BP
4421	GO:0010675	0.251528	0.966578	1	93	regulation of cellular carbohydrate metabolic process	BP
6628	GO:0030518	0.251528	0.966578	1	93	intracellular steroid hormone receptor signaling pathway	BP
16826	GO:2000134	0.251528	0.966578	1	93	negative regulation of G1/S transition of mitotic cell cycle	BP
14583	GO:0071944	0.251983	0.856999	9	2255	cell periphery	CC
9942	GO:0043280	0.253866	0.965917	1	94	positive regulation of cysteine-type endopeptidase activity involved in apoptotic process	BP
16270	GO:1902807	0.253866	0.965917	1	94	negative regulation of cell cycle G1/S phase transition	BP
1382	GO:0003677	0.254111	0.864405	7	1674	DNA binding	MF
2289	GO:0005515	0.257807	0.845781	24	6990	protein binding	MF
4494	GO:0010810	0.258521	0.964579	1	96	regulation of cell-substrate adhesion	BP
5248	GO:0016358	0.258521	0.964579	1	96	dendrite development	BP
8591	GO:0035148	0.258521	0.964579	1	96	tube formation	BP
3384	GO:0007409	0.259735	0.924914	2	319	axonogenesis	BP
9398	GO:0042176	0.259735	0.924914	2	319	regulation of protein catabolic process	BP
2438	GO:0005795	0.260838	0.963902	1	97	Golgi stack	CC
13163	GO:0060485	0.260838	0.963902	1	97	mesenchyme development	BP
14561	GO:0071900	0.260893	0.924359	2	320	regulation of protein serine/threonine kinase activity	BP
10450	GO:0044765	0.262952	0.849074	9	2280	single-organism transport	BP
2618	GO:0006109	0.263148	0.96322	1	98	regulation of carbohydrate metabolic process	BP
3423	GO:0007565	0.263148	0.96322	1	98	female pregnancy	BP
5240	GO:0016331	0.263148	0.96322	1	98	morphogenesis of embryonic epithelium	BP
6367	GO:0030016	0.263148	0.96322	1	98	myofibril	CC
10384	GO:0044449	0.263148	0.96322	1	98	contractile fiber part	CC
12396	GO:0051438	0.263148	0.96322	1	98	regulation of ubiquitin-protein transferase activity	BP
6450	GO:0030163	0.265057	0.898471	3	578	protein catabolic process	BP
1408	GO:0003729	0.265451	0.962534	1	99	mRNA binding	MF
6005	GO:0019887	0.265451	0.962534	1	99	protein kinase regulator activity	MF
6818	GO:0030968	0.265451	0.962534	1	99	endoplasmic reticulum unfolded protein response	BP
6903	GO:0031124	0.265451	0.962534	1	99	mRNA 3'-end processing	BP
8629	GO:0035257	0.265451	0.962534	1	99	nuclear hormone receptor binding	MF
12617	GO:0051924	0.265451	0.962534	1	99	regulation of calcium ion transport	BP
15316	GO:0097060	0.265451	0.962534	1	99	synaptic membrane	CC
6294	GO:0022414	0.265906	0.897983	3	579	reproductive process	BP
13834	GO:0070372	0.267747	0.961842	1	100	regulation of ERK1 and ERK2 cascade	BP
4122	GO:0009612	0.270036	0.961146	1	101	response to mechanical stimulus	BP
5973	GO:0019827	0.270036	0.961146	1	101	stem cell maintenance	BP
8435	GO:0034620	0.270036	0.961146	1	101	cellular response to unfolded protein	BP
10385	GO:0044450	0.270036	0.961146	1	101	microtubule organizing center part	CC
14562	GO:0071901	0.270036	0.961146	1	101	negative regulation of protein serine/threonine kinase activity	BP
16178	GO:1902495	0.270036	0.961146	1	101	transmembrane transporter complex	CC
17275	GO:2001056	0.270036	0.961146	1	101	positive regulation of cysteine-type endopeptidase activity	BP
5338	GO:0016570	0.271318	0.919287	2	329	histone modification	BP
10589	GO:0045165	0.272318	0.960444	1	102	cell fate commitment	BP
12517	GO:0051701	0.272318	0.960444	1	102	interaction with host	BP
1880	GO:0004674	0.272477	0.918714	2	330	protein serine/threonine kinase activity	MF
13602	GO:0061564	0.273635	0.918139	2	331	axon development	BP
664	GO:0001944	0.274794	0.917563	2	332	vasculature development	BP
5337	GO:0016569	0.275953	0.916984	2	333	covalent chromatin modification	BP
13642	GO:0065009	0.276239	0.848822	7	1718	regulation of molecular function	BP
2944	GO:0006626	0.276861	0.959027	1	104	protein targeting to mitochondrion	BP
12349	GO:0051340	0.276861	0.959027	1	104	regulation of ligase activity	BP
6012	GO:0019899	0.278097	0.862867	5	1145	enzyme binding	MF
816	GO:0002244	0.279122	0.958311	1	105	hematopoietic progenitor cell differentiation	BP
11998	GO:0050768	0.279122	0.958311	1	105	negative regulation of neurogenesis	BP
3178	GO:0006997	0.281377	0.95759	1	106	nucleus organization	BP
3810	GO:0008637	0.281377	0.95759	1	106	apoptotic mitochondrial changes	BP
6237	GO:0021915	0.281377	0.95759	1	106	neural tube development	BP
10008	GO:0043409	0.281377	0.95759	1	106	negative regulation of MAPK cascade	BP
16728	GO:1990351	0.281377	0.95759	1	106	transporter complex	CC
9944	GO:0043292	0.283624	0.956865	1	107	contractile fiber	CC
14087	GO:0070925	0.285222	0.912294	2	341	organelle assembly	BP
8984	GO:0035967	0.285865	0.956134	1	108	cellular response to topologically incorrect protein	BP
9994	GO:0043393	0.285865	0.956134	1	108	regulation of protein binding	BP
4048	GO:0009266	0.288099	0.9554	1	109	response to temperature stimulus	BP
4598	GO:0010950	0.288099	0.9554	1	109	positive regulation of endopeptidase activity	BP
11984	GO:0050730	0.288099	0.9554	1	109	regulation of peptidyl-tyrosine phosphorylation	BP
13833	GO:0070371	0.288099	0.9554	1	109	ERK1 and ERK2 cascade	BP
15172	GO:0090287	0.288099	0.9554	1	109	regulation of cellular response to growth factor stimulus	BP
17255	GO:2001020	0.288099	0.9554	1	109	regulation of response to DNA damage stimulus	BP
10700	GO:0045444	0.290326	0.95466	1	110	fat cell differentiation	BP
3224	GO:0007067	0.291013	0.909305	2	346	mitotic nuclear division	BP
6032	GO:0019953	0.292171	0.908702	2	347	sexual reproduction	BP
12301	GO:0051254	0.292283	0.865286	4	885	positive regulation of RNA metabolic process	BP
3263	GO:0007160	0.292546	0.953916	1	111	cell-matrix adhesion	BP
4255	GO:0010212	0.292546	0.953916	1	111	response to ionizing radiation	BP
15565	GO:0098656	0.292546	0.953916	1	111	anion transmembrane transport	BP
12077	GO:0050877	0.293328	0.908098	2	348	neurological system process	BP
1196	GO:0003007	0.29476	0.953168	1	112	heart morphogenesis	BP
3266	GO:0007163	0.29476	0.953168	1	112	establishment or maintenance of cell polarity	BP
3299	GO:0007204	0.29476	0.953168	1	112	positive regulation of cytosolic calcium ion concentration	BP
9339	GO:0042063	0.29476	0.953168	1	112	gliogenesis	BP
10929	GO:0045927	0.29476	0.953168	1	112	positive regulation of growth	BP
12387	GO:0051427	0.29476	0.953168	1	112	hormone receptor binding	MF
9296	GO:0040011	0.296563	0.862464	4	891	locomotion	BP
6836	GO:0031012	0.296967	0.952415	1	113	extracellular matrix	CC
5798	GO:0019207	0.299167	0.951657	1	114	kinase regulator activity	MF
6015	GO:0019902	0.299167	0.951657	1	114	phosphatase binding	MF
9448	GO:0042306	0.299167	0.951657	1	114	regulation of protein import into nucleus	BP
13574	GO:0061448	0.299167	0.951657	1	114	connective tissue development	BP
2852	GO:0006508	0.300852	0.859614	4	897	proteolysis	BP
6610	GO:0030496	0.301361	0.950895	1	115	midbody	CC
6990	GO:0031330	0.301361	0.950895	1	115	negative regulation of cellular catabolic process	BP
10109	GO:0043588	0.301361	0.950895	1	115	skin development	BP
13058	GO:0060326	0.301361	0.950895	1	115	cell chemotaxis	BP
15054	GO:0090092	0.301361	0.950895	1	115	regulation of transmembrane receptor protein serine/threonine kinase signaling pathway	BP
4217	GO:0009986	0.301427	0.903817	2	355	cell surface	CC
7026	GO:0031400	0.301427	0.903817	2	355	negative regulation of protein modification process	BP
10743	GO:0045596	0.302583	0.903199	2	356	negative regulation of cell differentiation	BP
4600	GO:0010952	0.303547	0.950129	1	116	positive regulation of peptidase activity	BP
5341	GO:0016573	0.305728	0.949358	1	117	histone acetylation	BP
6902	GO:0031123	0.305728	0.949358	1	117	RNA 3'-end processing	BP
5809	GO:0019219	0.307263	0.812281	10	2681	regulation of nucleobase-containing compound metabolic process	BP
2393	GO:0005741	0.307901	0.948583	1	118	mitochondrial outer membrane	CC
3743	GO:0008509	0.307901	0.948583	1	118	anion transmembrane transporter activity	MF
10429	GO:0044706	0.307901	0.948583	1	118	multi-multicellular organism process	BP
12267	GO:0051188	0.307901	0.948583	1	118	cofactor biosynthetic process	BP
3391	GO:0007420	0.308359	0.900082	2	361	brain development	BP
3332	GO:0007264	0.309514	0.899454	2	362	small GTPase mediated signal transduction	BP
4262	GO:0010256	0.309514	0.899454	2	362	endomembrane system organization	BP
6994	GO:0031334	0.310068	0.947804	1	119	positive regulation of protein complex assembly	BP
16786	GO:2000045	0.310068	0.947804	1	119	regulation of G1/S transition of mitotic cell cycle	BP
3530	GO:0008134	0.310668	0.898824	2	363	transcription factor binding	MF
2186	GO:0005216	0.312229	0.94702	1	120	ion channel activity	MF
5716	GO:0018393	0.312229	0.94702	1	120	internal peptidyl-lysine acetylation	BP
10775	GO:0045637	0.312229	0.94702	1	120	regulation of myeloid cell differentiation	BP
12425	GO:0051495	0.312229	0.94702	1	120	positive regulation of cytoskeleton organization	BP
12641	GO:0051961	0.312229	0.94702	1	120	negative regulation of nervous system development	BP
11750	GO:0048667	0.314129	0.896924	2	366	cell morphogenesis involved in neuron differentiation	BP
6462	GO:0030177	0.314382	0.946232	1	121	positive regulation of Wnt signaling pathway	BP
6014	GO:0019901	0.315282	0.896288	2	367	protein kinase binding	MF
3456	GO:0007623	0.31653	0.94544	1	122	circadian rhythm	BP
4389	GO:0010631	0.31653	0.94544	1	122	epithelial cell migration	BP
5717	GO:0018394	0.31653	0.94544	1	122	peptidyl-lysine acetylation	BP
12415	GO:0051480	0.31653	0.94544	1	122	cytosolic calcium ion homeostasis	BP
15072	GO:0090132	0.31653	0.94544	1	122	epithelium migration	BP
4388	GO:0010629	0.317377	0.848441	4	920	negative regulation of gene expression	BP
2378	GO:0005694	0.317414	0.86675	3	639	chromosome	CC
3141	GO:0006935	0.317587	0.89501	2	369	chemotaxis	BP
9462	GO:0042330	0.317587	0.89501	2	369	taxis	BP
1197	GO:0003008	0.318279	0.866197	3	640	system process	BP
6323	GO:0022838	0.318671	0.944643	1	123	substrate-specific channel activity	MF
15071	GO:0090130	0.318671	0.944643	1	123	tissue migration	BP
16269	GO:1902806	0.318671	0.944643	1	123	regulation of cell cycle G1/S phase transition	BP
145	GO:0000302	0.320805	0.943843	1	124	response to reactive oxygen species	BP
2829	GO:0006475	0.320805	0.943843	1	124	internal protein amino acid acetylation	BP
11502	GO:0048015	0.320805	0.943843	1	124	phosphatidylinositol-mediated signaling	BP
11504	GO:0048017	0.320805	0.943843	1	124	inositol lipid-mediated signaling	BP
11324	GO:0046883	0.322933	0.943038	1	125	regulation of hormone secretion	BP
11809	GO:0048812	0.323343	0.891787	2	374	neuron projection morphogenesis	BP
2727	GO:0006323	0.325054	0.942229	1	126	DNA packaging	BP
10063	GO:0043523	0.325054	0.942229	1	126	regulation of neuron apoptotic process	BP
10370	GO:0044430	0.32532	0.84296	4	931	cytoskeletal part	CC
12024	GO:0050804	0.327169	0.941416	1	127	regulation of synaptic transmission	BP
6443	GO:0030155	0.32794	0.889181	2	378	regulation of cell adhesion	BP
3142	GO:0006936	0.329277	0.9406	1	128	muscle contraction	BP
1705	GO:0004386	0.331379	0.939779	1	129	helicase activity	MF
3472	GO:0008022	0.331379	0.939779	1	129	protein C-terminus binding	MF
3061	GO:0006810	0.331633	0.793138	10	2735	transport	BP
14957	GO:0080135	0.332531	0.886549	2	382	regulation of cellular response to stress	BP
992	GO:0002573	0.333475	0.938954	1	130	myeloid leukocyte differentiation	BP
7250	GO:0031968	0.333475	0.938954	1	130	organelle outer membrane	CC
9867	GO:0043170	0.334176	0.780739	20	5890	macromolecule metabolic process	BP
13054	GO:0060322	0.334824	0.885224	2	384	head development	BP
10282	GO:0044260	0.335071	0.779329	19	5571	cellular macromolecule metabolic process	BP
4441	GO:0010721	0.335564	0.938125	1	131	negative regulation of cell development	BP
9218	GO:0038095	0.337647	0.937292	1	132	Fc-epsilon receptor signaling pathway	BP
11940	GO:0050670	0.339723	0.936456	1	133	regulation of lymphocyte proliferation	BP
12252	GO:0051171	0.341252	0.785443	10	2756	regulation of nitrogen compound metabolic process	BP
12928	GO:0060089	0.341654	0.850921	3	667	molecular transducer activity	MF
3172	GO:0006986	0.341794	0.935615	1	134	response to unfolded protein	BP
4876	GO:0015267	0.341794	0.935615	1	134	channel activity	MF
6315	GO:0022803	0.341794	0.935615	1	134	passive transmembrane transporter activity	MF
7831	GO:0032944	0.341794	0.935615	1	134	regulation of mononuclear cell proliferation	BP
9692	GO:0042787	0.341794	0.935615	1	134	protein ubiquitination involved in ubiquitin-dependent protein catabolic process	BP
481	GO:0001649	0.343857	0.934771	1	135	osteoblast differentiation	BP
5996	GO:0019867	0.343857	0.934771	1	135	outer membrane	CC
573	GO:0001816	0.345116	0.879188	2	393	cytokine production	BP
931	GO:0002449	0.345915	0.933923	1	136	lymphocyte mediated immunity	BP
11733	GO:0048638	0.345915	0.933923	1	136	regulation of developmental growth	BP
13973	GO:0070663	0.345915	0.933923	1	136	regulation of leukocyte proliferation	BP
8172	GO:0033993	0.347398	0.87783	2	395	response to lipid	BP
10222	GO:0044087	0.347398	0.87783	2	395	regulation of cellular component biogenesis	BP
8572	GO:0035091	0.347966	0.933071	1	137	phosphatidylinositol binding	MF
2827	GO:0006473	0.350012	0.932215	1	138	protein acetylation	BP
3280	GO:0007179	0.350012	0.932215	1	138	transforming growth factor beta receptor signaling pathway	BP
7024	GO:0031398	0.350012	0.932215	1	138	positive regulation of protein ubiquitination	BP
5909	GO:0019538	0.350776	0.77197	12	3397	protein metabolic process	BP
3192	GO:0007018	0.352051	0.931356	1	139	microtubule-based movement	BP
4193	GO:0009895	0.354083	0.930493	1	140	negative regulation of catabolic process	BP
5025	GO:0015849	0.354083	0.930493	1	140	organic acid transport	BP
11357	GO:0046942	0.354083	0.930493	1	140	carboxylic acid transport	BP
2517	GO:0005938	0.35611	0.929627	1	141	cell cortex	CC
12073	GO:0050870	0.35611	0.929627	1	141	positive regulation of T cell activation	BP
12299	GO:0051252	0.356617	0.777004	9	2481	regulation of RNA metabolic process	BP
8213	GO:0034112	0.35813	0.928757	1	142	positive regulation of homotypic cell-cell adhesion	BP
8983	GO:0035966	0.35813	0.928757	1	142	response to topologically incorrect protein	BP
16349	GO:1903039	0.35813	0.928757	1	142	positive regulation of leukocyte cell-cell adhesion	BP
6488	GO:0030217	0.360144	0.927883	1	143	T cell differentiation	BP
9777	GO:0043010	0.360144	0.927883	1	143	camera-type eye development	BP
10287	GO:0044267	0.361969	0.765341	11	3111	cellular protein metabolic process	BP
2777	GO:0006403	0.362152	0.927005	1	144	RNA localization	BP
12380	GO:0051402	0.362152	0.927005	1	144	neuron apoptotic process	BP
15194	GO:0090316	0.362152	0.927005	1	144	positive regulation of intracellular protein transport	BP
3136	GO:0006928	0.363091	0.815922	4	983	movement of cell or subcellular component	BP
3573	GO:0008202	0.364154	0.926125	1	145	steroid metabolic process	BP
9839	GO:0043123	0.364154	0.926125	1	145	positive regulation of I-kappaB kinase/NF-kappaB signaling	BP
17335	GO:2001234	0.364154	0.926125	1	145	negative regulation of apoptotic signaling pathway	BP
17336	GO:2001235	0.364154	0.926125	1	145	positive regulation of apoptotic signaling pathway	BP
6013	GO:0019900	0.367821	0.865353	2	413	kinase binding	MF
3767	GO:0008544	0.370123	0.923461	1	148	epidermis development	BP
4606	GO:0010959	0.370123	0.923461	1	148	regulation of metal ion transport	BP
15407	GO:0097305	0.372101	0.922567	1	149	response to alcohol	BP
2489	GO:0005886	0.372193	0.769388	8	2205	plasma membrane	CC
11239	GO:0046649	0.372331	0.86252	2	417	lymphocyte activation	BP
11944	GO:0050678	0.374073	0.921668	1	150	regulation of epithelial cell proliferation	BP
11292	GO:0046822	0.376038	0.920767	1	151	regulation of nucleocytoplasmic transport	BP
16457	GO:1903322	0.376038	0.920767	1	151	positive regulation of protein modification by small protein conjugation or removal	BP
1399	GO:0003712	0.377952	0.858948	2	422	transcription cofactor activity	MF
11323	GO:0046879	0.377998	0.919862	1	152	hormone secretion	BP
16575	GO:1903651	0.377998	0.919862	1	152	positive regulation of cytoplasmic transport	BP
9809	GO:0043065	0.380195	0.85751	2	424	positive regulation of apoptotic process	BP
6376	GO:0030030	0.382285	0.822756	3	714	cell projection organization	BP
9338	GO:0042060	0.382436	0.856068	2	426	wound healing	BP
4199	GO:0009914	0.383841	0.917128	1	155	hormone transport	BP
9943	GO:0043281	0.383841	0.917128	1	155	regulation of cysteine-type endopeptidase activity involved in apoptotic process	BP
12281	GO:0051223	0.384673	0.85462	2	428	regulation of protein transport	BP
1201	GO:0003012	0.385777	0.916211	1	156	muscle system process	BP
2554	GO:0006006	0.387707	0.91529	1	157	glucose metabolic process	BP
6290	GO:0022409	0.389631	0.914366	1	158	positive regulation of cell-cell adhesion	BP
8528	GO:0034976	0.389631	0.914366	1	158	response to endoplasmic reticulum stress	BP
15832	GO:1901214	0.389631	0.914366	1	158	regulation of neuron death	BP
10935	GO:0045935	0.390048	0.795635	4	1020	positive regulation of nucleobase-containing compound metabolic process	BP
2020	GO:0004872	0.390252	0.850978	2	433	receptor activity	MF
6017	GO:0019904	0.391365	0.850246	2	434	protein domain specific binding	MF
375	GO:0001101	0.391549	0.913438	1	159	response to acid chemical	BP
9365	GO:0042113	0.391549	0.913438	1	159	B cell activation	BP
11282	GO:0046777	0.391549	0.913438	1	159	protein autophosphorylation	BP
10595	GO:0045177	0.393461	0.912508	1	160	apical part of cell	CC
11833	GO:0048864	0.395368	0.911575	1	161	stem cell development	BP
12307	GO:0051260	0.395368	0.911575	1	161	protein homooligomerization	BP
2824	GO:0006469	0.397268	0.910638	1	162	negative regulation of protein kinase activity	BP
10078	GO:0043543	0.397268	0.910638	1	162	protein acylation	BP
16821	GO:2000116	0.399163	0.909699	1	163	regulation of cysteine-type endopeptidase activity	BP
3258	GO:0007155	0.400328	0.809587	3	735	cell adhesion	BP
6303	GO:0022610	0.402897	0.807679	3	738	biological adhesion	BP
10369	GO:0044429	0.402897	0.807679	3	738	mitochondrial part	CC
15927	GO:1901605	0.402935	0.907811	1	165	alpha-amino acid metabolic process	BP
12254	GO:0051173	0.403144	0.78548	4	1038	positive regulation of nitrogen compound metabolic process	BP
14956	GO:0080134	0.403752	0.807041	3	739	regulation of response to stress	BP
3099	GO:0006874	0.404813	0.906862	1	166	cellular calcium ion homeostasis	BP
6593	GO:0030424	0.404813	0.906862	1	166	axon	CC
7158	GO:0031668	0.404813	0.906862	1	166	cellular response to extracellular stimulus	BP
485	GO:0001654	0.406685	0.905911	1	167	eye development	BP
497	GO:0001667	0.406685	0.905911	1	167	ameboidal-type cell migration	BP
4232	GO:0010038	0.408551	0.904956	1	168	response to metal ion	BP
7113	GO:0031589	0.408551	0.904956	1	168	cell-substrate adhesion	BP
9401	GO:0042180	0.408551	0.904956	1	168	cellular ketone metabolic process	BP
12356	GO:0051347	0.409065	0.838369	2	450	positive regulation of transferase activity	BP
3177	GO:0006996	0.409118	0.733236	9	2588	organelle organization	BP
12201	GO:0051093	0.410164	0.837617	2	451	negative regulation of developmental process	BP
3275	GO:0007173	0.414115	0.902077	1	171	epidermal growth factor receptor signaling pathway	BP
10395	GO:0044463	0.415644	0.833839	2	456	cell projection part	CC
3018	GO:0006732	0.415959	0.901111	1	172	coenzyme metabolic process	BP
12818	GO:0055074	0.415959	0.901111	1	172	calcium ion homeostasis	BP
14465	GO:0071705	0.416738	0.833081	2	457	nitrogen compound transport	BP
10378	GO:0044441	0.417796	0.900143	1	173	ciliary part	CC
11669	GO:0048511	0.417796	0.900143	1	173	rhythmic process	BP
6470	GO:0030198	0.419629	0.899171	1	174	extracellular matrix organization	BP
8117	GO:0033673	0.419629	0.899171	1	174	negative regulation of kinase activity	BP
9233	GO:0038127	0.419629	0.899171	1	174	ERBB signaling pathway	BP
6793	GO:0030900	0.421455	0.898198	1	175	forebrain development	BP
9807	GO:0043062	0.421455	0.898198	1	175	extracellular structure organization	BP
11240	GO:0046651	0.421455	0.898198	1	175	lymphocyte proliferation	BP
14821	GO:0072503	0.421455	0.898198	1	175	cellular divalent inorganic cation homeostasis	BP
7830	GO:0032943	0.423276	0.897221	1	176	mononuclear cell proliferation	BP
10889	GO:0045861	0.423276	0.897221	1	176	negative regulation of proteolysis	BP
2946	GO:0006629	0.423351	0.792184	3	762	lipid metabolic process	BP
16818	GO:2000112	0.423495	0.720829	9	2617	regulation of cellular macromolecule biosynthetic process	BP
2821	GO:0006464	0.42396	0.725903	8	2305	cellular protein modification process	BP
9078	GO:0036211	0.42396	0.725903	8	2305	protein modification process	BP
13651	GO:0070013	0.42462	0.711936	11	3248	intracellular organelle lumen	CC
9216	GO:0038093	0.425092	0.896242	1	177	Fc receptor signaling pathway	BP
15183	GO:0090304	0.425265	0.708558	12	3565	nucleic acid metabolic process	BP
926	GO:0002443	0.426902	0.89526	1	178	leukocyte mediated immunity	BP
2009	GO:0004857	0.426902	0.89526	1	178	enzyme inhibitor activity	MF
4933	GO:0015631	0.426902	0.89526	1	178	tubulin binding	MF
10600	GO:0045184	0.427427	0.750295	5	1379	establishment of protein localization	BP
14132	GO:0070997	0.428706	0.894276	1	179	neuron death	BP
13971	GO:0070661	0.430505	0.893288	1	180	leukocyte proliferation	BP
15036	GO:0090068	0.430505	0.893288	1	180	positive regulation of cell cycle process	BP
15876	GO:1901362	0.430732	0.710096	10	2946	organic cyclic compound biosynthetic process	BP
2929	GO:0006606	0.432298	0.892299	1	181	protein import into nucleus	BP
10446	GO:0044744	0.432298	0.892299	1	181	protein targeting to nucleus	BP
11691	GO:0048545	0.432298	0.892299	1	181	response to steroid hormone	BP
16226	GO:1902593	0.432298	0.892299	1	181	single-organism nuclear import	BP
10285	GO:0044265	0.432662	0.784954	3	773	cellular macromolecule catabolic process	BP
7127	GO:0031625	0.434086	0.891307	1	182	ubiquitin protein ligase binding	MF
14169	GO:0071103	0.434086	0.891307	1	182	DNA conformation change	BP
9909	GO:0043233	0.434805	0.702946	11	3270	organelle lumen	CC
10652	GO:0045321	0.435177	0.820019	2	474	leukocyte activation	BP
9788	GO:0043025	0.435868	0.890312	1	183	neuronal cell body	CC
3108	GO:0006886	0.436036	0.782305	3	777	intracellular protein transport	BP
4260	GO:0010243	0.436253	0.819241	2	475	response to organonitrogen compound	BP
9864	GO:0043167	0.436605	0.696286	13	3907	ion binding	MF
5116	GO:0016050	0.437645	0.889315	1	184	vesicle organization	BP
9838	GO:0043122	0.437645	0.889315	1	184	regulation of I-kappaB kinase/NF-kappaB signaling	BP
10349	GO:0044389	0.437645	0.889315	1	184	ubiquitin-like protein ligase binding	MF
12179	GO:0051050	0.438401	0.817683	2	477	positive regulation of transport	BP
4602	GO:0010955	0.439417	0.888315	1	185	negative regulation of protein processing	BP
5840	GO:0019318	0.439417	0.888315	1	185	hexose metabolic process	BP
12251	GO:0051170	0.439417	0.888315	1	185	nuclear import	BP
14824	GO:0072507	0.441183	0.887313	1	186	divalent inorganic cation homeostasis	BP
6989	GO:0031329	0.444822	0.812986	2	483	regulation of cellular catabolic process	BP
5119	GO:0016053	0.448194	0.88328	1	190	organic acid biosynthetic process	BP
5657	GO:0018108	0.448194	0.88328	1	190	peptidyl-tyrosine phosphorylation	BP
10283	GO:0044262	0.448194	0.88328	1	190	cellular carbohydrate metabolic process	BP
11119	GO:0046394	0.448194	0.88328	1	190	carboxylic acid biosynthetic process	BP
2745	GO:0006355	0.451535	0.701741	8	2358	regulation of transcription, DNA-templated	BP
5689	GO:0018212	0.451667	0.88125	1	192	peptidyl-tyrosine modification	BP
12066	GO:0050863	0.451667	0.88125	1	192	regulation of T cell activation	BP
1380	GO:0003674	0.451723	0.788789	32	10061	molecular_function	MF
3279	GO:0007178	0.455119	0.87921	1	194	transmembrane receptor protein serine/threonine kinase signaling pathway	BP
6706	GO:0030695	0.455119	0.87921	1	194	GTPase regulator activity	MF
10224	GO:0044089	0.455119	0.87921	1	194	positive regulation of cellular component biogenesis	BP
7252	GO:0031974	0.457076	0.682985	11	3318	membrane-enclosed lumen	CC
6984	GO:0031324	0.458237	0.724114	5	1427	negative regulation of cellular metabolic process	BP
5336	GO:0016568	0.458603	0.802696	2	496	chromatin modification	BP
4342	GO:0010556	0.458775	0.68961	9	2688	regulation of macromolecule biosynthetic process	BP
14464	GO:0071704	0.459382	0.676757	22	6835	organic substance metabolic process	BP
6412	GO:0030111	0.460257	0.876134	1	197	regulation of Wnt signaling pathway	BP
8211	GO:0034110	0.460257	0.876134	1	197	regulation of homotypic cell-cell adhesion	BP
16347	GO:1903037	0.460257	0.876134	1	197	regulation of leukocyte cell-cell adhesion	BP
7022	GO:0031396	0.46196	0.875104	1	198	regulation of protein ubiquitination	BP
16516	GO:1903506	0.462967	0.691517	8	2380	regulation of nucleic acid-templated transcription	BP
13208	GO:0060562	0.463657	0.874072	1	199	epithelial tube morphogenesis	BP
1042	GO:0002682	0.464447	0.759419	3	811	regulation of immune system process	BP
3609	GO:0008270	0.465274	0.758737	3	812	zinc ion binding	MF
269	GO:0000790	0.465349	0.873038	1	200	nuclear chromatin	CC
11829	GO:0048858	0.465948	0.797093	2	503	cell projection morphogenesis	BP
12014	GO:0050790	0.466529	0.716891	5	1440	regulation of catalytic activity	BP
6631	GO:0030522	0.467035	0.872002	1	201	intracellular receptor signaling pathway	BP
10391	GO:0044456	0.468717	0.870964	1	202	synapse part	CC
13954	GO:0070613	0.468717	0.870964	1	202	regulation of protein processing	BP
6403	GO:0030098	0.470393	0.869924	1	203	lymphocyte differentiation	BP
14300	GO:0071396	0.470393	0.869924	1	203	cellular response to lipid	BP
17287	GO:2001141	0.471788	0.683547	8	2397	regulation of RNA biosynthetic process	BP
3320	GO:0007249	0.472065	0.868881	1	204	I-kappaB kinase/NF-kappaB signaling	BP
7773	GO:0032844	0.472065	0.868881	1	204	regulation of homeostatic process	BP
16220	GO:1902582	0.472884	0.728043	4	1135	single-organism intracellular transport	BP
2545	GO:0005996	0.473731	0.867837	1	205	monosaccharide metabolic process	BP
2307	GO:0005543	0.477048	0.865742	1	207	phospholipid binding	MF
5300	GO:0016482	0.477629	0.748437	3	827	cytoplasmic transport	BP
10900	GO:0045893	0.478448	0.747747	3	828	positive regulation of transcription, DNA-templated	BP
16518	GO:1903508	0.478448	0.747747	3	828	positive regulation of nucleic acid-templated transcription	BP
10228	GO:0044093	0.478539	0.723133	4	1143	positive regulation of molecular function	BP
14358	GO:0071496	0.480345	0.863639	1	209	cellular response to external stimulus	BP
7856	GO:0032990	0.483554	0.783325	2	520	cell part morphogenesis	BP
15975	GO:1901698	0.483554	0.783325	2	520	response to nitrogen compound	BP
13225	GO:0060589	0.483621	0.861529	1	211	nucleoside-triphosphatase regulator activity	MF
5563	GO:0017038	0.485252	0.860471	1	212	protein import	BP
10010	GO:0043412	0.486277	0.670294	8	2425	macromolecule modification	BP
11498	GO:0048011	0.486878	0.859411	1	213	neurotrophin TRK receptor signaling pathway	BP
12695	GO:0052548	0.486878	0.859411	1	213	regulation of endopeptidase activity	BP
2819	GO:0006461	0.487428	0.740122	3	839	protein complex assembly	BP
13783	GO:0070271	0.489054	0.73873	3	841	protein complex biogenesis	BP
16222	GO:1902589	0.489887	0.683719	6	1795	single-organism organelle organization	BP
9250	GO:0038179	0.490114	0.857286	1	215	neurotrophin signaling pathway	BP
423	GO:0001503	0.491725	0.856221	1	216	ossification	BP
16455	GO:1903320	0.491725	0.856221	1	216	regulation of protein modification by small protein conjugation or removal	BP
10302	GO:0044297	0.493331	0.855154	1	217	cell body	CC
6986	GO:0031326	0.493956	0.657368	9	2759	regulation of cellular biosynthetic process	BP
12265	GO:0051186	0.496528	0.853015	1	219	cofactor metabolic process	BP
12694	GO:0052547	0.496528	0.853015	1	219	regulation of peptidase activity	BP
9924	GO:0043254	0.49812	0.851943	1	220	regulation of protein complex assembly	BP
15978	GO:1901701	0.499817	0.770175	2	536	cellular response to oxygen-containing compound	BP
16243	GO:1902680	0.500371	0.728939	3	855	positive regulation of RNA biosynthetic process	BP
4117	GO:0009605	0.500955	0.703288	4	1175	response to external stimulus	BP
3183	GO:0007005	0.502832	0.767691	2	539	mitochondrion organization	BP
8613	GO:0035239	0.502864	0.848716	1	223	tube morphogenesis	BP
2741	GO:0006351	0.503787	0.654014	8	2459	transcription, DNA-templated	BP
11720	GO:0048608	0.504436	0.847637	1	224	reproductive structure development	BP
4187	GO:0009889	0.504796	0.647205	9	2781	regulation of biosynthetic process	BP
10887	GO:0045859	0.505836	0.765201	2	542	regulation of protein kinase activity	BP
11706	GO:0048568	0.506003	0.846556	1	225	embryonic organ development	BP
3385	GO:0007411	0.509122	0.844391	1	227	axon guidance	BP
13576	GO:0061458	0.509122	0.844391	1	227	reproductive system development	BP
15467	GO:0097485	0.509122	0.844391	1	227	neuron projection guidance	BP
10267	GO:0044238	0.511623	0.62651	21	6634	primary metabolic process	BP
4192	GO:0009894	0.511811	0.760205	2	548	regulation of catabolic process	BP
15515	GO:0097659	0.513009	0.645321	8	2477	nucleic acid-templated transcription	BP
2589	GO:0006066	0.513765	0.841131	1	230	alcohol metabolic process	BP
2490	GO:0005887	0.513793	0.758535	2	550	integral component of plasma membrane	CC
7395	GO:0032269	0.513793	0.758535	2	550	negative regulation of cellular protein metabolic process	BP
439	GO:0001525	0.515304	0.840041	1	231	angiogenesis	BP
3052	GO:0006790	0.516837	0.83895	1	232	sulfur compound metabolic process	BP
6499	GO:0030234	0.517741	0.755189	2	554	enzyme regulator activity	MF
2019	GO:0004871	0.518725	0.754351	2	555	signal transducer activity	MF
3100	GO:0006875	0.52141	0.835667	1	235	cellular metal ion homeostasis	BP
2728	GO:0006325	0.524603	0.749312	2	561	chromatin organization	BP
5335	GO:0016567	0.525579	0.748471	2	562	protein ubiquitination	BP
6288	GO:0022407	0.52594	0.832372	1	238	regulation of cell-cell adhesion	BP
14517	GO:0071822	0.5271	0.679355	4	1213	protein complex subunit organization	BP
10125	GO:0043624	0.528937	0.830169	1	240	cellular protein complex disassembly	BP
8454	GO:0034654	0.529269	0.623861	9	2831	nucleobase-containing compound biosynthetic process	BP
5683	GO:0018205	0.530429	0.829065	1	241	peptidyl-lysine modification	BP
9933	GO:0043269	0.530429	0.829065	1	241	regulation of ion transport	BP
7254	GO:0031981	0.531215	0.621981	9	2835	nuclear lumen	CC
2788	GO:0006417	0.531916	0.82796	1	242	regulation of translation	BP
12280	GO:0051222	0.531916	0.82796	1	242	positive regulation of protein transport	BP
6930	GO:0031226	0.533335	0.741721	2	570	intrinsic component of plasma membrane	CC
2515	GO:0005929	0.533399	0.826854	1	243	cilium	CC
888	GO:0002376	0.537708	0.651714	5	1554	immune system process	BP
3168	GO:0006979	0.537819	0.823527	1	246	response to oxidative stress	BP
10083	GO:0043549	0.539099	0.73664	2	576	regulation of kinase activity	BP
12180	GO:0051051	0.542199	0.82019	1	249	negative regulation of transport	BP
4306	GO:0010467	0.54335	0.601648	11	3505	gene expression	BP
576	GO:0001819	0.543649	0.819075	1	250	positive regulation of cytokine production	BP
4121	GO:0009611	0.544816	0.731544	2	582	response to wounding	BP
10295	GO:0044281	0.544998	0.644709	5	1566	small molecule metabolic process	BP
4231	GO:0010035	0.545096	0.81796	1	251	response to inorganic substance	BP
11384	GO:0046982	0.547975	0.815725	1	253	protein heterodimerization activity	MF
3885	GO:0009057	0.548277	0.685505	3	916	macromolecule catabolic process	BP
3150	GO:0006952	0.549042	0.684785	3	917	defense response	BP
15874	GO:1901360	0.549367	0.590425	13	4162	organic cyclic compound metabolic process	BP
12357	GO:0051348	0.549409	0.814605	1	254	negative regulation of transferase activity	BP
12295	GO:0051248	0.549545	0.727287	2	587	negative regulation of protein metabolic process	BP
3153	GO:0006955	0.549806	0.684064	3	918	immune response	BP
5883	GO:0019438	0.552004	0.601666	9	2878	aromatic compound biosynthetic process	BP
6360	GO:0030003	0.553681	0.811241	1	257	cellular cation homeostasis	BP
7483	GO:0032403	0.554242	0.72302	2	592	protein complex binding	MF
5663	GO:0018130	0.554405	0.599294	9	2883	heterocycle biosynthetic process	BP
10942	GO:0045944	0.555177	0.722166	2	593	positive regulation of transcription from RNA polymerase II promoter	BP
9915	GO:0043241	0.556508	0.808994	1	259	protein complex disassembly	BP
3098	GO:0006873	0.557915	0.807868	1	260	cellular ion homeostasis	BP
4059	GO:0009306	0.557915	0.807868	1	260	protein secretion	BP
2030	GO:0004888	0.56211	0.804487	1	263	transmembrane signaling receptor activity	MF
7517	GO:0032446	0.562613	0.715319	2	601	protein modification by small protein conjugation	BP
1107	GO:0002768	0.566266	0.801096	1	266	immune response-regulating cell surface receptor signaling pathway	BP
10278	GO:0044255	0.5663	0.711889	2	605	cellular lipid metabolic process	BP
11341	GO:0046914	0.567191	0.66744	3	941	transition metal ion binding	MF
10474	GO:0044802	0.567218	0.711031	2	606	single-organism membrane organization	BP
2185	GO:0005215	0.569051	0.709313	2	608	transporter activity	MF
7852	GO:0032984	0.570383	0.797698	1	269	macromolecular complex disassembly	BP
7725	GO:0032774	0.570838	0.588901	8	2592	RNA biosynthetic process	BP
10554	GO:0045087	0.570878	0.707595	2	610	innate immune response	BP
4190	GO:0009892	0.571318	0.618886	5	1610	negative regulation of metabolic process	BP
12812	GO:0055065	0.573107	0.795429	1	271	metal ion homeostasis	BP
557	GO:0001775	0.576328	0.702434	2	616	cell activation	BP
11672	GO:0048514	0.577162	0.792019	1	274	blood vessel morphogenesis	BP
15080	GO:0090150	0.579844	0.789741	1	276	establishment of protein localization to membrane	BP
4782	GO:0015031	0.580776	0.627461	4	1294	protein transport	BP
10266	GO:0044237	0.581362	0.558515	21	6794	cellular metabolic process	BP
10290	GO:0044271	0.582896	0.570702	9	2943	cellular nitrogen compound biosynthetic process	BP
15401	GO:0097285	0.583837	0.78632	1	279	cell-type specific apoptotic process	BP
15568	GO:0098660	0.586478	0.784036	1	281	inorganic ion transmembrane transport	BP
4220	GO:0009991	0.587793	0.782893	1	282	response to extracellular stimulus	BP
15932	GO:1901615	0.589103	0.781749	1	283	organic hydroxy compound metabolic process	BP
3911	GO:0009100	0.590409	0.780604	1	284	glycoprotein metabolic process	BP
4343	GO:0010557	0.591464	0.643463	3	974	positive regulation of macromolecule biosynthetic process	BP
12306	GO:0051259	0.591712	0.779459	1	285	protein oligomerization	BP
10227	GO:0044092	0.592392	0.686908	2	634	negative regulation of molecular function	BP
9816	GO:0043085	0.59363	0.641279	3	977	positive regulation of catalytic activity	BP
8445	GO:0034641	0.599728	0.539606	13	4279	cellular nitrogen compound metabolic process	BP
10612	GO:0045202	0.600716	0.771429	1	292	synapse	CC
2391	GO:0005739	0.601103	0.606794	4	1326	mitochondrion	CC
5297	GO:0016477	0.601129	0.678261	2	644	cell migration	BP
2631	GO:0006139	0.601655	0.539909	12	3960	nucleobase-containing compound metabolic process	BP
4931	GO:0015629	0.605775	0.766828	1	296	actin cytoskeleton	CC
9904	GO:0043228	0.606256	0.552655	8	2665	non-membrane-bounded organelle	CC
9908	GO:0043232	0.606256	0.552655	8	2665	intracellular non-membrane-bounded organelle	CC
11338	GO:0046907	0.607966	0.599685	4	1337	intracellular transport	BP
2860	GO:0006520	0.608281	0.764526	1	298	cellular amino acid metabolic process	BP
3485	GO:0008047	0.608281	0.764526	1	298	enzyme activator activity	MF
9364	GO:0042110	0.608281	0.764526	1	298	T cell activation	BP
12823	GO:0055080	0.608281	0.764526	1	298	cation homeostasis	BP
13891	GO:0070489	0.608281	0.764526	1	298	T cell aggregation	BP
14404	GO:0071593	0.610771	0.762221	1	300	lymphocyte aggregation	BP
15593	GO:0098771	0.613247	0.759915	1	302	inorganic ion homeostasis	BP
16531	GO:1903530	0.613247	0.759915	1	302	regulation of secretion by cell	BP
13889	GO:0070486	0.614478	0.758761	1	303	leukocyte aggregation	BP
14463	GO:0071702	0.616211	0.572851	5	1688	organic substance transport	BP
13636	GO:0065003	0.617001	0.617235	3	1010	macromolecular complex assembly	BP
11718	GO:0048598	0.62058	0.752989	1	308	embryonic morphogenesis	BP
11385	GO:0046983	0.620715	0.658346	2	667	protein dimerization activity	MF
14311	GO:0071417	0.622995	0.750677	1	310	cellular response to organonitrogen compound	BP
6988	GO:0031328	0.623227	0.61068	3	1019	positive regulation of cellular biosynthetic process	BP
2513	GO:0005925	0.628966	0.744895	1	315	focal adhesion	CC
12347	GO:0051338	0.630651	0.647954	2	679	regulation of transferase activity	BP
460	GO:0001568	0.631329	0.74258	1	317	blood vessel development	BP
13968	GO:0070647	0.63147	0.647088	2	680	protein modification by small protein conjugation or removal	BP
265	GO:0000785	0.632505	0.741423	1	318	chromatin	CC
2512	GO:0005924	0.632505	0.741423	1	318	cell-substrate adherens junction	CC
9186	GO:0038023	0.632505	0.741423	1	318	signaling receptor activity	MF
4189	GO:0009891	0.633461	0.599764	3	1034	positive regulation of biosynthetic process	BP
2604	GO:0006091	0.633677	0.740265	1	319	generation of precursor metabolites and energy	BP
6390	GO:0030054	0.63392	0.644492	2	683	cell junction	CC
6391	GO:0030055	0.634846	0.739107	1	320	cell-substrate junction	CC
12175	GO:0051046	0.636011	0.73795	1	321	regulation of secretion	BP
12825	GO:0055082	0.636011	0.73795	1	321	cellular chemical homeostasis	BP
11838	GO:0048870	0.637168	0.64103	2	687	cell motility	BP
12509	GO:0051674	0.637168	0.64103	2	687	localization of cell	BP
3262	GO:0007159	0.637172	0.736791	1	322	leukocyte cell-cell adhesion	BP
3152	GO:0006954	0.63833	0.735633	1	323	inflammatory response	BP
3014	GO:0006725	0.638341	0.50129	12	4047	cellular aromatic compound metabolic process	BP
3128	GO:0006913	0.640635	0.733316	1	325	nucleocytoplasmic transport	BP
5102	GO:0016020	0.640882	0.493548	15	5024	membrane	CC
11156	GO:0046483	0.642059	0.497302	12	4056	heterocycle metabolic process	BP
10023	GO:0043436	0.642799	0.634976	2	694	oxoacid metabolic process	BP
5301	GO:0016485	0.642925	0.730999	1	327	protein processing	BP
12021	GO:0050801	0.645202	0.728682	1	329	ion homeostasis	BP
12250	GO:0051169	0.645202	0.728682	1	329	nuclear transport	BP
6566	GO:0030334	0.646335	0.727523	1	330	regulation of cell migration	BP
2597	GO:0006082	0.647574	0.629792	2	700	organic acid metabolic process	BP
7781	GO:0032870	0.649712	0.724047	1	333	cellular response to hormone stimulus	BP
10368	GO:0044428	0.650097	0.499954	9	3091	nuclear part	CC
4371	GO:0010605	0.651232	0.553285	4	1409	negative regulation of macromolecule metabolic process	BP
8210	GO:0034109	0.654167	0.719412	1	337	homotypic cell-cell adhesion	BP
10899	GO:0045892	0.655426	0.621162	2	710	negative regulation of transcription, DNA-templated	BP
5751	GO:0019058	0.658567	0.714778	1	341	viral life cycle	BP
7275	GO:0032012	0.660747	0.712461	1	343	regulation of ARF protein signal transduction	BP
7276	GO:0032015	0.660747	0.712461	1	343	regulation of Ran protein signal transduction	BP
7548	GO:0032483	0.660747	0.712461	1	343	regulation of Rab protein signal transduction	BP
7550	GO:0032485	0.660747	0.712461	1	343	regulation of Ral protein signal transduction	BP
7553	GO:0032489	0.660747	0.712461	1	343	regulation of Cdc42 protein signal transduction	BP
9818	GO:0043087	0.660747	0.712461	1	343	regulation of GTPase activity	BP
15976	GO:1901699	0.660747	0.712461	1	343	cellular response to nitrogen compound	BP
7552	GO:0032487	0.661831	0.711303	1	344	regulation of Rap protein signal transduction	BP
10888	GO:0045860	0.662913	0.710145	1	345	positive regulation of protein kinase activity	BP
2297	GO:0005524	0.664352	0.565717	3	1081	ATP binding	MF
4792	GO:0015075	0.665065	0.707829	1	347	ion transmembrane transporter activity	MF
10177	GO:0043933	0.665849	0.518833	5	1780	macromolecular complex subunit organization	BP
3437	GO:0007599	0.666136	0.706672	1	348	hemostasis	BP
13417	GO:0061024	0.666194	0.609111	2	724	membrane organization	BP
8542	GO:0035020	0.667204	0.705514	1	349	regulation of Rac protein signal transduction	BP
14894	GO:0072657	0.667204	0.705514	1	349	protein localization to membrane	BP
10432	GO:0044710	0.667384	0.476303	10	3462	single-organism metabolic process	BP
10393	GO:0044459	0.668798	0.560677	3	1088	plasma membrane part	CC
5505	GO:0016874	0.66933	0.7032	1	351	ligase activity	MF
15594	GO:0098772	0.670729	0.603959	2	730	molecular function regulator	MF
16833	GO:2000145	0.672495	0.69973	1	354	regulation of cell motility	BP
156	GO:0000323	0.673543	0.698573	1	355	lytic vacuole	CC
2411	GO:0005764	0.673543	0.698573	1	355	lysosome	CC
574	GO:0001817	0.674588	0.697417	1	356	regulation of cytokine production	BP
3626	GO:0008289	0.674588	0.697417	1	356	lipid binding	MF
7599	GO:0032559	0.67508	0.553492	3	1098	adenyl ribonucleotide binding	MF
16517	GO:1903507	0.67596	0.597959	2	737	negative regulation of nucleic acid-templated transcription	BP
3058	GO:0006807	0.675978	0.458065	13	4466	nitrogen compound metabolic process	BP
2505	GO:0005912	0.677703	0.69395	1	359	adherens junction	CC
8545	GO:0035023	0.677703	0.69395	1	359	regulation of Rho protein signal transduction	BP
6302	GO:0022607	0.678404	0.522671	4	1457	cellular component assembly	BP
6649	GO:0030554	0.679429	0.548476	3	1105	adenyl nucleotide binding	MF
8118	GO:0033674	0.681812	0.689332	1	363	positive regulation of kinase activity	BP
16242	GO:1902679	0.683321	0.589412	2	747	negative regulation of RNA biosynthetic process	BP
5125	GO:0016070	0.68336	0.463088	9	3169	RNA metabolic process	BP
2747	GO:0006357	0.686181	0.540617	3	1116	regulation of transcription from RNA polymerase II promoter	BP
1104	GO:0002764	0.686877	0.683565	1	368	immune response-regulating signaling pathway	BP
13716	GO:0070161	0.688881	0.681261	1	370	anchoring junction	CC
5103	GO:0016021	0.689212	0.469681	7	2511	integral component of membrane	CC
13666	GO:0070062	0.689693	0.49163	5	1827	extracellular vesicular exosome	CC
16544	GO:1903561	0.689693	0.49163	5	1827	extracellular vesicle	CC
9906	GO:0043230	0.690189	0.491055	5	1828	extracellular organelle	CC
13643	GO:0065010	0.690189	0.491055	5	1828	extracellular membrane-bounded organelle	CC
9703	GO:0042802	0.691267	0.580045	2	758	identical protein binding	MF
9297	GO:0040012	0.695797	0.673208	1	377	regulation of locomotion	BP
11197	GO:0046578	0.702564	0.665176	1	384	regulation of Ras protein signal transduction	BP
5673	GO:0018193	0.703931	0.564807	2	776	peptidyl-amino acid modification	BP
12313	GO:0051270	0.70447	0.662885	1	386	regulation of cellular component movement	BP
6928	GO:0031224	0.70492	0.451534	7	2547	intrinsic component of membrane	CC
12346	GO:0051336	0.706002	0.562279	2	779	regulation of hydrolase activity	BP
3794	GO:0008610	0.708247	0.65831	1	390	lipid biosynthetic process	BP
12300	GO:0051253	0.710107	0.557234	2	785	negative regulation of RNA metabolic process	BP
6335	GO:0022891	0.711049	0.654884	1	393	substrate-specific transmembrane transporter activity	MF
2390	GO:0005737	0.711908	0.418959	21	7110	cytoplasm	CC
2700	GO:0006281	0.711977	0.653743	1	394	DNA repair	BP
2771	GO:0006397	0.718394	0.645772	1	401	mRNA processing	BP
12185	GO:0051056	0.720202	0.6435	1	403	regulation of small GTPase mediated signal transduction	BP
2419	GO:0005773	0.721102	0.642365	1	404	vacuole	CC
12520	GO:0051704	0.721593	0.471465	4	1539	multi-organism process	BP
11652	GO:0048471	0.721999	0.641231	1	405	perinuclear region of cytoplasm	CC
5423	GO:0016740	0.724591	0.467788	4	1545	transferase activity	MF
16819	GO:2000113	0.729311	0.533072	2	814	negative regulation of cellular macromolecule biosynthetic process	BP
8272	GO:0034220	0.732545	0.627669	1	417	ion transmembrane transport	BP
12078	GO:0050878	0.733406	0.626543	1	418	regulation of body fluid levels	BP
4374	GO:0010608	0.734265	0.625418	1	419	posttranscriptional regulation of gene expression	BP
5934	GO:0019725	0.734265	0.625418	1	419	cellular homeostasis	BP
9903	GO:0043227	0.739374	0.396911	24	8102	membrane-bounded organelle	CC
3541	GO:0008152	0.740198	0.391939	23	7800	metabolic process	BP
822	GO:0002252	0.740199	0.617564	1	426	immune effector process	BP
6329	GO:0022857	0.748454	0.60641	1	436	transmembrane transporter activity	MF
5242	GO:0016337	0.750881	0.60308	1	439	single organismal cell-cell adhesion	BP
10934	GO:0045934	0.751704	0.503658	2	850	negative regulation of nucleobase-containing compound metabolic process	BP
2754	GO:0006366	0.755409	0.454677	3	1240	transcription from RNA polymerase II promoter	BP
8448	GO:0034645	0.757317	0.376158	9	3360	cellular macromolecule biosynthetic process	BP
15917	GO:1901566	0.758806	0.592034	1	449	organonitrogen compound biosynthetic process	BP
10221	GO:0044085	0.760185	0.422795	4	1620	cellular component biogenesis	BP
10274	GO:0044249	0.760655	0.364561	11	4040	cellular biosynthetic process	BP
4344	GO:0010558	0.761156	0.490818	2	866	negative regulation of macromolecule biosynthetic process	BP
12253	GO:0051172	0.761737	0.49002	2	867	negative regulation of nitrogen compound metabolic process	BP
5303	GO:0016491	0.767241	0.579988	1	460	oxidoreductase activity	MF
2347	GO:0005654	0.771812	0.379031	6	2365	nucleoplasm	CC
15552	GO:0098602	0.772459	0.572381	1	467	single organism cell adhesion	BP
5454	GO:0016788	0.773929	0.570217	1	469	hydrolase activity, acting on ester bonds	MF
6987	GO:0031327	0.774774	0.47185	2	890	negative regulation of cellular biosynthetic process	BP
10095	GO:0043565	0.777563	0.564823	1	474	sequence-specific DNA binding	MF
15923	GO:1901576	0.777984	0.343229	11	4092	organic substance biosynthetic process	BP
10439	GO:0044723	0.78043	0.560526	1	478	single-organism carbohydrate metabolic process	BP
15922	GO:1901575	0.780748	0.420512	3	1292	organic substance catabolic process	BP
4188	GO:0009890	0.780796	0.46328	2	901	negative regulation of biosynthetic process	BP
57	GO:0000122	0.781141	0.559454	1	479	negative regulation of transcription from RNA polymerase II promoter	BP
9817	GO:0043086	0.78813	0.548795	1	489	negative regulation of catalytic activity	BP
12292	GO:0051241	0.789502	0.546676	1	491	negative regulation of multicellular organismal process	BP
3887	GO:0009059	0.791747	0.333031	9	3461	macromolecule biosynthetic process	BP
6336	GO:0022892	0.792893	0.541397	1	496	substrate-specific transporter activity	MF
11844	GO:0048878	0.793565	0.540344	1	497	chemical homeostasis	BP
3886	GO:0009058	0.79359	0.323637	11	4141	biosynthetic process	BP
2784	GO:0006412	0.794902	0.538243	1	499	translation	BP
8817	GO:0035639	0.796621	0.39827	3	1327	purine ribonucleoside triphosphate binding	MF
9902	GO:0043226	0.797003	0.331611	25	8548	organelle	CC
7590	GO:0032550	0.798376	0.395769	3	1331	purine ribonucleoside binding	MF
618	GO:0001883	0.799249	0.394522	3	1333	purine nucleoside binding	MF
7589	GO:0032549	0.800119	0.393277	3	1335	ribonucleoside binding	MF
10273	GO:0044248	0.800119	0.393277	3	1335	cellular catabolic process	BP
2770	GO:0006396	0.800168	0.52988	1	507	RNA processing	BP
617	GO:0001882	0.802711	0.389554	3	1341	nucleoside binding	MF
7595	GO:0032555	0.803997	0.3877	3	1344	purine ribonucleotide binding	MF
10498	GO:0044877	0.804039	0.42908	2	946	macromolecular complex binding	MF
5582	GO:0017076	0.807815	0.382168	3	1353	purine nucleotide binding	MF
7593	GO:0032553	0.808655	0.380944	3	1355	ribonucleotide binding	MF
7248	GO:0031966	0.811541	0.511331	1	525	mitochondrial membrane	CC
3508	GO:0008092	0.812154	0.510312	1	526	cytoskeletal protein binding	MF
2415	GO:0005768	0.816391	0.503209	1	533	endosome	CC
6292	GO:0022411	0.816391	0.503209	1	533	cellular component disassembly	BP
16713	GO:1990234	0.818179	0.500183	1	536	transferase complex	CC
9865	GO:0043168	0.822951	0.33675	4	1775	anion binding	MF
5126	GO:0016071	0.824016	0.490176	1	546	mRNA metabolic process	BP
12006	GO:0050776	0.8263	0.486207	1	550	regulation of immune response	BP
2392	GO:0005740	0.830781	0.47833	1	558	mitochondrial envelope	CC
10371	GO:0044431	0.831333	0.477351	1	559	Golgi apparatus part	CC
10366	GO:0044425	0.835093	0.2804	8	3259	membrane part	CC
5594	GO:0017111	0.83676	0.46763	1	569	nucleoside-triphosphatase activity	MF
1381	GO:0003676	0.839872	0.279569	7	2924	nucleic acid binding	MF
2337	GO:0005634	0.845857	0.251499	13	4989	nucleus	CC
12354	GO:0051345	0.850579	0.442024	1	596	positive regulation of hydrolase activity	BP
5293	GO:0016462	0.851556	0.440165	1	598	pyrophosphatase activity	MF
2534	GO:0005975	0.852527	0.438312	1	600	carbohydrate metabolic process	BP
5472	GO:0016817	0.852527	0.438312	1	600	hydrolase activity, acting on acid anhydrides	MF
5473	GO:0016818	0.852527	0.438312	1	600	hydrolase activity, acting on acid anhydrides, in phosphorus-containing anhydrides	MF
7260	GO:0031988	0.853537	0.277214	5	2245	membrane-bounded vesicle	CC
10481	GO:0044822	0.858237	0.341424	2	1072	poly(A) RNA binding	MF
10379	GO:0044444	0.85831	0.23357	14	5366	cytoplasmic part	CC
10433	GO:0044711	0.860454	0.337566	2	1078	single-organism biosynthetic process	BP
15428	GO:0097367	0.860837	0.30054	3	1496	carbohydrate derivative binding	MF
2453	GO:0005829	0.865094	0.259762	5	2286	cytosol	CC
5942	GO:0019752	0.865491	0.412915	1	628	carboxylic acid metabolic process	BP
10381	GO:0044446	0.866126	0.222247	15	5722	intracellular organelle part	CC
7255	GO:0031982	0.871519	0.249883	5	2310	vesicle	CC
3884	GO:0009056	0.872077	0.281932	3	1532	catabolic process	BP
1423	GO:0003824	0.875921	0.218519	9	3768	catalytic activity	MF
5107	GO:0016032	0.876941	0.389415	1	655	viral process	BP
10449	GO:0044764	0.879353	0.384326	1	661	multi-organism cellular process	BP
12827	GO:0055085	0.880542	0.3818	1	664	transmembrane transport	BP
5453	GO:0016787	0.883937	0.261715	3	1573	hydrolase activity	MF
2335	GO:0005622	0.884296	0.218136	26	9092	intracellular	CC
10363	GO:0044422	0.886287	0.193947	15	5814	organelle part	CC
12849	GO:0055114	0.890382	0.360411	1	690	oxidation-reduction process	BP
361	GO:0001071	0.890745	0.359606	1	691	nucleic acid binding transcription factor activity	MF
1395	GO:0003700	0.890745	0.359606	1	691	sequence-specific DNA binding transcription factor activity	MF
10353	GO:0044403	0.892182	0.356401	1	695	symbiosis, encompassing mutualism through parasitism	BP
10360	GO:0044419	0.892182	0.356401	1	695	interspecies interaction between organisms	BP
2336	GO:0005623	0.897728	0.212632	28	9669	cell	CC
10396	GO:0044464	0.897728	0.212632	28	9669	cell part	CC
9910	GO:0043234	0.904609	0.188978	6	2829	protein complex	CC
15807	GO:1901135	0.91137	0.311604	1	754	carbohydrate derivative metabolic process	BP
9907	GO:0043231	0.911717	0.159144	20	7491	intracellular membrane-bounded organelle	CC
80	GO:0000166	0.915762	0.204032	3	1704	nucleotide binding	MF
15853	GO:1901265	0.915973	0.203631	3	1705	nucleoside phosphate binding	MF
16177	GO:1902494	0.917914	0.295377	1	777	catalytic complex	CC
9601	GO:0042592	0.933081	0.255586	1	838	homeostatic process	BP
7249	GO:0031967	0.933752	0.253747	1	841	organelle envelope	CC
7253	GO:0031975	0.934195	0.252528	1	843	envelope	CC
10365	GO:0044424	0.9348	0.134052	25	9032	intracellular part	CC
7857	GO:0032991	0.935732	0.131915	7	3385	macromolecular complex	CC
9046	GO:0036094	0.937802	0.160432	3	1823	small molecule binding	MF
1403	GO:0003723	0.939325	0.180687	2	1381	RNA binding	MF
15877	GO:1901363	0.946128	0.108462	9	4186	heterocyclic compound binding	MF
15355	GO:0097159	0.949108	0.103327	9	4212	organic cyclic compound binding	MF
9905	GO:0043229	0.952815	0.0949143	21	8046	intracellular organelle	CC
2437	GO:0005794	0.955387	0.190128	1	958	Golgi apparatus	CC
15915	GO:1901564	0.957894	0.18212	1	975	organonitrogen compound metabolic process	BP
2427	GO:0005783	0.959719	0.176192	1	988	endoplasmic reticulum	CC
15543	GO:0098588	0.994147	0.0383955	1	1538	bounding membrane of organelle	CC
4640	GO:0012505	0.997253	0.0139801	2	2357	endomembrane system	CC
6877	GO:0031090	0.999343	0.0060403	1	2125	organelle membrane	CC
1	GO:0000002	1	0.928179	0	24	mitochondrial genome maintenance	BP
3	GO:0000009	1	0.993815	0	2	alpha-1,6-mannosyltransferase activity	MF
4	GO:0000010	1	0.993815	0	2	trans-hexaprenyltranstransferase activity	MF
5	GO:0000012	1	0.978513	0	7	single strand break repair	BP
6	GO:0000014	1	0.978513	0	7	single-stranded DNA endodeoxyribonuclease activity	MF
7	GO:0000015	1	0.990736	0	3	phosphopyruvate hydratase complex	CC
8	GO:0000018	1	0.869463	0	45	regulation of DNA recombination	BP
9	GO:0000019	1	0.987666	0	4	regulation of mitotic recombination	BP
10	GO:0000022	1	0.981555	0	6	mitotic spindle elongation	BP
11	GO:0000023	1	0.996903	0	1	maltose metabolic process	BP
12	GO:0000026	1	0.990736	0	3	alpha-1,2-mannosyltransferase activity	MF
13	GO:0000027	1	0.987666	0	4	ribosomal large subunit assembly	BP
14	GO:0000028	1	0.972457	0	9	ribosomal small subunit assembly	BP
15	GO:0000030	1	0.939791	0	20	mannosyltransferase activity	MF
16	GO:0000033	1	0.990736	0	3	alpha-1,3-mannosyltransferase activity	MF
17	GO:0000036	1	0.996903	0	1	ACP phosphopantetheine attachment site binding involved in fatty acid biosynthetic process	MF
18	GO:0000038	1	0.957474	0	14	very long-chain fatty acid metabolic process	BP
19	GO:0000041	1	0.814359	0	66	transition metal ion transport	BP
20	GO:0000042	1	0.966436	0	11	protein targeting to Golgi	BP
21	GO:0000045	1	0.842786	0	55	autophagic vacuole assembly	BP
22	GO:0000046	1	0.981555	0	6	autophagic vacuole fusion	BP
23	GO:0000049	1	0.885861	0	39	tRNA binding	MF
24	GO:0000050	1	0.97548	0	8	urea cycle	BP
25	GO:0000052	1	0.97548	0	8	citrulline metabolic process	BP
26	GO:0000053	1	0.996903	0	1	argininosuccinate metabolic process	BP
27	GO:0000054	1	0.981555	0	6	ribosomal subunit export from nucleus	BP
28	GO:0000055	1	0.987666	0	4	ribosomal large subunit export from nucleus	BP
29	GO:0000056	1	0.990736	0	3	ribosomal small subunit export from nucleus	BP
30	GO:0000059	1	0.993815	0	2	protein import into nucleus, docking	BP
32	GO:0000062	1	0.951544	0	16	fatty-acyl-CoA binding	MF
33	GO:0000064	1	0.993815	0	2	L-ornithine transmembrane transporter activity	MF
34	GO:0000066	1	0.996903	0	1	mitochondrial ornithine transport	BP
37	GO:0000076	1	0.966436	0	11	DNA replication checkpoint	BP
41	GO:0000083	1	0.928179	0	24	regulation of transcription involved in G1/S transition of mitotic cell cycle	BP
43	GO:0000095	1	0.996903	0	1	S-adenosyl-L-methionine transmembrane transporter activity	MF
44	GO:0000096	1	0.899754	0	34	sulfur amino acid metabolic process	BP
45	GO:0000097	1	0.954505	0	15	sulfur amino acid biosynthetic process	BP
46	GO:0000098	1	0.966436	0	11	sulfur amino acid catabolic process	BP
47	GO:0000099	1	0.984606	0	5	sulfur amino acid transmembrane transporter activity	MF
48	GO:0000101	1	0.987666	0	4	sulfur amino acid transport	BP
49	GO:0000103	1	0.984606	0	5	sulfate assimilation	BP
50	GO:0000104	1	0.987666	0	4	succinate dehydrogenase activity	MF
51	GO:0000105	1	0.993815	0	2	histidine biosynthetic process	BP
53	GO:0000110	1	0.993815	0	2	nucleotide-excision repair factor 1 complex	CC
54	GO:0000117	1	0.996903	0	1	regulation of transcription involved in G2/M transition of mitotic cell cycle	BP
55	GO:0000118	1	0.866759	0	46	histone deacetylase complex	CC
56	GO:0000120	1	0.987666	0	4	RNA polymerase I transcription factor complex	CC
58	GO:0000123	1	0.784409	0	78	histone acetyltransferase complex	CC
59	GO:0000124	1	0.981555	0	6	SAGA complex	CC
60	GO:0000125	1	0.981555	0	6	PCAF complex	CC
61	GO:0000126	1	0.996903	0	1	transcription factor TFIIIB complex	CC
62	GO:0000127	1	0.981555	0	6	transcription factor TFIIIC complex	CC
64	GO:0000137	1	0.984606	0	5	Golgi cis cisterna	CC
65	GO:0000138	1	0.987666	0	4	Golgi trans cisterna	CC
66	GO:0000139	1	0.243546	0	446	Golgi membrane	CC
67	GO:0000145	1	0.966436	0	11	exocyst	CC
68	GO:0000146	1	0.966436	0	11	microfilament motor activity	MF
69	GO:0000149	1	0.791794	0	75	SNARE binding	MF
70	GO:0000150	1	0.996903	0	1	recombinase activity	MF
71	GO:0000151	1	0.578545	0	175	ubiquitin ligase complex	CC
72	GO:0000152	1	0.894172	0	36	nuclear ubiquitin ligase complex	CC
73	GO:0000153	1	0.969442	0	10	cytoplasmic ubiquitin ligase complex	CC
74	GO:0000154	1	0.951544	0	16	rRNA modification	BP
75	GO:0000155	1	0.996903	0	1	phosphorelay sensor kinase activity	MF
76	GO:0000159	1	0.948593	0	17	protein phosphatase type 2A complex	CC
77	GO:0000160	1	0.990736	0	3	phosphorelay signal transduction system	BP
78	GO:0000164	1	0.97548	0	8	protein phosphatase type 1 complex	CC
81	GO:0000171	1	0.993815	0	2	ribonuclease MRP activity	MF
82	GO:0000172	1	0.993815	0	2	ribonuclease MRP complex	CC
83	GO:0000173	1	0.996903	0	1	inactivation of MAPK activity involved in osmosensory signaling pathway	BP
84	GO:0000175	1	0.919561	0	27	3'-5'-exoribonuclease activity	MF
85	GO:0000176	1	0.969442	0	10	nuclear exosome (RNase complex)	CC
86	GO:0000177	1	0.972457	0	9	cytoplasmic exosome (RNase complex)	CC
87	GO:0000178	1	0.936875	0	21	exosome (RNase complex)	CC
88	GO:0000179	1	0.987666	0	4	rRNA (adenine-N6,N6-)-dimethyltransferase activity	MF
89	GO:0000182	1	0.978513	0	7	rDNA binding	MF
90	GO:0000183	1	0.936875	0	21	chromatin silencing at rDNA	BP
91	GO:0000184	1	0.696453	0	116	nuclear-transcribed mRNA catabolic process, nonsense-mediated decay	BP
92	GO:0000185	1	0.978513	0	7	activation of MAPKKK activity	BP
93	GO:0000186	1	0.850704	0	52	activation of MAPKK activity	BP
94	GO:0000187	1	0.746134	0	94	activation of MAPK activity	BP
95	GO:0000188	1	0.931069	0	23	inactivation of MAPK activity	BP
96	GO:0000189	1	0.993815	0	2	MAPK import into nucleus	BP
97	GO:0000209	1	0.560583	0	185	protein polyubiquitination	BP
98	GO:0000210	1	0.996903	0	1	NAD+ diphosphatase activity	MF
99	GO:0000212	1	0.981555	0	6	meiotic spindle organization	BP
100	GO:0000213	1	0.990736	0	3	tRNA-intron endonuclease activity	MF
101	GO:0000214	1	0.990736	0	3	tRNA-intron endonuclease complex	CC
102	GO:0000215	1	0.996903	0	1	tRNA 2'-phosphotransferase activity	MF
104	GO:0000220	1	0.990736	0	3	vacuolar proton-transporting V-type ATPase, V0 domain	CC
105	GO:0000221	1	0.996903	0	1	vacuolar proton-transporting V-type ATPase, V1 domain	CC
106	GO:0000224	1	0.996903	0	1	peptide-N4-(N-acetyl-beta-glucosaminyl)asparagine amidase activity	MF
107	GO:0000225	1	0.996903	0	1	N-acetylglucosaminylphosphatidylinositol deacetylase activity	MF
110	GO:0000229	1	0.993815	0	2	cytoplasmic chromosome	CC
111	GO:0000235	1	0.990736	0	3	astral microtubule	CC
112	GO:0000242	1	0.948593	0	17	pericentriolar material	CC
113	GO:0000243	1	0.996903	0	1	commitment complex	CC
114	GO:0000244	1	0.966436	0	11	spliceosomal tri-snRNP complex assembly	BP
115	GO:0000245	1	0.872175	0	44	spliceosomal complex assembly	BP
116	GO:0000246	1	0.996903	0	1	delta24(24-1) sterol reductase activity	MF
117	GO:0000247	1	0.996903	0	1	C-8 sterol isomerase activity	MF
118	GO:0000248	1	0.996903	0	1	C-5 sterol desaturase activity	MF
119	GO:0000250	1	0.996903	0	1	lanosterol synthase activity	MF
120	GO:0000253	1	0.996903	0	1	3-keto sterol reductase activity	MF
121	GO:0000254	1	0.996903	0	1	C-4 methylsterol oxidase activity	MF
122	GO:0000255	1	0.990736	0	3	allantoin metabolic process	BP
123	GO:0000257	1	0.996903	0	1	nitrilase activity	MF
124	GO:0000262	1	0.996903	0	1	mitochondrial chromosome	CC
125	GO:0000266	1	0.939791	0	20	mitochondrial fission	BP
126	GO:0000268	1	0.984606	0	5	peroxisome targeting sequence binding	MF
[truncated: 15,374 more rows]

## Sheet: RS 2Gy 24h
	category	over_represented_pvalue	under_represented_pvalue	numDEInCat	numInCat	term	ontology
10853	GO:0045786	1.11457e-08	1	17	389	negative regulation of cell cycle	BP
3131	GO:0006915	1.90496e-08	1	30	1250	apoptotic process	BP
4637	GO:0012501	2.50808e-08	1	30	1265	programmed cell death	BP
3587	GO:0008219	5.67366e-08	1	30	1311	cell death	BP
5203	GO:0016265	5.97565e-08	1	30	1314	death	BP
11676	GO:0048523	1.83104e-07	1	43	2553	negative regulation of cellular process	BP
4351	GO:0010564	5.56195e-07	1	15	395	regulation of cell cycle process	BP
14762	GO:0072332	6.16759e-07	1	7	62	intrinsic apoptotic signaling pathway by p53 class mediator	BP
4596	GO:0010948	6.43933e-07	1	11	202	negative regulation of cell cycle process	BP
11672	GO:0048519	7.00502e-07	1	44	2773	negative regulation of biological process	BP
10929	GO:0045930	7.45577e-07	1	11	205	negative regulation of mitotic cell cycle	BP
3238	GO:0007093	8.12639e-07	1	10	165	mitotic cell cycle checkpoint	BP
10889	GO:0045862	1.12453e-06	1	12	260	positive regulation of proteolysis	BP
12523	GO:0051716	2.00114e-06	0.999999	52	3742	cellular response to stimulus	BP
11675	GO:0048522	2.0499e-06	0.999999	43	2773	positive regulation of cellular process	BP
36	GO:0000075	2.12286e-06	1	11	228	cell cycle checkpoint	BP
12088	GO:0050896	2.24854e-06	0.999999	58	4459	response to stimulus	BP
12531	GO:0051726	2.56553e-06	0.999999	19	702	regulation of cell cycle	BP
14761	GO:0072331	3.07148e-06	1	9	149	signal transduction by p53 class mediator	BP
7512	GO:0032436	3.1996e-06	1	6	51	positive regulation of proteasomal ubiquitin-dependent protein catabolic process	BP
9750	GO:0042981	3.8004e-06	0.999999	22	938	regulation of apoptotic process	BP
3365	GO:0007346	4.11672e-06	0.999999	13	348	regulation of mitotic cell cycle	BP
9810	GO:0043067	4.29131e-06	0.999999	22	945	regulation of programmed cell death	BP
15989	GO:1901800	4.50016e-06	1	6	54	positive regulation of proteasomal protein catabolic process	BP
7510	GO:0032434	6.10797e-06	0.999999	8	122	regulation of proteasomal ubiquitin-dependent protein catabolic process	BP
4593	GO:0010941	7.99078e-06	0.999998	22	982	regulation of cell death	BP
16352	GO:1903052	9.77504e-06	0.999999	8	130	positive regulation of proteolysis involved in cellular protein catabolic process	BP
16468	GO:1903364	1.09378e-05	0.999999	8	132	positive regulation of cellular protein catabolic process	BP
10454	GO:0044772	1.29797e-05	0.999998	13	387	mitotic cell cycle phase transition	BP
8067	GO:0033554	1.39473e-05	0.999996	25	1260	cellular response to stress	BP
3165	GO:0006974	1.42863e-05	0.999997	17	648	cellular response to DNA damage stimulus	BP
4128	GO:0009628	1.51713e-05	0.999996	17	651	response to abiotic stimulus	BP
12222	GO:0051130	1.73024e-05	0.999996	16	589	positive regulation of cellular component organization	BP
10453	GO:0044770	1.84357e-05	0.999996	13	400	cell cycle phase transition	BP
6450	GO:0030162	1.91511e-05	0.999996	14	463	regulation of proteolysis	BP
16030	GO:1901991	1.9633e-05	0.999998	8	143	negative regulation of mitotic cell cycle phase transition	BP
4067	GO:0009314	2.03139e-05	0.999997	11	289	response to radiation	BP
9684	GO:0042771	2.08998e-05	0.999999	5	42	intrinsic apoptotic signaling pathway in response to DNA damage by p53 class mediator	BP
15129	GO:0090224	2.16562e-05	0.999999	4	21	regulation of spindle organization	BP
12014	GO:0050794	2.19601e-05	0.999992	68	6044	regulation of cellular process	BP
16027	GO:1901988	2.51826e-05	0.999997	8	148	negative regulation of cell cycle phase transition	BP
6986	GO:0031325	2.60965e-05	0.999991	30	1749	positive regulation of cellular metabolic process	BP
8448	GO:0034644	2.63442e-05	0.999999	5	44	cellular response to UV	BP
11671	GO:0048518	2.667e-05	0.99999	45	3260	positive regulation of biological process	BP
3258	GO:0007154	2.85329e-05	0.999989	45	3268	cell communication	BP
16029	GO:1901990	3.18097e-05	0.999996	9	199	regulation of mitotic cell cycle phase transition	BP
2141	GO:0005125	3.30351e-05	0.999997	6	76	cytokine activity	MF
15365	GO:0097193	3.36934e-05	0.999995	10	251	intrinsic apoptotic signaling pathway	BP
4371	GO:0010604	3.97883e-05	0.999986	29	1695	positive regulation of macromolecule metabolic process	BP
13637	GO:0065007	4.4412e-05	0.999984	71	6564	biological regulation	BP
12290	GO:0051246	4.55269e-05	0.999984	27	1526	regulation of protein metabolic process	BP
16026	GO:1901987	4.67147e-05	0.999993	9	209	regulation of cell cycle phase transition	BP
12010	GO:0050789	4.68107e-05	0.999983	69	6289	regulation of biological process	BP
14196	GO:0071214	4.81419e-05	0.999994	8	162	cellular response to abiotic stimulus	BP
6992	GO:0031331	5.82185e-05	0.999991	9	215	positive regulation of cellular catabolic process	BP
10725	GO:0045569	6.48628e-05	1	2	2	TRAIL binding	MF
3622	GO:0008283	7.18662e-05	0.999977	22	1131	cell proliferation	BP
13475	GO:0061136	7.66155e-05	0.99999	8	173	regulation of proteasomal protein catabolic process	BP
3216	GO:0007052	8.58504e-05	0.999994	5	56	mitotic spindle organization	BP
13894	GO:0070507	8.59391e-05	0.999992	6	90	regulation of microtubule cytoskeleton organization	BP
7395	GO:0032268	8.70758e-05	0.99997	25	1404	regulation of cellular protein metabolic process	BP
10854	GO:0045787	8.85036e-05	0.999986	9	227	positive regulation of cell cycle	BP
14328	GO:0071453	9.71604e-05	0.999991	6	92	cellular response to oxygen levels	BP
12291	GO:0051247	0.000100494	0.999969	19	911	positive regulation of protein metabolic process	BP
8649	GO:0035295	0.000107048	0.999978	11	347	tube development	BP
3150	GO:0006950	0.000108292	0.999957	35	2374	response to stress	BP
10823	GO:0045732	0.000122403	0.999982	8	185	positive regulation of protein catabolic process	BP
6285	GO:0022402	0.000124891	0.99996	20	1007	cell cycle process	BP
15362	GO:0097190	0.000128258	0.999969	13	483	apoptotic signaling pathway	BP
3808	GO:0008630	0.000130365	0.999987	6	97	intrinsic apoptotic signaling pathway in response to DNA damage	BP
108	GO:0000226	0.000133948	0.999975	10	296	microtubule cytoskeleton organization	BP
4090	GO:0009411	0.000145929	0.999985	6	99	response to UV	BP
4132	GO:0009636	0.000145929	0.999985	6	99	response to toxic substance	BP
12220	GO:0051128	0.000154052	0.999945	24	1365	regulation of cellular component organization	BP
14345	GO:0071478	0.00016293	0.999983	6	101	cellular response to radiation	BP
260	GO:0000780	0.000175248	0.999996	3	14	condensed nuclear chromosome, centromeric region	CC
14349	GO:0071482	0.000175324	0.999987	5	65	cellular response to light stimulus	BP
7794	GO:0032886	0.000212346	0.999977	6	106	regulation of microtubule-based process	BP
4195	GO:0009896	0.00021342	0.999961	9	255	positive regulation of catabolic process	BP
16349	GO:1903047	0.000215771	0.999937	16	728	mitotic cell cycle process	BP
3623	GO:0008284	0.000229514	0.999945	12	444	positive regulation of cell proliferation	BP
10423	GO:0044700	0.000234721	0.999898	42	3206	single organism signaling	BP
6354	GO:0023052	0.000238244	0.999897	42	3208	signaling	BP
14355	GO:0071496	0.00028244	0.999953	8	209	cellular response to external stimulus	BP
4192	GO:0009893	0.000297122	0.999877	32	2188	positive regulation of metabolic process	BP
12996	GO:0060236	0.000321676	0.999991	3	17	regulation of mitotic spindle organization	BP
10479	GO:0044819	0.000322942	0.999972	5	74	mitotic G1/S transition checkpoint	BP
12550	GO:0051782	0.000322942	0.999972	5	74	negative regulation of cell division	BP
7397	GO:0032270	0.00034034	0.999892	17	837	positive regulation of cellular protein metabolic process	BP
40	GO:0000082	0.000352672	0.99994	8	216	G1/S transition of mitotic cell cycle	BP
13639	GO:0065009	0.000353335	0.999861	27	1720	regulation of molecular function	BP
39	GO:0000079	0.000365709	0.999967	5	76	regulation of cyclin-dependent protein serine/threonine kinase activity	BP
11647	GO:0048468	0.000384017	0.999866	20	1095	cell development	BP
316	GO:0000942	0.00038508	0.999998	2	4	condensed nuclear chromosome outer kinetochore	CC
9853	GO:0043146	0.00038508	0.999998	2	4	spindle stabilization	BP
10486	GO:0044843	0.000398818	0.99993	8	220	cell cycle G1/S phase transition	BP
9372	GO:0042127	0.000401769	0.999871	17	849	regulation of cell proliferation	BP
6159	GO:0021700	0.000415415	0.999949	6	120	developmental maturation	BP
8929	GO:0035850	0.000453046	0.999986	3	19	epithelial cell differentiation involved in kidney development	BP
12329	GO:0051297	0.000463956	0.999956	5	80	centrosome organization	BP
4398	GO:0010639	0.000491367	0.999911	8	227	negative regulation of organelle organization	BP
11648	GO:0048469	0.000519957	0.999949	5	82	cell maturation	BP
7645	GO:0032633	0.000529883	0.999982	3	20	interleukin-4 production	BP
15986	GO:1901797	0.000529883	0.999982	3	20	negative regulation of signal transduction by p53 class mediator	BP
739	GO:0002064	0.000538873	0.99993	6	126	epithelial cell development	BP
3269	GO:0007165	0.000542299	0.999756	39	2994	signal transduction	BP
14330	GO:0071456	0.000580899	0.999942	5	84	cellular response to hypoxia	BP
16350	GO:1903050	0.000583941	0.999892	8	233	regulation of proteolysis involved in cellular protein catabolic process	BP
6843	GO:0031023	0.000647056	0.999933	5	86	microtubule organizing center organization	BP
9099	GO:0036294	0.000647056	0.999933	5	86	cellular response to decreased oxygen levels	BP
9811	GO:0043068	0.000649949	0.999837	11	428	positive regulation of programmed cell death	BP
16466	GO:1903362	0.000690176	0.999869	8	239	regulation of cellular protein catabolic process	BP
13884	GO:0070482	0.000736954	0.999878	7	185	response to oxygen levels	BP
3213	GO:0007049	0.000756022	0.999709	22	1333	cell cycle	BP
13405	GO:0061005	0.000808848	0.999968	3	23	cell differentiation involved in kidney development	BP
7105	GO:0031577	0.000809023	0.99994	4	52	spindle checkpoint	BP
4594	GO:0010942	0.000816773	0.999789	11	440	positive regulation of cell death	BP
467	GO:0001578	0.000919006	0.999962	3	24	microtubule bundle formation	BP
2167	GO:0005164	0.000919006	0.999962	3	24	tumor necrosis factor receptor binding	MF
16823	GO:2000134	0.000923752	0.999897	5	93	negative regulation of G1/S transition of mitotic cell cycle	BP
7704	GO:0032736	0.000952578	0.99999	2	6	positive regulation of interleukin-13 production	BP
132	GO:0000278	0.000955833	0.999678	16	833	mitotic cell cycle	BP
4118	GO:0009605	0.000958069	0.999639	20	1176	response to external stimulus	BP
16267	GO:1902807	0.000969495	0.99989	5	94	negative regulation of cell cycle G1/S phase transition	BP
12221	GO:0051129	0.000987907	0.999757	10	381	negative regulation of cellular component organization	BP
6890	GO:0031109	0.00100056	0.999921	4	55	microtubule polymerization or depolymerization	BP
12333	GO:0051302	0.00100416	0.999824	7	195	regulation of cell division	BP
7770	GO:0032835	0.00103824	0.999955	3	25	glomerulus development	BP
38	GO:0000077	0.00104726	0.999846	6	143	DNA damage checkpoint	BP
9775	GO:0043009	0.00104855	0.99974	10	384	chordate embryonic development	BP
16623	GO:1903829	0.00106575	0.999811	7	197	positive regulation of cellular protein localization	BP
10455	GO:0044773	0.00106601	0.999877	5	96	mitotic DNA damage checkpoint	BP
3243	GO:0007098	0.00107092	0.999914	4	56	centrosome cycle	BP
3215	GO:0007051	0.00111686	0.99987	5	97	spindle organization	BP
16621	GO:1903827	0.00112997	0.999741	9	321	regulation of cellular protein localization	BP
4167	GO:0009792	0.00115641	0.99971	10	389	embryo development ending in birth or egg hatching	BP
8761	GO:0035556	0.00118749	0.999509	24	1566	intracellular signal transduction	BP
9458	GO:0042325	0.0012599	0.999564	16	855	regulation of phosphorylation	BP
9860	GO:0043161	0.00128592	0.9997	9	327	proteasome-mediated ubiquitin-dependent protein catabolic process	BP
3343	GO:0007275	0.00129789	0.9994	34	2582	multicellular organismal development	BP
5300	GO:0016485	0.00131353	0.999693	9	328	protein processing	BP
2709	GO:0006290	0.00132659	0.999982	2	7	pyrimidine dimer repair	BP
7534	GO:0032464	0.00132659	0.999982	2	7	positive regulation of protein homooligomerization	BP
12415	GO:0051488	0.00132659	0.999982	2	7	activation of anaphase-promoting complex activity	BP
12791	GO:0055015	0.00132659	0.999982	2	7	ventricular cardiac muscle cell development	BP
14079	GO:0070914	0.00132659	0.999982	2	7	UV-damage excision repair	BP
4123	GO:0009612	0.00139856	0.999828	5	102	response to mechanical stimulus	BP
10456	GO:0044774	0.00139856	0.999828	5	102	mitotic DNA integrity checkpoint	BP
7101	GO:0031570	0.00143458	0.999775	6	152	DNA integrity checkpoint	BP
12552	GO:0051784	0.00147557	0.99987	4	61	negative regulation of nuclear division	BP
9459	GO:0042326	0.00151507	0.999674	8	270	negative regulation of phosphorylation	BP
9809	GO:0043066	0.00153171	0.999545	12	550	negative regulation of apoptotic process	BP
42	GO:0000086	0.00153381	0.999756	6	154	G2/M transition of mitotic cell cycle	BP
6443	GO:0030154	0.00153388	0.999319	28	1987	cell differentiation	BP
7396	GO:0032269	0.0015555	0.999537	12	551	negative regulation of cellular protein metabolic process	BP
9408	GO:0042221	0.00156122	0.999298	29	2090	response to chemical	BP
9942	GO:0043281	0.00158535	0.999746	6	155	regulation of cysteine-type endopeptidase activity involved in apoptotic process	BP
10485	GO:0044839	0.00158535	0.999746	6	155	cell cycle G2/M phase transition	BP
6984	GO:0031323	0.0015912	0.999222	45	3829	regulation of cellular metabolic process	BP
4515	GO:0010830	0.00161134	0.999918	3	29	regulation of myotube differentiation	BP
9812	GO:0043069	0.00170473	0.999486	12	557	negative regulation of programmed cell death	BP
10226	GO:0044092	0.00171553	0.999456	13	635	negative regulation of molecular function	BP
12692	GO:0052548	0.00171806	0.999669	7	214	regulation of endopeptidase activity	BP
309	GO:0000922	0.00172954	0.999776	5	107	spindle pole	CC
4317	GO:0010498	0.00175305	0.999572	9	342	proteasomal protein catabolic process	BP
258	GO:0000778	0.00175947	0.999972	2	8	condensed nuclear chromosome kinetochore	CC
7662	GO:0032656	0.00175947	0.999972	2	8	regulation of interleukin-13 production	BP
8697	GO:0035404	0.00175947	0.999972	2	8	histone-serine phosphorylation	BP
6990	GO:0031329	0.00176273	0.999498	11	484	regulation of cellular catabolic process	BP
14597	GO:0072006	0.00176377	0.999837	4	64	nephron development	BP
654	GO:0001933	0.00181165	0.999647	7	216	negative regulation of protein phosphorylation	BP
11708	GO:0048585	0.00185149	0.999356	15	803	negative regulation of response to stimulus	BP
11701	GO:0048565	0.00186793	0.999825	4	65	digestive tract development	BP
16776	GO:2000026	0.00187428	0.999347	15	804	regulation of multicellular organismal development	BP
9816	GO:0043086	0.00194285	0.999439	11	490	negative regulation of catalytic activity	BP
4406	GO:0010648	0.00195759	0.999341	14	725	negative regulation of cell communication	BP
12783	GO:0055006	0.0019592	0.999893	3	31	cardiac cell development	BP
2825	GO:0006469	0.00198404	0.999668	6	162	negative regulation of protein kinase activity	BP
12691	GO:0052547	0.00201073	0.999601	7	220	regulation of peptidase activity	BP
303	GO:0000910	0.00203312	0.999727	5	111	cytokinesis	BP
16818	GO:2000116	0.00204667	0.999655	6	163	regulation of cysteine-type endopeptidase activity	BP
7247	GO:0031960	0.00208891	0.999798	4	67	response to corticosteroid	BP
2853	GO:0006508	0.00209568	0.999236	16	898	proteolysis	BP
10741	GO:0045595	0.00211549	0.999254	15	814	regulation of cell differentiation	BP
11209	GO:0046605	0.0021493	0.999878	3	32	regulation of centrosome cycle	BP
3192	GO:0007017	0.00215627	0.999411	10	423	microtubule-based process	BP
9808	GO:0043065	0.00219384	0.999399	10	424	positive regulation of apoptotic process	BP
7637	GO:0032616	0.00225028	0.999958	2	9	interleukin-13 production	BP
7711	GO:0032753	0.00225028	0.999958	2	9	positive regulation of interleukin-4 production	BP
11770	GO:0048711	0.00225028	0.999958	2	9	positive regulation of astrocyte differentiation	BP
12332	GO:0051301	0.00227638	0.999329	11	500	cell division	BP
2824	GO:0006468	0.00236992	0.999099	17	996	protein phosphorylation	BP
11777	GO:0048731	0.00238941	0.998881	30	2250	system development	BP
13194	GO:0060548	0.00242517	0.999237	12	581	negative regulation of cell death	BP
6991	GO:0031330	0.00246531	0.999654	5	116	negative regulation of cellular catabolic process	BP
7565	GO:0032502	0.00251321	0.998759	38	3114	developmental process	BP
7759	GO:0032813	0.00256296	0.999845	3	34	tumor necrosis factor receptor superfamily binding	MF
12292	GO:0051248	0.00267699	0.999147	12	588	negative regulation of protein metabolic process	BP
12850	GO:0055123	0.00271916	0.999716	4	72	digestive system development	BP
16191	GO:1902532	0.00274785	0.999348	8	297	negative regulation of intracellular signal transduction	BP
13127	GO:0060429	0.00275274	0.99912	12	590	epithelium development	BP
9683	GO:0042770	0.00275468	0.999603	5	119	signal transduction in response to DNA damage	BP
16783	GO:2000045	0.00275468	0.999603	5	119	regulation of G1/S transition of mitotic cell cycle	BP
6891	GO:0031110	0.00278695	0.999826	3	35	regulation of microtubule polymerization or depolymerization	BP
4259	GO:0010225	0.00279806	0.999941	2	10	response to UV-C	BP
12888	GO:0060045	0.00279806	0.999941	2	10	positive regulation of cardiac muscle cell proliferation	BP
13216	GO:0060576	0.00279806	0.999941	2	10	intestinal epithelial cell development	BP
13286	GO:0060707	0.00279806	0.999941	2	10	trophoblast giant cell differentiation	BP
14527	GO:0071850	0.00279806	0.999941	2	10	mitotic cell cycle arrest	BP
8118	GO:0033673	0.00283878	0.999488	6	174	negative regulation of kinase activity	BP
3132	GO:0006919	0.00285923	0.999697	4	73	activation of cysteine-type endopeptidase activity involved in apoptotic process	BP
7102	GO:0031571	0.00285923	0.999697	4	73	mitotic G1 DNA damage checkpoint	BP
12287	GO:0051239	0.00288841	0.998799	20	1288	regulation of multicellular organismal process	BP
7004	GO:0031344	0.00291248	0.999382	7	235	regulation of cell projection organization	BP
10422	GO:0044699	0.00295422	0.99874	75	7820	single-organism process	BP
10459	GO:0044783	0.00300416	0.999677	4	74	G1 DNA damage checkpoint	BP
10888	GO:0045861	0.00309005	0.999433	6	177	negative regulation of proteolysis	BP
16266	GO:1902806	0.00317783	0.999526	5	123	regulation of cell cycle G1/S phase transition	BP
4187	GO:0009888	0.00325174	0.99876	16	938	tissue development	BP
145	GO:0000302	0.00329056	0.999505	5	124	response to reactive oxygen species	BP
15033	GO:0090068	0.00335761	0.999374	6	180	positive regulation of cell cycle process	BP
6761	GO:0030855	0.00336512	0.999175	8	307	epithelial cell differentiation	BP
10447	GO:0044763	0.00340017	0.998414	70	7131	single-organism cellular process	BP
12381	GO:0051412	0.00340189	0.999919	2	11	response to corticosterone	BP
12788	GO:0055012	0.00340189	0.999919	2	11	ventricular cardiac muscle cell differentiation	BP
12797	GO:0055023	0.00340189	0.999919	2	11	positive regulation of cardiac muscle tissue growth	BP
10451	GO:0044767	0.00361167	0.998178	37	3063	single-organism developmental process	BP
5809	GO:0019220	0.00372621	0.998558	16	951	regulation of phosphate metabolic process	BP
16190	GO:1902531	0.00373131	0.998477	18	1131	regulation of intracellular signal transduction	BP
11706	GO:0048583	0.00377629	0.998185	29	2212	regulation of response to stimulus	BP
15985	GO:1901796	0.00380191	0.999734	3	39	regulation of signal transduction by p53 class mediator	BP
15374	GO:0097202	0.00380465	0.999562	4	79	activation of cysteine-type endopeptidase activity	BP
12639	GO:0051962	0.00384152	0.999263	6	185	positive regulation of nervous system development	BP
2142	GO:0005126	0.00389787	0.99939	5	129	cytokine receptor binding	MF
3266	GO:0007162	0.00389787	0.99939	5	129	negative regulation of cell adhesion	BP
12551	GO:0051783	0.00389787	0.99939	5	129	regulation of nuclear division	BP
14944	GO:0080090	0.00392872	0.997973	42	3640	regulation of primary metabolic process	BP
4601	GO:0010955	0.00394421	0.999239	6	186	negative regulation of protein processing	BP
13023	GO:0060284	0.00394911	0.998909	9	386	regulation of cell development	BP
12779	GO:0055001	0.00398047	0.999536	4	80	muscle cell development	BP
16795	GO:2000060	0.00398047	0.999536	4	80	positive regulation of protein ubiquitination involved in ubiquitin-dependent protein catabolic process	BP
12233	GO:0051146	0.00402835	0.999364	5	130	striated muscle cell differentiation	BP
7532	GO:0032462	0.00406083	0.999893	2	12	regulation of protein homooligomerization	BP
11769	GO:0048710	0.00406083	0.999893	2	12	regulation of astrocyte differentiation	BP
12799	GO:0055025	0.00406083	0.999893	2	12	positive regulation of cardiac muscle tissue development	BP
3239	GO:0007094	0.00408634	0.999706	3	40	mitotic spindle assembly checkpoint	BP
10930	GO:0045931	0.00416172	0.999509	4	81	positive regulation of mitotic cell cycle	BP
12252	GO:0051174	0.00417131	0.998366	16	962	regulation of phosphorus metabolic process	BP
2446	GO:0005813	0.00422475	0.998821	9	390	centrosome	CC
2450	GO:0005819	0.0042792	0.999026	7	252	spindle	CC
3189	GO:0007010	0.00430808	0.998475	13	706	cytoskeleton organization	BP
9399	GO:0042176	0.00432336	0.998894	8	320	regulation of protein catabolic process	BP
6985	GO:0031324	0.00435472	0.998084	21	1430	negative regulation of cellular metabolic process	BP
14189	GO:0071173	0.00438337	0.999676	3	41	spindle assembly checkpoint	BP
653	GO:0001932	0.00441208	0.998434	13	708	regulation of protein phosphorylation	BP
12354	GO:0051348	0.00446739	0.998975	7	254	negative regulation of transferase activity	BP
3214	GO:0007050	0.00448853	0.999111	6	191	cell cycle arrest	BP
11746	GO:0048666	0.00452596	0.998538	11	547	neuron development	BP
5228	GO:0016310	0.00456129	0.99802	20	1340	phosphorylation	BP
9691	GO:0042787	0.00458168	0.999254	5	134	protein ubiquitination involved in ubiquitin-dependent protein catabolic process	BP
4193	GO:0009894	0.00465123	0.998492	11	549	regulation of catabolic process	BP
10221	GO:0044087	0.0046663	0.998677	9	396	regulation of cellular component biogenesis	BP
12240	GO:0051153	0.00469319	0.999644	3	42	regulation of striated muscle cell differentiation	BP
4093	GO:0009416	0.00472112	0.999055	6	193	response to light stimulus	BP
315	GO:0000940	0.00477398	0.999861	2	13	condensed chromosome outer kinetochore	CC
12652	GO:0051984	0.00477398	0.999861	2	13	positive regulation of chromosome segregation	BP
13121	GO:0060421	0.00477398	0.999861	2	13	positive regulation of heart growth	BP
13215	GO:0060575	0.00477398	0.999861	2	13	intestinal epithelial cell differentiation	BP
13553	GO:0061384	0.00477398	0.999861	2	13	heart trabecula morphogenesis	BP
15388	GO:0097237	0.00477398	0.999861	2	13	cellular response to toxic substance	BP
12011	GO:0050790	0.00480425	0.997866	21	1442	regulation of catalytic activity	BP
2334	GO:0005615	0.00493663	0.998482	10	475	extracellular space	CC
6356	GO:0023057	0.00496314	0.998212	13	718	negative regulation of signaling	BP
11834	GO:0048869	0.00497848	0.997576	28	2149	cellular developmental process	BP
7893	GO:0033046	0.00501595	0.99961	3	43	negative regulation of sister chromatid segregation	BP
7895	GO:0033048	0.00501595	0.99961	3	43	negative regulation of mitotic sister chromatid segregation	BP
10880	GO:0045841	0.00501595	0.99961	3	43	negative regulation of mitotic metaphase/anaphase transition	BP
14190	GO:0071174	0.00501595	0.99961	3	43	mitotic spindle checkpoint	BP
16062	GO:1902100	0.00501595	0.99961	3	43	negative regulation of metaphase/anaphase transition of cell cycle	BP
17206	GO:2000816	0.00501595	0.99961	3	43	negative regulation of mitotic sister chromatid separation	BP
7134	GO:0031638	0.00515208	0.999353	4	86	zymogen activation	BP
4350	GO:0010563	0.0051943	0.99863	8	330	negative regulation of phosphorus metabolic process	BP
10935	GO:0045936	0.0051943	0.99863	8	330	negative regulation of phosphate metabolic process	BP
16793	GO:2000058	0.0053675	0.999318	4	87	regulation of protein ubiquitination involved in ubiquitin-dependent protein catabolic process	BP
12013	GO:0050793	0.00538536	0.997719	18	1171	regulation of developmental process	BP
13205	GO:0060562	0.00547235	0.99887	6	199	epithelial tube morphogenesis	BP
3255	GO:0007143	0.00554044	0.999825	2	14	female meiotic division	BP
3379	GO:0007398	0.00554044	0.999825	2	14	ectoderm development	BP
4258	GO:0010224	0.00554044	0.999825	2	14	response to UV-B	BP
9101	GO:0036296	0.00554044	0.999825	2	14	response to increased oxygen levels	BP
9779	GO:0043015	0.00554044	0.999825	2	14	gamma-tubulin binding	MF
12371	GO:0051385	0.00554044	0.999825	2	14	response to mineralocorticoid	BP
12832	GO:0055093	0.00554044	0.999825	2	14	response to hyperoxia	BP
12886	GO:0060043	0.00554044	0.999825	2	14	regulation of cardiac muscle cell proliferation	BP
12637	GO:0051960	0.00557814	0.998511	8	334	regulation of nervous system development	BP
14209	GO:0071229	0.00558887	0.999281	4	88	cellular response to acid chemical	BP
579	GO:0001822	0.00567714	0.999027	5	141	kidney development	BP
4194	GO:0009895	0.00567714	0.999027	5	141	negative regulation of catabolic process	BP
1204	GO:0003014	0.00570085	0.999535	3	45	renal system process	BP
14222	GO:0071260	0.00570085	0.999535	3	45	cellular response to mechanical stimulus	BP
4388	GO:0010628	0.00577781	0.997655	16	995	positive regulation of gene expression	BP
6917	GO:0031175	0.00578506	0.998179	10	486	neuron projection development	BP
10758	GO:0045619	0.00581627	0.999243	4	89	regulation of lymphocyte differentiation	BP
16582	GO:1903706	0.00587925	0.998767	6	202	regulation of hemopoiesis	BP
13951	GO:0070613	0.00601967	0.998731	6	203	regulation of protein processing	BP
12199	GO:0051094	0.00606262	0.997961	11	569	positive regulation of developmental process	BP
5170	GO:0016202	0.00606328	0.999494	3	46	regulation of striated muscle tissue development	BP
7535	GO:0032465	0.00606328	0.999494	3	46	regulation of cytokinesis	BP
12653	GO:0051985	0.00606328	0.999494	3	46	negative regulation of chromosome segregation	BP
16000	GO:1901861	0.00606328	0.999494	3	46	regulation of muscle tissue development	BP
625	GO:0001890	0.00628942	0.999163	4	91	placenta development	BP
7531	GO:0032461	0.00635931	0.999782	2	15	positive regulation of protein oligomerization	BP
7669	GO:0032673	0.00635931	0.999782	2	15	regulation of interleukin-4 production	BP
13285	GO:0060706	0.00635931	0.999782	2	15	cell differentiation involved in embryonic placenta development	BP
15131	GO:0090231	0.00635931	0.999782	2	15	regulation of spindle checkpoint	BP
16112	GO:1902254	0.00635931	0.999782	2	15	negative regulation of intrinsic apoptotic signaling pathway by p53 class mediator	BP
2483	GO:0005876	0.00643921	0.99945	3	47	spindle microtubule	CC
4482	GO:0010770	0.00653532	0.99912	4	92	positive regulation of cell morphogenesis involved in differentiation	BP
14594	GO:0072001	0.00656504	0.998834	5	146	renal system development	BP
11727	GO:0048634	0.00682876	0.999404	3	48	regulation of muscle organ development	BP
704	GO:0002009	0.00684316	0.998299	7	275	morphogenesis of an epithelium	BP
4165	GO:0009790	0.00688538	0.997643	11	579	embryo development	BP
16064	GO:1902105	0.00694607	0.998749	5	148	regulation of leukocyte differentiation	BP
3247	GO:0007126	0.00704611	0.999031	4	94	meiotic nuclear division	BP
9941	GO:0043280	0.00704611	0.999031	4	94	positive regulation of cysteine-type endopeptidase activity involved in apoptotic process	BP
12420	GO:0051493	0.00711063	0.998219	7	277	regulation of cytoskeleton organization	BP
10743	GO:0045597	0.00711755	0.997844	9	423	positive regulation of cell differentiation	BP
7056	GO:0031442	0.00722971	0.999734	2	16	positive regulation of mRNA 3'-end processing	BP
10808	GO:0045687	0.00722971	0.999734	2	16	positive regulation of glial cell differentiation	BP
11215	GO:0046622	0.00722971	0.999734	2	16	positive regulation of organ growth	BP
12795	GO:0055021	0.00722971	0.999734	2	16	regulation of cardiac muscle tissue growth	BP
724	GO:0002039	0.00723205	0.999355	3	49	p53 binding	MF
9295	GO:0040008	0.00733479	0.997947	8	350	regulation of growth	BP
8592	GO:0035148	0.00758265	0.998934	4	96	tube formation	BP
11824	GO:0048856	0.00780377	0.995914	33	2755	anatomical structure development	BP
4404	GO:0010646	0.00782949	0.996158	25	1907	regulation of cell communication	BP
3541	GO:0008150	0.00783258	0.998481	87	9956	biological_process	BP
10043	GO:0043491	0.00786075	0.998883	4	97	protein kinase B signaling	BP
4214	GO:0009968	0.00791096	0.997102	12	674	negative regulation of signal transduction	BP
7027	GO:0031400	0.00796155	0.99774	8	355	negative regulation of protein modification process	BP
383	GO:0001135	0.00809901	1	1	1	RNA polymerase II transcription factor recruiting transcription factor activity	MF
531	GO:0001733	0.00809901	1	1	1	galactosylceramide sulfotransferase activity	MF
805	GO:0002215	0.00809901	1	1	1	defense response to nematode	BP
1111	GO:0002776	0.00809901	1	1	1	antimicrobial peptide secretion	BP
1114	GO:0002779	0.00809901	1	1	1	antibacterial peptide secretion	BP
1297	GO:0003219	0.00809901	1	1	1	cardiac right ventricle formation	BP
1314	GO:0003270	0.00809901	1	1	1	Notch signaling pathway involved in regulation of secondary heart field cardioblast proliferation	BP
1659	GO:0004324	0.00809901	1	1	1	ferredoxin-NADP+ reductase activity	MF
2154	GO:0005146	0.00809901	1	1	1	leukemia inhibitory factor receptor binding	MF
4728	GO:0014831	0.00809901	1	1	1	gastro-intestinal system smooth muscle contraction	BP
4736	GO:0014846	0.00809901	1	1	1	esophagus smooth muscle contraction	BP
4786	GO:0015039	0.00809901	1	1	1	NADPH-adrenodoxin reductase activity	MF
5420	GO:0016730	0.00809901	1	1	1	oxidoreductase activity, acting on iron-sulfur proteins as donors	MF
5421	GO:0016731	0.00809901	1	1	1	oxidoreductase activity, acting on iron-sulfur proteins as donors, NAD or NADP as acceptor	MF
6021	GO:0019912	0.00809901	1	1	1	cyclin-dependent protein kinase activating kinase activity	MF
8851	GO:0035708	0.00809901	1	1	1	interleukin-4-dependent isotype switching to IgE isotypes	BP
8855	GO:0035712	0.00809901	1	1	1	T-helper 2 cell activation	BP
8856	GO:0035713	0.00809901	1	1	1	response to nitrogen dioxide	BP
8857	GO:0035714	0.00809901	1	1	1	cellular response to nitrogen dioxide	BP
8898	GO:0035783	0.00809901	1	1	1	CD4-positive, alpha-beta T cell costimulation	BP
10681	GO:0045366	0.00809901	1	1	1	regulation of interleukin-13 biosynthetic process	BP
10682	GO:0045368	0.00809901	1	1	1	positive regulation of interleukin-13 biosynthetic process	BP
10706	GO:0045472	0.00809901	1	1	1	response to ether	BP
11249	GO:0046680	0.00809901	1	1	1	response to DDT	BP
11955	GO:0050694	0.00809901	1	1	1	galactose 3-O-sulfotransferase activity	MF
11956	GO:0050698	0.00809901	1	1	1	proteoglycan sulfotransferase activity	MF
12787	GO:0055011	0.00809901	1	1	1	atrial cardiac muscle cell differentiation	BP
12790	GO:0055014	0.00809901	1	1	1	atrial cardiac muscle cell development	BP
12878	GO:0060034	0.00809901	1	1	1	notochord cell differentiation	BP
12879	GO:0060035	0.00809901	1	1	1	notochord cell development	BP
12985	GO:0060212	0.00809901	1	1	1	negative regulation of nuclear-transcribed mRNA poly(A) tail shortening	BP
13348	GO:0060843	0.00809901	1	1	1	venous endothelial cell differentiation	BP
13387	GO:0060979	0.00809901	1	1	1	vasculogenesis involved in coronary vascular morphogenesis	BP
14232	GO:0071283	0.00809901	1	1	1	cellular response to iron(III) ion	BP
14238	GO:0071301	0.00809901	1	1	1	cellular response to vitamin B1	BP
14306	GO:0071409	0.00809901	1	1	1	cellular response to cycloheximide	BP
14353	GO:0071494	0.00809901	1	1	1	cellular response to UV-C	BP
15133	GO:0090233	0.00809901	1	1	1	negative regulation of spindle checkpoint	BP
15675	GO:1900152	0.00809901	1	1	1	negative regulation of nuclear-transcribed mRNA catabolic process, deadenylation-dependent decay	BP
15727	GO:1900279	0.00809901	1	1	1	regulation of CD4-positive, alpha-beta T cell costimulation	BP
15728	GO:1900281	0.00809901	1	1	1	positive regulation of CD4-positive, alpha-beta T cell costimulation	BP
15963	GO:1901676	0.00809901	1	1	1	positive regulation of histone H3-K27 acetylation	BP
17065	GO:2000569	0.00809901	1	1	1	regulation of T-helper 2 cell activation	BP
17066	GO:2000570	0.00809901	1	1	1	positive regulation of T-helper 2 cell activation	BP
17067	GO:2000571	0.00809901	1	1	1	regulation of interleukin-4-dependent isotype switching to IgE isotypes	BP
17068	GO:2000572	0.00809901	1	1	1	positive regulation of interleukin-4-dependent isotype switching to IgE isotypes	BP
17183	GO:2000775	0.00809901	1	1	1	histone H3-S10 phosphorylation involved in chromosome condensation	BP
3198	GO:0007026	0.00815078	0.999678	2	17	negative regulation of microtubule depolymerization	BP
7702	GO:0032733	0.00815078	0.999678	2	17	positive regulation of interleukin-10 production	BP
8596	GO:0035173	0.00815078	0.999678	2	17	histone kinase activity	MF
9005	GO:0036003	0.00815078	0.999678	2	17	positive regulation of transcription from RNA polymerase II promoter in response to stress	BP
9777	GO:0043011	0.00815078	0.999678	2	17	myeloid dendritic cell differentiation	BP
14600	GO:0072009	0.00852549	0.999191	3	52	nephron epithelium development	BP
7564	GO:0032501	0.00861957	0.995333	39	3443	multicellular organismal process	BP
13067	GO:0060341	0.00865436	0.996792	12	682	regulation of cellular localization	BP
10429	GO:0044707	0.00882675	0.995228	38	3334	single-multicellular organism process	BP
2855	GO:0006511	0.0088525	0.997222	9	438	ubiquitin-dependent protein catabolic process	BP
1388	GO:0003684	0.00898484	0.99913	3	53	damaged DNA binding	MF
4763	GO:0014902	0.00898484	0.99913	3	53	myotube differentiation	BP
6399	GO:0030071	0.00898484	0.99913	3	53	regulation of mitotic metaphase/anaphase transition	BP
10878	GO:0045839	0.00898484	0.99913	3	53	negative regulation of mitotic nuclear division	BP
16061	GO:1902099	0.00898484	0.99913	3	53	regulation of metaphase/anaphase transition of cell cycle	BP
11668	GO:0048513	0.00899544	0.995694	22	1623	organ development	BP
17272	GO:2001056	0.00904013	0.998662	4	101	positive regulation of cysteine-type endopeptidase activity	BP
455	GO:0001556	0.00912166	0.999616	2	18	oocyte maturation	BP
4234	GO:0010039	0.00912166	0.999616	2	18	response to iron ion	BP
6625	GO:0030514	0.00912166	0.999616	2	18	negative regulation of BMP signaling pathway	BP
6895	GO:0031114	0.00912166	0.999616	2	18	regulation of microtubule depolymerization	BP
9306	GO:0040020	0.00912166	0.999616	2	18	regulation of meiosis	BP
13120	GO:0060420	0.00912166	0.999616	2	18	regulation of heart growth	BP
7026	GO:0031399	0.00915174	0.996196	15	953	regulation of protein modification process	BP
8614	GO:0035239	0.0093723	0.997829	6	223	tube morphogenesis	BP
273	GO:0000794	0.00945845	0.999066	3	54	condensed nuclear chromosome	CC
3351	GO:0007292	0.00945845	0.999066	3	54	female gamete generation	BP
7890	GO:0033043	0.00964769	0.996222	13	779	regulation of organelle organization	BP
4441	GO:0010720	0.00976859	0.997717	6	225	positive regulation of cell development	BP
6029	GO:0019941	0.00990078	0.996836	9	446	modification-dependent protein catabolic process	BP
4609	GO:0010965	0.0099464	0.998999	3	55	regulation of mitotic sister chromatid separation	BP
8558	GO:0035051	0.0099464	0.998999	3	55	cardiocyte differentiation	BP
11703	GO:0048568	0.00997117	0.997659	6	226	embryonic organ development	BP
35	GO:0000070	0.00999672	0.998475	4	104	mitotic sister chromatid segregation	BP
6564	GO:0030330	0.00999672	0.998475	4	104	DNA damage response, signal transduction by p53 class mediator	BP
237	GO:0000718	0.0101415	0.999547	2	19	nucleotide-excision repair, DNA damage removal	BP
9360	GO:0042104	0.0101415	0.999547	2	19	positive regulation of activated T cell proliferation	BP
10338	GO:0044349	0.0101415	0.999547	2	19	DNA excision	BP
10761	GO:0045622	0.0101415	0.999547	2	19	regulation of T-helper cell differentiation	BP
12798	GO:0055024	0.0101415	0.999547	2	19	regulation of cardiac muscle tissue development	BP
7892	GO:0033045	0.0104488	0.998929	3	56	regulation of sister chromatid segregation	BP
7894	GO:0033047	0.0104488	0.998929	3	56	regulation of mitotic sister chromatid segregation	BP
13006	GO:0060255	0.0105327	0.994179	41	3712	regulation of macromolecule metabolic process	BP
4212	GO:0009966	0.0105407	0.994809	23	1747	regulation of signal transduction	BP
11994	GO:0050767	0.0105907	0.997136	7	299	regulation of neurogenesis	BP
6238	GO:0021915	0.0106696	0.998341	4	106	neural tube development	BP
10130	GO:0043632	0.0107469	0.99652	9	452	modification-dependent macromolecule catabolic process	BP
9538	GO:0042493	0.0108116	0.997417	6	230	response to drug	BP
6911	GO:0031145	0.0110168	0.99827	4	107	anaphase-promoting complex-dependent proteasomal ubiquitin-dependent protein catabolic process	BP
9294	GO:0040007	0.0110408	0.99617	10	535	growth	BP
4616	GO:0010975	0.0110974	0.997756	5	166	regulation of neuron projection development	BP
7159	GO:0031668	0.0110974	0.997756	5	166	cellular response to extracellular stimulus	BP
9554	GO:0042516	0.0112095	0.99947	2	20	regulation of tyrosine phosphorylation of Stat3 protein	BP
12881	GO:0060038	0.0112095	0.99947	2	20	cardiac muscle cell proliferation	BP
15297	GO:0097035	0.0112095	0.99947	2	20	regulation of membrane lipid distribution	BP
16111	GO:1902253	0.0112095	0.99947	2	20	regulation of intrinsic apoptotic signaling pathway by p53 class mediator	BP
10794	GO:0045664	0.0114741	0.997223	6	233	regulation of neuron differentiation	BP
7671	GO:0032675	0.0114972	0.998778	3	58	regulation of interleukin-6 production	BP
11123	GO:0046425	0.0114972	0.998778	3	58	regulation of JAK-STAT cascade	BP
6444	GO:0030155	0.0115485	0.996499	8	379	regulation of cell adhesion	BP
289	GO:0000819	0.0117329	0.998123	4	109	sister chromatid segregation	BP
4597	GO:0010950	0.0117329	0.998123	4	109	positive regulation of endopeptidase activity	BP
10886	GO:0045859	0.0120202	0.995775	10	542	regulation of protein kinase activity	BP
5908	GO:0019538	0.0122483	0.993208	38	3398	protein metabolic process	BP
10883	GO:0045844	0.0123247	0.999385	2	21	positive regulation of striated muscle tissue development	BP
11729	GO:0048636	0.0123247	0.999385	2	21	positive regulation of muscle organ development	BP
11767	GO:0048708	0.0123247	0.999385	2	21	astrocyte differentiation	BP
12397	GO:0051445	0.0123247	0.999385	2	21	regulation of meiotic cell cycle	BP
13552	GO:0061383	0.0123247	0.999385	2	21	trabecula morphogenesis	BP
14299	GO:0071398	0.0123247	0.999385	2	21	cellular response to fatty acid	BP
16002	GO:1901863	0.0123247	0.999385	2	21	positive regulation of muscle tissue development	BP
4256	GO:0010212	0.0124784	0.997967	4	111	response to ionizing radiation	BP
2130	GO:0005102	0.0125757	0.995094	12	717	receptor binding	MF
7511	GO:0032435	0.0126041	0.998613	3	60	negative regulation of proteasomal ubiquitin-dependent protein catabolic process	BP
3336	GO:0007267	0.0126088	0.995536	10	546	cell-cell signaling	BP
486	GO:0001655	0.0127924	0.99732	5	172	urogenital system development	BP
496	GO:0001666	0.0127924	0.99732	5	172	response to hypoxia	BP
6405	GO:0030099	0.0128847	0.996801	6	239	myeloid cell differentiation	BP
5111	GO:0016043	0.0130906	0.992628	42	3873	cellular component organization	BP
11996	GO:0050769	0.013091	0.997241	5	173	positive regulation of neurogenesis	BP
3804	GO:0008625	0.0131797	0.998524	3	61	extrinsic apoptotic signaling pathway via death domain receptors	BP
9460	GO:0042327	0.0132191	0.995285	10	550	positive regulation of phosphorylation	BP
6892	GO:0031111	0.0134864	0.999293	2	22	negative regulation of microtubule polymerization or depolymerization	BP
9545	GO:0042503	0.0134864	0.999293	2	22	tyrosine phosphorylation of Stat3 protein	BP
12282	GO:0051233	0.0134864	0.999293	2	22	spindle midzone	CC
12288	GO:0051240	0.0136399	0.994619	12	725	positive regulation of multicellular organismal process	BP
9098	GO:0036293	0.0137024	0.997079	5	175	response to decreased oxygen levels	BP
7647	GO:0032635	0.0137702	0.998432	3	62	interleukin-6 production	BP
12370	GO:0051384	0.0137702	0.998432	3	62	response to glucocorticoid	BP
15988	GO:1901799	0.0137702	0.998432	3	62	negative regulation of proteasomal protein catabolic process	BP
3234	GO:0007088	0.0140588	0.997626	4	115	regulation of mitotic nuclear division	BP
6611	GO:0030496	0.0140588	0.997626	4	115	midbody	CC
3624	GO:0008285	0.0141291	0.995559	8	393	negative regulation of cell proliferation	BP
6353	GO:0023051	0.01427	0.99268	24	1897	regulation of signaling	BP
3167	GO:0006977	0.0143755	0.998336	3	63	DNA damage response, signal transduction by p53 class mediator resulting in cell cycle arrest	BP
11731	GO:0048639	0.0143755	0.998336	3	63	positive regulation of developmental growth	BP
510	GO:0001701	0.0144133	0.996332	6	245	in utero embryonic development	BP
4599	GO:0010952	0.0144729	0.997535	4	116	positive regulation of peptidase activity	BP
1196	GO:0003006	0.0144809	0.995836	7	318	developmental process involved in reproduction	BP
7791	GO:0032880	0.0145065	0.99475	10	558	regulation of protein localization	BP
4932	GO:0015631	0.0146552	0.996823	5	178	tubulin binding	MF
3169	GO:0006979	0.0146798	0.996249	6	246	response to oxidative stress	BP
555	GO:0001773	0.0146938	0.999191	2	23	myeloid dendritic cell activation	BP
4652	GO:0014015	0.0146938	0.999191	2	23	positive regulation of gliogenesis	BP
5339	GO:0016572	0.0146938	0.999191	2	23	histone phosphorylation	BP
7529	GO:0032459	0.0146938	0.999191	2	23	regulation of protein oligomerization	BP
7703	GO:0032735	0.0146938	0.999191	2	23	positive regulation of interleukin-12 production	BP
9979	GO:0043370	0.0146938	0.999191	2	23	regulation of CD4-positive, alpha-beta T cell differentiation	BP
10824	GO:0045736	0.0146938	0.999191	2	23	negative regulation of cyclin-dependent protein serine/threonine kinase activity	BP
14558	GO:0071900	0.0149429	0.995677	7	320	regulation of protein serine/threonine kinase activity	BP
7631	GO:0032609	0.0149958	0.998236	3	64	interferon-gamma production	BP
14809	GO:0072431	0.0149958	0.998236	3	64	signal transduction involved in mitotic G1 DNA damage checkpoint	BP
16149	GO:1902400	0.0149958	0.998236	3	64	intracellular signal transduction involved in G1 DNA damage checkpoint	BP
12477	GO:0051603	0.0150586	0.994842	9	478	proteolysis involved in cellular protein catabolic process	BP
3259	GO:0007155	0.015215	0.993905	12	736	cell adhesion	BP
11688	GO:0048545	0.0153146	0.996642	5	180	response to steroid hormone	BP
15947	GO:1901654	0.015631	0.998132	3	65	response to ketone	BP
6304	GO:0022610	0.0156679	0.993698	12	739	biological adhesion	BP
14953	GO:0080134	0.0156679	0.993698	12	739	regulation of response to stress	BP
6995	GO:0031334	0.0157612	0.997245	4	119	positive regulation of protein complex assembly	BP
7144	GO:0031648	0.0159461	0.999081	2	24	protein destabilization	BP
10798	GO:0045668	0.0159461	0.999081	2	24	negative regulation of osteoblast differentiation	BP
11716	GO:0048599	0.0159461	0.999081	2	24	oocyte development	BP
12600	GO:0051898	0.0159461	0.999081	2	24	negative regulation of protein kinase B signaling	BP
13233	GO:0060603	0.0159461	0.999081	2	24	mammary gland duct morphogenesis	BP
4232	GO:0010035	0.0160645	0.995813	6	251	response to inorganic substance	BP
193	GO:0000423	0.0161332	0.999935	1	2	macromitophagy	BP
235	GO:0000715	0.0161332	0.999935	1	2	nucleotide-excision repair, DNA damage recognition	BP
527	GO:0001729	0.0161332	0.999935	1	2	ceramide kinase activity	MF
1110	GO:0002775	0.0161332	0.999935	1	2	antimicrobial peptide production	BP
1112	GO:0002777	0.0161332	0.999935	1	2	antimicrobial peptide biosynthetic process	BP
1113	GO:0002778	0.0161332	0.999935	1	2	antibacterial peptide production	BP
1115	GO:0002780	0.0161332	0.999935	1	2	antibacterial peptide biosynthetic process	BP
1260	GO:0003162	0.0161332	0.999935	1	2	atrioventricular node development	BP
1265	GO:0003169	0.0161332	0.999935	1	2	coronary vein morphogenesis	BP
1282	GO:0003192	0.0161332	0.999935	1	2	mitral valve formation	BP
1303	GO:0003241	0.0161332	0.999935	1	2	growth involved in heart morphogenesis	BP
1316	GO:0003273	0.0161332	0.999935	1	2	cell migration involved in endocardial cushion formation	BP
1684	GO:0004359	0.0161332	0.999935	1	2	glutaminase activity	MF
1800	GO:0004560	0.0161332	0.999935	1	2	alpha-L-fucosidase activity	MF
3217	GO:0007056	0.0161332	0.999935	1	2	spindle assembly involved in female meiosis	BP
3218	GO:0007057	0.0161332	0.999935	1	2	spindle assembly involved in female meiosis I	BP
3237	GO:0007092	0.0161332	0.999935	1	2	activation of APC-Cdc20 complex activity	BP
3352	GO:0007296	0.0161332	0.999935	1	2	vitellogenesis	BP
3714	GO:0008449	0.0161332	0.999935	1	2	N-acetylglucosamine-6-sulfatase activity	MF
4127	GO:0009624	0.0161332	0.999935	1	2	response to nematode	BP
4268	GO:0010266	0.0161332	0.999935	1	2	response to vitamin B1	BP
5070	GO:0015928	0.0161332	0.999935	1	2	fucosidase activity	MF
6875	GO:0031086	0.0161332	0.999935	1	2	nuclear-transcribed mRNA catabolic process, deadenylation-independent decay	BP
6876	GO:0031087	0.0161332	0.999935	1	2	deadenylation-independent decapping of nuclear-transcribed mRNA	BP
7788	GO:0032877	0.0161332	0.999935	1	2	positive regulation of DNA endoreduplication	BP
7932	GO:0033139	0.0161332	0.999935	1	2	regulation of peptidyl-serine phosphorylation of STAT protein	BP
7933	GO:0033141	0.0161332	0.999935	1	2	positive regulation of peptidyl-serine phosphorylation of STAT protein	BP
8074	GO:0033564	0.0161332	0.999935	1	2	anterior/posterior axon guidance	BP
8852	GO:0035709	0.0161332	0.999935	1	2	memory T cell activation	BP
8933	GO:0035860	0.0161332	0.999935	1	2	glial cell-derived neurotrophic factor receptor signaling pathway	BP
9413	GO:0042231	0.0161332	0.999935	1	2	interleukin-13 biosynthetic process	BP
9854	GO:0043148	0.0161332	0.999935	1	2	mitotic spindle stabilization	BP
10187	GO:0043974	0.0161332	0.999935	1	2	histone H3-K27 acetylation	BP
10533	GO:0045065	0.0161332	0.999935	1	2	cytotoxic T cell differentiation	BP
10548	GO:0045082	0.0161332	0.999935	1	2	positive regulation of interleukin-10 biosynthetic process	BP
10688	GO:0045404	0.0161332	0.999935	1	2	positive regulation of interleukin-4 biosynthetic process	BP
10734	GO:0045583	0.0161332	0.999935	1	2	regulation of cytotoxic T cell differentiation	BP
10735	GO:0045585	0.0161332	0.999935	1	2	positive regulation of cytotoxic T cell differentiation	BP
10739	GO:0045590	0.0161332	0.999935	1	2	negative regulation of regulatory T cell differentiation	BP
11179	GO:0046532	0.0161332	0.999935	1	2	regulation of photoreceptor cell differentiation	BP
11180	GO:0046533	0.0161332	0.999935	1	2	negative regulation of photoreceptor cell differentiation	BP
11617	GO:0048320	0.0161332	0.999935	1	2	axial mesoderm formation	BP
11828	GO:0048861	0.0161332	0.999935	1	2	leukemia inhibitory factor signaling pathway	BP
11924	GO:0050656	0.0161332	0.999935	1	2	3'-phosphoadenosine 5'-phosphosulfate binding	MF
13021	GO:0060282	0.0161332	0.999935	1	2	positive regulation of oocyte development	BP
13242	GO:0060623	0.0161332	0.999935	1	2	regulation of chromosome condensation	BP
13287	GO:0060708	0.0161332	0.999935	1	2	spongiotrophoblast differentiation	BP
13374	GO:0060948	0.0161332	0.999935	1	2	cardiac vascular smooth muscle cell development	BP
13384	GO:0060973	0.0161332	0.999935	1	2	cell migration involved in heart development	BP
13801	GO:0070309	0.0161332	0.999935	1	2	lens fiber cell morphogenesis	BP
13922	GO:0070557	0.0161332	0.999935	1	2	PCNA-p21 complex	CC
14584	GO:0071954	0.0161332	0.999935	1	2	chemokine (C-C motif) ligand 11 production	BP
14598	GO:0072007	0.0161332	0.999935	1	2	mesangial cell differentiation	BP
14599	GO:0072008	0.0161332	0.999935	1	2	glomerular mesangial cell differentiation	BP
14674	GO:0072143	0.0161332	0.999935	1	2	mesangial cell development	BP
14675	GO:0072144	0.0161332	0.999935	1	2	glomerular mesangial cell development	BP
15303	GO:0097049	0.0161332	0.999935	1	2	motor neuron apoptotic process	BP
15692	GO:1900195	0.0161332	0.999935	1	2	positive regulation of oocyte maturation	BP
15899	GO:1901524	0.0161332	0.999935	1	2	regulation of macromitophagy	BP
15900	GO:1901525	0.0161332	0.999935	1	2	negative regulation of macromitophagy	BP
15961	GO:1901674	0.0161332	0.999935	1	2	regulation of histone H3-K27 acetylation	BP
17037	GO:2000523	0.0161332	0.999935	1	2	regulation of T cell costimulation	BP
17038	GO:2000525	0.0161332	0.999935	1	2	positive regulation of T cell costimulation	BP
17063	GO:2000567	0.0161332	0.999935	1	2	regulation of memory T cell activation	BP
17064	GO:2000568	0.0161332	0.999935	1	2	positive regulation of memory T cell activation	BP
17184	GO:2000777	0.0161332	0.999935	1	2	positive regulation of proteasomal ubiquitin-dependent protein catabolic process involved in cellular response to hypoxia	BP
17240	GO:2000974	0.0161332	0.999935	1	2	negative regulation of pro-B cell differentiation	BP
17257	GO:2001027	0.0161332	0.999935	1	2	negative regulation of endothelial cell chemotaxis	BP
12342	GO:0051321	0.0162062	0.997144	4	120	meiotic cell cycle	BP
14802	GO:0072413	0.0162812	0.998024	3	66	signal transduction involved in mitotic cell cycle checkpoint	BP
16150	GO:1902402	0.0162812	0.998024	3	66	signal transduction involved in mitotic DNA damage checkpoint	BP
16151	GO:1902403	0.0162812	0.998024	3	66	signal transduction involved in mitotic DNA integrity checkpoint	BP
5811	GO:0019222	0.016432	0.990537	46	4395	regulation of metabolic process	BP
14066	GO:0070887	0.0165007	0.991849	20	1510	cellular response to chemical stimulus	BP
4191	GO:0009892	0.0167981	0.991563	21	1614	negative regulation of metabolic process	BP
4147	GO:0009725	0.0168153	0.994132	9	487	response to hormone	BP
3055	GO:0006796	0.0168168	0.991236	24	1924	phosphate-containing compound metabolic process	BP
4372	GO:0010605	0.0168708	0.991781	19	1413	negative regulation of macromolecule metabolic process	BP
11775	GO:0048729	0.0168969	0.99499	7	328	tissue morphogenesis	BP
4223	GO:0009994	0.0172424	0.998962	2	25	oocyte differentiation	BP
4740	GO:0014855	0.0172424	0.998962	2	25	striated muscle cell proliferation	BP
7708	GO:0032743	0.0172424	0.998962	2	25	positive regulation of interleukin-2 production	BP
9416	GO:0042246	0.0172424	0.998962	2	25	tissue regeneration	BP
8666	GO:0035335	0.0176268	0.997794	3	68	peptidyl-tyrosine dephosphorylation	BP
14213	GO:0071241	0.0176268	0.997794	3	68	cellular response to inorganic substance	BP
14798	GO:0072395	0.0176268	0.997794	3	68	signal transduction involved in cell cycle checkpoint	BP
14800	GO:0072401	0.0176268	0.997794	3	68	signal transduction involved in DNA integrity checkpoint	BP
14804	GO:0072422	0.0176268	0.997794	3	68	signal transduction involved in DNA damage checkpoint	BP
16351	GO:1903051	0.0176268	0.997794	3	68	negative regulation of proteolysis involved in cellular protein catabolic process	BP
10082	GO:0043549	0.0177465	0.99337	10	576	regulation of kinase activity	BP
6465	GO:0030182	0.0179408	0.992946	11	664	neuron differentiation	BP
1913	GO:0004721	0.018065	0.996709	4	124	phosphoprotein phosphatase activity	MF
10279	GO:0044257	0.0180676	0.993618	9	493	cellular protein catabolic process	BP
1917	GO:0004725	0.0183222	0.997673	3	69	protein tyrosine phosphatase activity	MF
1879	GO:0004672	0.0185173	0.993885	8	413	protein kinase activity	MF
6012	GO:0019900	0.0185173	0.993885	8	413	kinase binding	MF
5455	GO:0016791	0.0185281	0.995735	5	189	phosphatase activity	MF
134	GO:0000281	0.018582	0.998833	2	26	mitotic cytokinesis	BP
3194	GO:0007019	0.018582	0.998833	2	26	microtubule depolymerization	BP
6764	GO:0030858	0.018582	0.998833	2	26	positive regulation of epithelial cell differentiation	BP
7054	GO:0031440	0.018582	0.998833	2	26	regulation of mRNA 3'-end processing	BP
10806	GO:0045685	0.018582	0.998833	2	26	regulation of glial cell differentiation	BP
10970	GO:0046006	0.018582	0.998833	2	26	regulation of activated T cell proliferation	BP
12792	GO:0055017	0.018582	0.998833	2	26	cardiac muscle tissue growth	BP
16018	GO:1901976	0.018582	0.998833	2	26	regulation of cell cycle checkpoint	BP
17029	GO:2000514	0.018582	0.998833	2	26	regulation of CD4-positive, alpha-beta T cell activation	BP
2448	GO:0005815	0.0187189	0.993348	9	496	microtubule organizing center	CC
10731	GO:0045580	0.0190328	0.997547	3	70	regulation of T cell differentiation	BP
14630	GO:0072073	0.0190328	0.997547	3	70	kidney epithelium development	BP
6305	GO:0022612	0.0197585	0.997416	3	71	gland morphogenesis	BP
12392	GO:0051437	0.0197585	0.997416	3	71	positive regulation of ubiquitin-protein ligase activity involved in regulation of mitotic cell cycle transition	BP
16467	GO:1903363	0.0197585	0.997416	3	71	negative regulation of cellular protein catabolic process	BP
8105	GO:0033628	0.0199642	0.998695	2	27	regulation of cell adhesion mediated by integrin	BP
10070	GO:0043535	0.0199642	0.998695	2	27	regulation of blood vessel endothelial cell migration	BP
10526	GO:0045058	0.0199642	0.998695	2	27	T cell selection	BP
10879	GO:0045840	0.0199642	0.998695	2	27	positive regulation of mitotic nuclear division	BP
11538	GO:0048146	0.0199642	0.998695	2	27	positive regulation of fibroblast proliferation	BP
15291	GO:0097028	0.0199642	0.998695	2	27	dendritic cell differentiation	BP
5440	GO:0016773	0.0200726	0.992781	9	502	phosphotransferase activity, alcohol group as acceptor	MF
3054	GO:0006793	0.020297	0.989225	24	1956	phosphorus metabolic process	BP
12780	GO:0055002	0.0204993	0.997281	3	72	striated muscle cell development	BP
17347	GO:2001252	0.0204993	0.997281	3	72	positive regulation of chromosome organization	BP
993	GO:0002573	0.0205686	0.996102	4	129	myeloid leukocyte differentiation	BP
12344	GO:0051338	0.0208145	0.991631	11	679	regulation of transferase activity	BP
12651	GO:0051983	0.0212553	0.997141	3	73	regulation of chromosome segregation	BP
7790	GO:0032879	0.0213148	0.989722	17	1248	regulation of localization	BP
4397	GO:0010638	0.0213382	0.993367	7	344	positive regulation of organelle organization	BP
2313	GO:0005548	0.0213881	0.998547	2	28	phospholipid transporter activity	MF
4509	GO:0010824	0.0213881	0.998547	2	28	regulation of centrosome duplication	BP
7660	GO:0032653	0.0213881	0.998547	2	28	regulation of interleukin-10 production	BP
13119	GO:0060419	0.0213881	0.998547	2	28	heart growth	BP
4349	GO:0010562	0.021497	0.991718	10	594	positive regulation of phosphorus metabolic process	BP
10936	GO:0045937	0.021497	0.991718	10	594	positive regulation of phosphate metabolic process	BP
10284	GO:0044265	0.0215502	0.990928	12	773	cellular macromolecule catabolic process	BP
14524	GO:0071840	0.02171	0.987275	42	3984	cellular component organization or biogenesis	BP
6885	GO:0031099	0.0220265	0.996996	3	74	regeneration	BP
9574	GO:0042542	0.0220265	0.996996	3	74	response to hydrogen peroxide	BP
740	GO:0002065	0.0228128	0.996846	3	75	columnar/cuboidal epithelial cell differentiation	BP
12421	GO:0051494	0.0228128	0.996846	3	75	negative regulation of cytoskeleton organization	BP
12789	GO:0055013	0.0228531	0.998389	2	29	cardiac muscle cell development	BP
2290	GO:0005515	0.0233929	0.98687	66	6998	protein binding	MF
9640	GO:0042692	0.023466	0.994259	5	201	muscle cell differentiation	BP
12394	GO:0051439	0.0236144	0.996691	3	76	regulation of ubiquitin-protein ligase activity involved in mitotic cell cycle	BP
14181	GO:0071158	0.0236144	0.996691	3	76	positive regulation of cell cycle arrest	BP
481	GO:0001649	0.0238426	0.995272	4	135	osteoblast differentiation	BP
155	GO:0000320	0.0241029	0.999806	1	3	re-entry into mitotic cell cycle	BP
180	GO:0000404	0.0241029	0.999806	1	3	heteroduplex DNA loop binding	MF
382	GO:0001134	0.0241029	0.999806	1	3	transcription factor recruiting transcription factor activity	MF
502	GO:0001674	0.0241029	0.999806	1	3	female germ cell nucleus	CC
799	GO:0002193	0.0241029	0.999806	1	3	MAML1-RBP-Jkappa- ICN1 complex	CC
1258	GO:0003160	0.0241029	0.999806	1	3	endocardium morphogenesis	BP
1271	GO:0003176	0.0241029	0.999806	1	3	aortic valve development	BP
1274	GO:0003180	0.0241029	0.999806	1	3	aortic valve morphogenesis	BP
1290	GO:0003207	0.0241029	0.999806	1	3	cardiac chamber formation	BP
1293	GO:0003211	0.0241029	0.999806	1	3	cardiac ventricle formation	BP
1294	GO:0003213	0.0241029	0.999806	1	3	cardiac right atrium morphogenesis	BP
1348	GO:0003344	0.0241029	0.999806	1	3	pericardium morphogenesis	BP
1349	GO:0003348	0.0241029	0.999806	1	3	cardiac endothelial cell differentiation	BP
1935	GO:0004748	0.0241029	0.999806	1	3	ribonucleoside-diphosphate reductase activity, thioredoxin disulfide as acceptor	MF
3246	GO:0007113	0.0241029	0.999806	1	3	endomitotic cell cycle	BP
4198	GO:0009912	0.0241029	0.999806	1	3	auditory receptor cell fate commitment	BP
4236	GO:0010041	0.0241029	0.999806	1	3	response to iron(III) ion	BP
4634	GO:0010997	0.0241029	0.999806	1	3	anaphase-promoting complex binding	MF
4657	GO:0014028	0.0241029	0.999806	1	3	notochord formation	BP
5419	GO:0016728	0.0241029	0.999806	1	3	oxidoreductase activity, acting on CH or CH2 groups, disulfide as acceptor	MF
7264	GO:0031995	0.0241029	0.999806	1	3	insulin-like growth factor II binding	MF
9316	GO:0040038	0.0241029	0.999806	1	3	polar body extrusion after meiotic divisions	BP
9350	GO:0042091	0.0241029	0.999806	1	3	interleukin-10 biosynthetic process	BP
9355	GO:0042097	0.0241029	0.999806	1	3	interleukin-4 biosynthetic process	BP
9596	GO:0042585	0.0241029	0.999806	1	3	germinal vesicle	CC
10244	GO:0044194	0.0241029	0.999806	1	3	cytolytic granule	CC
10540	GO:0045074	0.0241029	0.999806	1	3	regulation of interleukin-10 biosynthetic process	BP
10686	GO:0045402	0.0241029	0.999806	1	3	regulation of interleukin-4 biosynthetic process	BP
10765	GO:0045626	0.0241029	0.999806	1	3	negative regulation of T-helper 1 cell differentiation	BP
11328	GO:0046898	0.0241029	0.999806	1	3	response to cycloheximide	BP
11603	GO:0048295	0.0241029	0.999806	1	3	positive regulation of isotype switching to IgE isotypes	BP
11616	GO:0048319	0.0241029	0.999806	1	3	axial mesoderm morphogenesis	BP
12935	GO:0060120	0.0241029	0.999806	1	3	inner ear receptor cell fate commitment	BP
13181	GO:0060528	0.0241029	0.999806	1	3	secretory columnal luminar epithelial cell differentiation involved in prostate glandular acinus development	BP
13214	GO:0060574	0.0241029	0.999806	1	3	intestinal epithelial cell maturation	BP
13347	GO:0060842	0.0241029	0.999806	1	3	arterial endothelial cell differentiation	BP
13373	GO:0060947	0.0241029	0.999806	1	3	cardiac vascular smooth muscle cell differentiation	BP
13375	GO:0060956	0.0241029	0.999806	1	3	endocardial cell differentiation	BP
13559	GO:0061419	0.0241029	0.999806	1	3	positive regulation of transcription from RNA polymerase II promoter in response to hypoxia	BP
14571	GO:0071930	0.0241029	0.999806	1	3	negative regulation of transcription involved in G1/S transition of mitotic cell cycle	BP
14579	GO:0071942	0.0241029	0.999806	1	3	XPC complex	CC
14629	GO:0072071	0.0241029	0.999806	1	3	kidney interstitial fibroblast differentiation	BP
14656	GO:0072108	0.0241029	0.999806	1	3	positive regulation of mesenchymal to epithelial transition involved in metanephros morphogenesis	BP
14673	GO:0072141	0.0241029	0.999806	1	3	renal interstitial fibroblast development	BP
15182	GO:0090306	0.0241029	0.999806	1	3	spindle assembly involved in meiosis	BP
15200	GO:0090331	0.0241029	0.999806	1	3	negative regulation of platelet aggregation	BP
15690	GO:1900193	0.0241029	0.999806	1	3	regulation of oocyte maturation	BP
16119	GO:1902263	0.0241029	0.999806	1	3	apoptotic process involved in embryonic digit morphogenesis	BP
16501	GO:1903431	0.0241029	0.999806	1	3	positive regulation of cell maturation	BP
7635	GO:0032613	0.0243583	0.99822	2	30	interleukin-10 production	BP
9550	GO:0042509	0.0243583	0.99822	2	30	regulation of tyrosine phosphorylation of STAT protein	BP
11283	GO:0046785	0.0243583	0.99822	2	30	microtubule polymerization	BP
11947	GO:0050685	0.0243583	0.99822	2	30	positive regulation of mRNA processing	BP
2826	GO:0006470	0.0250004	0.994969	4	137	protein dephosphorylation	BP
4218	GO:0009986	0.0251642	0.991908	7	356	cell surface	CC
16529	GO:1903531	0.0252629	0.996366	3	78	negative regulation of secretion by cell	BP
7025	GO:0031398	0.0255918	0.994813	4	138	positive regulation of protein ubiquitination	BP
12298	GO:0051254	0.0256118	0.988563	13	886	positive regulation of RNA metabolic process	BP
3232	GO:0007080	0.0259031	0.998041	2	31	mitotic metaphase plate congression	BP
3383	GO:0007405	0.0259031	0.998041	2	31	neuroblast proliferation	BP
13138	GO:0060443	0.0259031	0.998041	2	31	mammary gland morphogenesis	BP
3329	GO:0007259	0.02611	0.996195	3	79	JAK-STAT cascade	BP
10795	GO:0045665	0.02611	0.996195	3	79	negative regulation of neuron differentiation	BP
3271	GO:0007167	0.0265882	0.988899	11	705	enzyme linked receptor protein signaling pathway	BP
10927	GO:0045926	0.0267999	0.99449	4	140	negative regulation of growth	BP
11812	GO:0048839	0.0269722	0.99602	3	80	inner ear development	BP
12064	GO:0050864	0.0269722	0.99602	3	80	regulation of B cell activation	BP
10286	GO:0044267	0.0273957	0.983989	34	3112	cellular protein metabolic process	BP
11699	GO:0048562	0.0274167	0.994323	4	141	embryonic organ morphogenesis	BP
725	GO:0002040	0.0274866	0.997851	2	32	sprouting angiogenesis	BP
11228	GO:0046637	0.0274866	0.997851	2	32	regulation of alpha-beta T cell differentiation	BP
12017	GO:0050798	0.0274866	0.997851	2	32	activated T cell proliferation	BP
12487	GO:0051640	0.0275289	0.991892	6	284	organelle localization	BP
12598	GO:0051896	0.0278495	0.995838	3	81	regulation of protein kinase B signaling	BP
6489	GO:0030217	0.0286756	0.993979	4	143	T cell differentiation	BP
6013	GO:0019901	0.0290656	0.99037	7	367	protein kinase binding	MF
6377	GO:0030030	0.0290945	0.98768	11	715	cell projection organization	BP
846	GO:0002294	0.0291083	0.99765	2	33	CD4-positive, alpha-beta T cell differentiation involved in immune response	BP
5060	GO:0015914	0.0291083	0.99765	2	33	phospholipid transport	BP
9352	GO:0042093	0.0291083	0.99765	2	33	T-helper cell differentiation	BP
11736	GO:0048644	0.0291083	0.99765	2	33	muscle organ morphogenesis	BP
13620	GO:0061640	0.0291083	0.99765	2	33	cytoskeleton-dependent cytokinesis	BP
6290	GO:0022408	0.0296495	0.995459	3	83	negative regulation of cell-cell adhesion	BP
12174	GO:0051048	0.0296495	0.995459	3	83	negative regulation of secretion	BP
12234	GO:0051147	0.0296495	0.995459	3	83	regulation of muscle cell differentiation	BP
12395	GO:0051443	0.0296495	0.995459	3	83	positive regulation of ubiquitin-protein transferase activity	BP
4931	GO:0015630	0.0296848	0.986901	12	810	microtubule cytoskeleton	CC
3142	GO:0006935	0.0298167	0.990068	7	369	chemotaxis	BP
9462	GO:0042330	0.0298167	0.990068	7	369	taxis	BP
9866	GO:0043170	0.030067	0.982034	57	5895	macromolecule metabolic process	BP
12178	GO:0051052	0.0302203	0.992098	5	215	regulation of DNA metabolic process	BP
5654	GO:0018105	0.0306277	0.993435	4	146	peptidyl-serine phosphorylation	BP
14875	GO:0072593	0.0306277	0.993435	4	146	reactive oxygen species metabolic process	BP
841	GO:0002287	0.0307674	0.997437	2	34	alpha-beta T cell activation involved in immune response	BP
845	GO:0002293	0.0307674	0.997437	2	34	alpha-beta T cell differentiation involved in immune response	BP
3330	GO:0007260	0.0307674	0.997437	2	34	tyrosine phosphorylation of STAT protein	BP
7666	GO:0032663	0.0307674	0.997437	2	34	regulation of interleukin-2 production	BP
8104	GO:0033627	0.0307674	0.997437	2	34	cell adhesion mediated by integrin	BP
11248	GO:0046677	0.0307674	0.997437	2	34	response to antibiotic	BP
12553	GO:0051785	0.0307674	0.997437	2	34	positive regulation of nuclear division	BP
13914	GO:0070542	0.0307674	0.997437	2	34	response to fatty acid	BP
2686	GO:0006259	0.0312197	0.986632	11	723	DNA metabolic process	BP
11781	GO:0048738	0.0315098	0.995057	3	85	cardiac muscle tissue development	BP
11806	GO:0048812	0.0317521	0.989282	7	374	neuron projection morphogenesis	BP
3768	GO:0008544	0.0319719	0.993054	4	148	epidermis development	BP
160	GO:0000340	0.0320089	0.999615	1	4	RNA 7-methylguanosine cap binding	MF
1135	GO:0002826	0.0320089	0.999615	1	4	negative regulation of T-helper 1 type immune response	BP
1269	GO:0003174	0.0320089	0.999615	1	4	mitral valve development	BP
1276	GO:0003183	0.0320089	0.999615	1	4	mitral valve morphogenesis	BP
1295	GO:0003214	0.0320089	0.999615	1	4	cardiac left ventricle morphogenesis	BP
1309	GO:0003256	0.0320089	0.999615	1	4	regulation of transcription from RNA polymerase II promoter involved in myocardial precursor cell differentiation	BP
1663	GO:0004331	0.0320089	0.999615	1	4	fructose-2,6-bisphosphate 2-phosphatase activity	MF
3235	GO:0007089	0.0320089	0.999615	1	4	traversing start control point of mitotic cell cycle	BP
3314	GO:0007221	0.0320089	0.999615	1	4	positive regulation of transcription of Notch receptor target	BP
3375	GO:0007386	0.0320089	0.999615	1	4	compartment pattern specification	BP
4129	GO:0009629	0.0320089	0.999615	1	4	response to gravity	BP
4342	GO:0010544	0.0320089	0.999615	1	4	negative regulation of platelet activation	BP
4415	GO:0010663	0.0320089	0.999615	1	4	positive regulation of striated muscle cell apoptotic process	BP
4418	GO:0010666	0.0320089	0.999615	1	4	positive regulation of cardiac muscle cell apoptotic process	BP
5416	GO:0016725	0.0320089	0.999615	1	4	oxidoreductase activity, acting on CH or CH2 groups	MF
5617	GO:0017154	0.0320089	0.999615	1	4	semaphorin receptor activity	MF
7226	GO:0031915	0.0320089	0.999615	1	4	positive regulation of synaptic plasticity	BP
7263	GO:0031994	0.0320089	0.999615	1	4	insulin-like growth factor I binding	MF
7282	GO:0032026	0.0320089	0.999615	1	4	response to magnesium ion	BP
7336	GO:0032133	0.0320089	0.999615	1	4	chromosome passenger complex	CC
7583	GO:0032534	0.0320089	0.999615	1	4	regulation of microvillus assembly	BP
8110	GO:0033634	0.0320089	0.999615	1	4	positive regulation of cell-cell adhesion mediated by integrin	BP
9034	GO:0036056	0.0320089	0.999615	1	4	filtration diaphragm	CC
9035	GO:0036057	0.0320089	0.999615	1	4	slit diaphragm	CC
9705	GO:0042806	0.0320089	0.999615	1	4	fucose binding	MF
9889	GO:0043203	0.0320089	0.999615	1	4	axon hillock	CC
10097	GO:0043568	0.0320089	0.999615	1	4	positive regulation of insulin-like growth factor receptor signaling pathway	BP
10193	GO:0043987	0.0320089	0.999615	1	4	histone H3-S10 phosphorylation	BP
10947	GO:0045955	0.0320089	0.999615	1	4	negative regulation of calcium ion-dependent exocytosis	BP
11615	GO:0048318	0.0320089	0.999615	1	4	axial mesoderm development	BP
12654	GO:0051987	0.0320089	0.999615	1	4	positive regulation of attachment of spindle microtubules to kinetochore	BP
13020	GO:0060281	0.0320089	0.999615	1	4	regulation of oocyte development	BP
13296	GO:0060718	0.0320089	0.999615	1	4	chorionic trophoblast cell differentiation	BP
13342	GO:0060837	0.0320089	0.999615	1	4	blood vessel endothelial cell differentiation	BP
13388	GO:0060982	0.0320089	0.999615	1	4	coronary artery morphogenesis	BP
13400	GO:0061000	0.0320089	0.999615	1	4	negative regulation of dendritic spine development	BP
14231	GO:0071281	0.0320089	0.999615	1	4	cellular response to iron ion	BP
14880	GO:0072602	0.0320089	0.999615	1	4	interleukin-4 secretion	BP
14914	GO:0072687	0.0320089	0.999615	1	4	meiotic spindle	CC
15088	GO:0090166	0.0320089	0.999615	1	4	Golgi disassembly	BP
15477	GO:0097527	0.0320089	0.999615	1	4	necroptotic signaling pathway	BP
16019	GO:1901977	0.0320089	0.999615	1	4	negative regulation of cell cycle checkpoint	BP
16381	GO:1903147	0.0320089	0.999615	1	4	negative regulation of mitochondrion degradation	BP
17239	GO:2000973	0.0320089	0.999615	1	4	regulation of pro-B cell differentiation	BP
12065	GO:0050865	0.0323169	0.990119	6	295	regulation of cell activation	BP
12500	GO:0051656	0.0323538	0.991385	5	219	establishment of organelle localization	BP
844	GO:0002292	0.0324632	0.997213	2	35	T cell differentiation involved in immune response	BP
4508	GO:0010823	0.0324632	0.997213	2	35	negative regulation of mitochondrion organization	BP
11125	GO:0046427	0.0324632	0.997213	2	35	positive regulation of JAK-STAT cascade	BP
13754	GO:0070231	0.0324632	0.997213	2	35	T cell apoptotic process	BP
17253	GO:2001021	0.0324632	0.997213	2	35	negative regulation of response to DNA damage stimulus	BP
9298	GO:0040012	0.0325495	0.988955	7	376	regulation of locomotion	BP
11760	GO:0048699	0.0326037	0.985944	11	728	generation of neurons	BP
3886	GO:0009057	0.0327102	0.984876	13	917	macromolecule catabolic process	BP
9923	GO:0043254	0.0329016	0.9912	5	220	regulation of protein complex assembly	BP
3154	GO:0006955	0.0329609	0.984744	13	918	immune response	BP
11931	GO:0050663	0.0334301	0.994633	3	87	cytokine secretion	BP
5223	GO:0016301	0.0335758	0.986781	9	550	kinase activity	MF
2748	GO:0006357	0.0339142	0.983392	15	1117	regulation of transcription from RNA polymerase II promoter	BP
16454	GO:1903322	0.0340525	0.992454	4	151	positive regulation of protein modification by small protein conjugation or removal	BP
1638	GO:0004222	0.034195	0.996977	2	36	metalloendopeptidase activity	MF
6886	GO:0031100	0.034195	0.996977	2	36	organ regeneration	BP
7713	GO:0032755	0.034195	0.996977	2	36	positive regulation of interleukin-6 production	BP
16451	GO:1903313	0.034195	0.996977	2	36	positive regulation of mRNA metabolic process	BP
12357	GO:0051351	0.0344128	0.994411	3	88	positive regulation of ligase activity	BP
14688	GO:0072175	0.0344128	0.994411	3	88	epithelial tube formation	BP
16958	GO:2000377	0.0344128	0.994411	3	88	regulation of reactive oxygen species metabolic process	BP
966	GO:0002521	0.0346627	0.989226	6	300	leukocyte differentiation	BP
10934	GO:0045935	0.0347301	0.983348	14	1022	positive regulation of nucleobase-containing compound metabolic process	BP
5685	GO:0018209	0.0347633	0.992246	4	152	peptidyl-serine modification	BP
14954	GO:0080135	0.0350223	0.987931	7	382	regulation of cellular response to stress	BP
11717	GO:0048608	0.0351507	0.990431	5	224	reproductive structure development	BP
16066	GO:1902107	0.0354103	0.994184	3	89	positive regulation of leukocyte differentiation	BP
5453	GO:0016788	0.0358992	0.986558	8	469	hydrolase activity, acting on ester bonds	MF
6621	GO:0030510	0.0359621	0.99673	2	37	regulation of BMP signaling pathway	BP
7661	GO:0032655	0.0359621	0.99673	2	37	regulation of interleukin-12 production	BP
16877	GO:2000241	0.0359621	0.99673	2	37	regulation of reproductive process	BP
17337	GO:2001239	0.0359621	0.99673	2	37	regulation of extrinsic apoptotic signaling pathway in absence of ligand	BP
10006	GO:0043408	0.0363046	0.987392	7	385	regulation of MAPK cascade	BP
11938	GO:0050671	0.0364227	0.99395	3	90	positive regulation of lymphocyte proliferation	BP
12066	GO:0050866	0.0364227	0.99395	3	90	negative regulation of cell activation	BP
13573	GO:0061458	0.0368989	0.989823	5	227	reproductive system development	BP
4219	GO:0009987	0.0369855	0.982572	80	9060	cellular process	BP
655	GO:0001934	0.0370653	0.986034	8	472	positive regulation of protein phosphorylation	BP
7834	GO:0032946	0.03745	0.993711	3	91	positive regulation of mononuclear cell proliferation	BP
7028	GO:0031401	0.0375397	0.984135	10	652	positive regulation of protein modification process	BP
10281	GO:0044260	0.0376671	0.976906	54	5577	cellular macromolecule metabolic process	BP
5334	GO:0016567	0.0377565	0.984815	9	562	protein ubiquitination	BP
741	GO:0002066	0.0377639	0.99647	2	38	columnar/cuboidal epithelial cell development	BP
4650	GO:0014013	0.0377639	0.99647	2	38	regulation of gliogenesis	BP
6525	GO:0030279	0.0377639	0.99647	2	38	negative regulation of ossification	BP
7636	GO:0032615	0.0377639	0.99647	2	38	interleukin-12 production	BP
11652	GO:0048477	0.0377639	0.99647	2	38	oogenesis	BP
11999	GO:0050772	0.0377639	0.99647	2	38	positive regulation of axonogenesis	BP
12339	GO:0051310	0.0377639	0.99647	2	38	metaphase plate congression	BP
16006	GO:1901880	0.0377639	0.99647	2	38	negative regulation of protein depolymerization	BP
4145	GO:0009719	0.0377741	0.982713	12	840	response to endogenous stimulus	BP
259	GO:0000779	0.0384921	0.993465	3	92	condensed chromosome, centromeric region	CC
6545	GO:0030308	0.0384921	0.993465	3	92	negative regulation of cell growth	BP
13972	GO:0070665	0.0384921	0.993465	3	92	positive regulation of leukocyte proliferation	BP
14179	GO:0071156	0.0384921	0.993465	3	92	regulation of cell cycle arrest	BP
17346	GO:2001251	0.0384921	0.993465	3	92	negative regulation of chromosome organization	BP
12251	GO:0051173	0.039414	0.980765	14	1040	positive regulation of nitrogen compound metabolic process	BP
9400	GO:0042177	0.0395489	0.993212	3	93	negative regulation of protein catabolic process	BP
7641	GO:0032623	0.0395997	0.996198	2	39	interleukin-2 production	BP
7698	GO:0032729	0.0395997	0.996198	2	39	positive regulation of interferon-gamma production	BP
11213	GO:0046620	0.0395997	0.996198	2	39	regulation of organ growth	BP
16031	GO:1901992	0.0395997	0.996198	2	39	positive regulation of mitotic cell cycle phase transition	BP
181	GO:0000405	0.0398515	0.999362	1	5	bubble DNA binding	MF
526	GO:0001727	0.0398515	0.999362	1	5	lipid kinase activity	MF
744	GO:0002069	0.0398515	0.999362	1	5	columnar/cuboidal epithelial cell maturation	BP
1272	GO:0003177	0.0398515	0.999362	1	5	pulmonary valve development	BP
1277	GO:0003184	0.0398515	0.999362	1	5	pulmonary valve morphogenesis	BP
1281	GO:0003190	0.0398515	0.999362	1	5	atrioventricular valve formation	BP
1285	GO:0003198	0.0398515	0.999362	1	5	epithelial to mesenchymal transition involved in endocardial cushion formation	BP
1296	GO:0003215	0.0398515	0.999362	1	5	cardiac right ventricle morphogenesis	BP
1298	GO:0003222	0.0398515	0.999362	1	5	ventricular trabecula myocardium morphogenesis	BP
1312	GO:0003264	0.0398515	0.999362	1	5	regulation of cardioblast proliferation	BP
1313	GO:0003266	0.0398515	0.999362	1	5	regulation of secondary heart field cardioblast proliferation	BP
1343	GO:0003339	0.0398515	0.999362	1	5	regulation of mesenchymal to epithelial transition involved in metanephros morphogenesis	BP
1885	GO:0004679	0.0398515	0.999362	1	5	AMP-activated protein kinase activity	MF
2136	GO:0005113	0.0398515	0.999362	1	5	patched binding	MF
3136	GO:0006927	0.0398515	0.999362	1	5	transformed cell apoptotic process	BP
3256	GO:0007144	0.0398515	0.999362	1	5	female meiosis I	BP
4420	GO:0010668	0.0398515	0.999362	1	5	ectodermal cell differentiation	BP
4716	GO:0014807	0.0398515	0.999362	1	5	regulation of somitogenesis	BP
7066	GO:0031465	0.0398515	0.999362	1	5	Cul4B-RING E3 ubiquitin ligase complex	CC
7337	GO:0032135	0.0398515	0.999362	1	5	DNA insertion or deletion binding	MF
7581	GO:0032530	0.0398515	0.999362	1	5	regulation of microvillus organization	BP
7923	GO:0033129	0.0398515	0.999362	1	5	positive regulation of histone phosphorylation	BP
7974	GO:0033206	0.0398515	0.999362	1	5	meiotic cytokinesis	BP
9552	GO:0042511	0.0398515	0.999362	1	5	positive regulation of tyrosine phosphorylation of Stat1 protein	BP
9556	GO:0042518	0.0398515	0.999362	1	5	negative regulation of tyrosine phosphorylation of Stat3 protein	BP
11598	GO:0048289	0.0398515	0.999362	1	5	isotype switching to IgE isotypes	BP
11601	GO:0048293	0.0398515	0.999362	1	5	regulation of isotype switching to IgE isotypes	BP
11876	GO:0050308	0.0398515	0.999362	1	5	sugar-phosphatase activity	MF
13171	GO:0060509	0.0398515	0.999362	1	5	Type I pneumocyte differentiation	BP
13295	GO:0060717	0.0398515	0.999362	1	5	chorion development	BP
13386	GO:0060977	0.0398515	0.999362	1	5	coronary vasculature morphogenesis	BP
13763	GO:0070245	0.0398515	0.999362	1	5	positive regulation of thymocyte apoptotic process	BP
14352	GO:0071493	0.0398515	0.999362	1	5	cellular response to UV-B	BP
14605	GO:0072015	0.0398515	0.999362	1	5	glomerular visceral epithelial cell development	BP
14657	GO:0072109	0.0398515	0.999362	1	5	glomerular mesangium development	BP
14734	GO:0072257	0.0398515	0.999362	1	5	metanephric nephron tubule epithelial cell differentiation	BP
14750	GO:0072307	0.0398515	0.999362	1	5	regulation of metanephric nephron tubule epithelial cell differentiation	BP
14753	GO:0072310	0.0398515	0.999362	1	5	glomerular epithelial cell development	BP
15031	GO:0090051	0.0398515	0.999362	1	5	negative regulation of cell migration involved in sprouting angiogenesis	BP
15066	GO:0090128	0.0398515	0.999362	1	5	regulation of synapse maturation	BP
15067	GO:0090129	0.0398515	0.999362	1	5	positive regulation of synapse maturation	BP
15199	GO:0090330	0.0398515	0.999362	1	5	regulation of platelet aggregation	BP
15320	GO:0097084	0.0398515	0.999362	1	5	vascular smooth muscle cell development	BP
15822	GO:1901201	0.0398515	0.999362	1	5	regulation of extracellular matrix assembly	BP
16146	GO:1902373	0.0398515	0.999362	1	5	negative regulation of mRNA catabolic process	BP
16574	GO:1903671	0.0398515	0.999362	1	5	negative regulation of sprouting angiogenesis	BP
16632	GO:1903867	0.0398515	0.999362	1	5	extraembryonic membrane development	BP
16675	GO:1990050	0.0398515	0.999362	1	5	phosphatidic acid transporter activity	MF
16768	GO:2000009	0.0398515	0.999362	1	5	negative regulation of protein localization to cell surface	BP
17282	GO:2001138	0.0398515	0.999362	1	5	regulation of phospholipid transport	BP
17283	GO:2001140	0.0398515	0.999362	1	5	positive regulation of phospholipid transport	BP
573	GO:0001816	0.0398759	0.985871	7	393	cytokine production	BP
375	GO:0001101	0.0399805	0.990678	4	159	response to acid chemical	BP
8173	GO:0033993	0.040338	0.985672	7	394	response to lipid	BP
2317	GO:0005578	0.0406204	0.992954	3	94	proteinaceous extracellular matrix	CC
16777	GO:2000027	0.0406204	0.992954	3	94	regulation of organ morphogenesis	BP
2822	GO:0006464	0.0408419	0.976304	26	2305	cellular protein modification process	BP
9079	GO:0036211	0.0408419	0.976304	26	2305	protein modification process	BP
10227	GO:0044093	0.0409143	0.97945	15	1145	positive regulation of molecular function	BP
9976	GO:0043367	0.0414688	0.995914	2	40	CD4-positive, alpha-beta T cell differentiation	BP
2	GO:0000003	0.0415606	0.983983	8	483	reproduction	BP
924	GO:0002440	0.0417066	0.992689	3	95	production of molecular mediator of immune response	BP
10103	GO:0043583	0.0417066	0.992689	3	95	ear development	BP
6011	GO:0019899	0.0417223	0.978988	15	1148	enzyme binding	MF
2490	GO:0005886	0.0427516	0.975272	25	2205	plasma membrane	CC
4617	GO:0010976	0.0428074	0.992417	3	96	positive regulation of neuron projection development	BP
6403	GO:0030097	0.0428473	0.983387	8	486	hemopoiesis	BP
15363	GO:0097191	0.0431522	0.989689	4	163	extrinsic apoptotic signaling pathway	BP
4689	GO:0014070	0.0431847	0.984433	7	400	response to organic cyclic compound	BP
2328	GO:0005604	0.0433707	0.995617	2	41	basement membrane	CC
3230	GO:0007077	0.0433707	0.995617	2	41	mitotic nuclear envelope disassembly	BP
9915	GO:0043242	0.0433707	0.995617	2	41	negative regulation of protein complex disassembly	BP
10069	GO:0043534	0.0433707	0.995617	2	41	blood vessel endothelial cell migration	BP
13794	GO:0070301	0.0433707	0.995617	2	41	cellular response to hydrogen peroxide	BP
6289	GO:0022407	0.0437638	0.987358	5	238	regulation of cell-cell adhesion	BP
2439	GO:0005795	0.0439227	0.992139	3	97	Golgi stack	CC
13203	GO:0060560	0.0439227	0.992139	3	97	developmental growth involved in morphogenesis	BP
4481	GO:0010769	0.0439668	0.989432	4	164	regulation of cell morphogenesis involved in differentiation	BP
6451	GO:0030163	0.0442747	0.981665	9	579	protein catabolic process	BP
3385	GO:0007409	0.0445742	0.985289	6	319	axonogenesis	BP
2314	GO:0005575	0.0448941	0.992598	88	10402	cellular_component	CC
4213	GO:0009967	0.0449648	0.97886	12	863	positive regulation of signal transduction	BP
12393	GO:0051438	0.0450525	0.991855	3	98	regulation of ubiquitin-protein transferase activity	BP
14346	GO:0071479	0.0453045	0.995307	2	42	cellular response to ionizing radiation	BP
15115	GO:0090199	0.0453045	0.995307	2	42	regulation of release of cytochrome c from mitochondria	BP
16028	GO:1901989	0.0453045	0.995307	2	42	positive regulation of cell cycle phase transition	BP
9590	GO:0042578	0.0457612	0.986619	5	241	phosphoric ester hydrolase activity	MF
356	GO:0001047	0.0461967	0.991563	3	99	core promoter binding	MF
7062	GO:0031461	0.0461967	0.991563	3	99	cullin-RING ubiquitin ligase complex	CC
5439	GO:0016772	0.0465391	0.979587	10	677	transferase activity, transferring phosphorus-containing groups	MF
13441	GO:0061061	0.0468661	0.984344	6	323	muscle structure development	BP
6273	GO:0022008	0.0470941	0.97845	11	773	neurogenesis	BP
6589	GO:0030397	0.0472698	0.994984	2	43	membrane disassembly	BP
12187	GO:0051081	0.0472698	0.994984	2	43	nuclear envelope disassembly	BP
4695	GO:0014706	0.0473118	0.988356	4	168	striated muscle tissue development	BP
99	GO:0000212	0.0476313	0.999047	1	6	meiotic spindle organization	BP
769	GO:0002115	0.0476313	0.999047	1	6	store-operated calcium entry	BP
1255	GO:0003157	0.0476313	0.999047	1	6	endocardium development	BP
1560	GO:0004065	0.0476313	0.999047	1	6	arylsulfatase activity	MF
2089	GO:0005003	0.0476313	0.999047	1	6	ephrin receptor activity	MF
2197	GO:0005229	0.0476313	0.999047	1	6	intracellular calcium activated chloride channel activity	MF
3199	GO:0007028	0.0476313	0.999047	1	6	cytoplasm organization	BP
3738	GO:0008494	0.0476313	0.999047	1	6	translation activator activity	MF
4417	GO:0010665	0.0476313	0.999047	1	6	regulation of cardiac muscle cell apoptotic process	BP
5150	GO:0016139	0.0476313	0.999047	1	6	glycoside catabolic process	BP
5234	GO:0016322	0.0476313	0.999047	1	6	neuron remodeling	BP
5584	GO:0017085	0.0476313	0.999047	1	6	response to insecticide	BP
5794	GO:0019203	0.0476313	0.999047	1	6	carbohydrate phosphatase activity	MF
6456	GO:0030169	0.0476313	0.999047	1	6	low-density lipoprotein particle binding	MF
6954	GO:0031265	0.0476313	0.999047	1	6	CD95 death-inducing signaling complex	CC
8109	GO:0033632	0.0476313	0.999047	1	6	regulation of cell-cell adhesion mediated by integrin	BP
9100	GO:0036295	0.0476313	0.999047	1	6	cellular response to increased oxygen levels	BP
9544	GO:0042501	0.0476313	0.999047	1	6	serine phosphorylation of STAT protein	BP
9565	GO:0042532	0.0476313	0.999047	1	6	negative regulation of tyrosine phosphorylation of STAT protein	BP
9980	GO:0043371	0.0476313	0.999047	1	6	negative regulation of CD4-positive, alpha-beta T cell differentiation	BP
9989	GO:0043382	0.0476313	0.999047	1	6	positive regulation of memory T cell differentiation	BP
10096	GO:0043567	0.0476313	0.999047	1	6	regulation of insulin-like growth factor receptor signaling pathway	BP
10333	GO:0044342	0.0476313	0.999047	1	6	type B pancreatic cell proliferation	BP
10738	GO:0045589	0.0476313	0.999047	1	6	regulation of regulatory T cell differentiation	BP
10749	GO:0045603	0.0476313	0.999047	1	6	positive regulation of endothelial cell differentiation	BP
10762	GO:0045623	0.0476313	0.999047	1	6	negative regulation of T-helper cell differentiation	BP
10769	GO:0045630	0.0476313	0.999047	1	6	positive regulation of T-helper 2 cell differentiation	BP
11230	GO:0046639	0.0476313	0.999047	1	6	negative regulation of alpha-beta T cell differentiation	BP
11705	GO:0048570	0.0476313	0.999047	1	6	notochord morphogenesis	BP
11774	GO:0048715	0.0476313	0.999047	1	6	negative regulation of oligodendrocyte differentiation	BP
11818	GO:0048845	0.0476313	0.999047	1	6	venous blood vessel morphogenesis	BP
12115	GO:0050930	0.0476313	0.999047	1	6	induction of positive chemotaxis	BP
12158	GO:0051024	0.0476313	0.999047	1	6	positive regulation of immunoglobulin secretion	BP
12913	GO:0060074	0.0476313	0.999047	1	6	synapse maturation	BP
13005	GO:0060253	0.0476313	0.999047	1	6	negative regulation of glial cell proliferation	BP
13090	GO:0060379	0.0476313	0.999047	1	6	cardiac muscle cell myoblast differentiation	BP
13125	GO:0060426	0.0476313	0.999047	1	6	lung vasculature development	BP
13149	GO:0060462	0.0476313	0.999047	1	6	lung lobe development	BP
13150	GO:0060463	0.0476313	0.999047	1	6	lung lobe morphogenesis	BP
13529	GO:0061314	0.0476313	0.999047	1	6	Notch signaling involved in heart development	BP
14280	GO:0071372	0.0476313	0.999047	1	6	cellular response to follicle-stimulating hormone stimulus	BP
14329	GO:0071455	0.0476313	0.999047	1	6	cellular response to hyperoxia	BP
14368	GO:0071539	0.0476313	0.999047	1	6	protein localization to centrosome	BP
14606	GO:0072017	0.0476313	0.999047	1	6	distal tubule development	BP
14676	GO:0072148	0.0476313	0.999047	1	6	epithelial cell fate commitment	BP
14710	GO:0072202	0.0476313	0.999047	1	6	cell differentiation involved in metanephros development	BP
15224	GO:0090400	0.0476313	0.999047	1	6	stress-induced premature senescence	BP
16499	GO:1903429	0.0476313	0.999047	1	6	regulation of cell maturation	BP
10384	GO:0044450	0.0485283	0.99096	3	101	microtubule organizing center part	CC
14559	GO:0071901	0.0485283	0.99096	3	101	negative regulation of protein serine/threonine kinase activity	BP
462	GO:0001570	0.0492659	0.994648	2	44	vasculogenesis	BP
8853	GO:0035710	0.0492659	0.994648	2	44	CD4-positive, alpha-beta T cell activation	BP
10119	GO:0043618	0.0492659	0.994648	2	44	regulation of transcription from RNA polymerase II promoter in response to stress	BP
12330	GO:0051298	0.0492659	0.994648	2	44	centrosome duplication	BP
13660	GO:0070059	0.0492659	0.994648	2	44	intrinsic apoptotic signaling pathway in response to endoplasmic reticulum stress	BP
6567	GO:0030334	0.0504401	0.982847	6	329	regulation of cell migration	BP
6558	GO:0030324	0.0509167	0.990329	3	103	lung development	BP
11681	GO:0048534	0.0511277	0.979461	8	504	hematopoietic or lymphoid organ development	BP
9525	GO:0042472	0.0512922	0.994299	2	45	inner ear morphogenesis	BP
10360	GO:0044420	0.0512922	0.994299	2	45	extracellular matrix component	CC
11846	GO:0050000	0.0512922	0.994299	2	45	chromosome localization	BP
12334	GO:0051303	0.0512922	0.994299	2	45	establishment of chromosome localization	BP
12337	GO:0051306	0.0512922	0.994299	2	45	mitotic sister chromatid separation	BP
11707	GO:0048584	0.0513879	0.973362	15	1181	positive regulation of response to stimulus	BP
13599	GO:0061564	0.051668	0.982326	6	331	axon development	BP
133	GO:0000280	0.0519511	0.980499	7	417	nuclear division	BP
4306	GO:0010466	0.0521322	0.990003	3	104	negative regulation of peptidase activity	BP
4598	GO:0010951	0.0521322	0.990003	3	104	negative regulation of endopeptidase activity	BP
12346	GO:0051340	0.0521322	0.990003	3	104	regulation of ligase activity	BP
2315	GO:0005576	0.0526002	0.968652	26	2360	extracellular region	CC
5114	GO:0016049	0.0528098	0.983935	5	251	cell growth	BP
12784	GO:0055007	0.0533481	0.993937	2	46	cardiac muscle cell differentiation	BP
14637	GO:0072080	0.0533481	0.993937	2	46	nephron tubule development	BP
16960	GO:2000379	0.0533481	0.993937	2	46	positive regulation of reactive oxygen species metabolic process	BP
11995	GO:0050768	0.0533617	0.98967	3	105	negative regulation of neurogenesis	BP
7518	GO:0032446	0.0537887	0.976898	9	601	protein modification by small protein conjugation	BP
14580	GO:0071944	0.0539475	0.967999	25	2255	cell periphery	CC
13186	GO:0060537	0.0544164	0.985985	4	176	muscle tissue development	BP
3811	GO:0008637	0.0546051	0.98933	3	106	apoptotic mitochondrial changes	BP
10361	GO:0044421	0.0552144	0.967426	24	2150	extracellular region part	CC
2471	GO:0005856	0.0553414	0.970444	16	1296	cytoskeleton	CC
12203	GO:0051098	0.0553432	0.985667	4	177	regulation of binding	BP
92	GO:0000185	0.0553488	0.998673	1	7	activation of MAPKKK activity	BP
139	GO:0000290	0.0553488	0.998673	1	7	deadenylation-dependent decapping of nuclear-transcribed mRNA	BP
1259	GO:0003161	0.0553488	0.998673	1	7	cardiac conduction system development	BP
1267	GO:0003171	0.0553488	0.998673	1	7	atrioventricular valve development	BP
1275	GO:0003181	0.0553488	0.998673	1	7	atrioventricular valve morphogenesis	BP
1280	GO:0003188	0.0553488	0.998673	1	7	heart valve formation	BP
1315	GO:0003272	0.0553488	0.998673	1	7	endocardial cushion formation	BP
2294	GO:0005520	0.0553488	0.998673	1	7	insulin-like growth factor binding	MF
3245	GO:0007100	0.0553488	0.998673	1	7	mitotic centrosome separation	BP
3987	GO:0009186	0.0553488	0.998673	1	7	deoxyribonucleoside diphosphate metabolic process	BP
4275	GO:0010314	0.0553488	0.998673	1	7	phosphatidylinositol-5-phosphate binding	MF
7536	GO:0032466	0.0553488	0.998673	1	7	negative regulation of cytokinesis	BP
7541	GO:0032471	0.0553488	0.998673	1	7	negative regulation of endoplasmic reticulum calcium ion concentration	BP
7685	GO:0032700	0.0553488	0.998673	1	7	negative regulation of interleukin-17 production	BP
7771	GO:0032836	0.0553488	0.998673	1	7	glomerular basement membrane development	BP
7921	GO:0033127	0.0553488	0.998673	1	7	regulation of histone phosphorylation	BP
8597	GO:0035174	0.0553488	0.998673	1	7	histone serine kinase activity	MF
9921	GO:0043249	0.0553488	0.998673	1	7	erythrocyte maturation	BP
9987	GO:0043379	0.0553488	0.998673	1	7	memory T cell differentiation	BP
9988	GO:0043380	0.0553488	0.998673	1	7	regulation of memory T cell differentiation	BP
9990	GO:0043383	0.0553488	0.998673	1	7	negative T cell selection	BP
10528	GO:0045060	0.0553488	0.998673	1	7	negative thymic T cell selection	BP
10764	GO:0045625	0.0553488	0.998673	1	7	regulation of T-helper 1 cell differentiation	BP
12954	GO:0060155	0.0553488	0.998673	1	7	platelet dense granule organization	BP
13070	GO:0060347	0.0553488	0.998673	1	7	heart trabecula formation	BP
13326	GO:0060768	0.0553488	0.998673	1	7	regulation of epithelial cell proliferation involved in prostate gland development	BP
13385	GO:0060976	0.0553488	0.998673	1	7	coronary vasculature development	BP
13532	GO:0061318	0.0553488	0.998673	1	7	renal filtration cell differentiation	BP
13827	GO:0070365	0.0553488	0.998673	1	7	hepatocyte differentiation	BP
14358	GO:0071499	0.0553488	0.998673	1	7	cellular response to laminar fluid shear stress	BP
14617	GO:0072044	0.0553488	0.998673	1	7	collecting duct development	BP
14660	GO:0072112	0.0553488	0.998673	1	7	glomerular visceral epithelial cell differentiation	BP
14719	GO:0072216	0.0553488	0.998673	1	7	positive regulation of metanephros development	BP
14754	GO:0072311	0.0553488	0.998673	1	7	glomerular epithelial cell differentiation	BP
14844	GO:0072540	0.0553488	0.998673	1	7	T-helper 17 cell lineage commitment	BP
15828	GO:1901213	0.0553488	0.998673	1	7	regulation of transcription from RNA polymerase II promoter involved in heart development	BP
16145	GO:1902369	0.0553488	0.998673	1	7	negative regulation of RNA catabolic process	BP
16635	GO:1903896	0.0553488	0.998673	1	7	positive regulation of IRE1-mediated unfolded protein response	BP
2234	GO:0005319	0.0554329	0.993561	2	47	lipid transporter activity	MF
3236	GO:0007091	0.0554329	0.993561	2	47	metaphase/anaphase transition of mitotic cell cycle	BP
10460	GO:0044784	0.0554329	0.993561	2	47	metaphase/anaphase transition of cell cycle	BP
13536	GO:0061326	0.0554329	0.993561	2	47	renal tubule development	BP
15415	GO:0097345	0.0554329	0.993561	2	47	mitochondrial outer membrane permeabilization	BP
6557	GO:0030323	0.0558625	0.988983	3	107	respiratory tube development	BP
12293	GO:0051249	0.0565603	0.982463	5	256	regulation of lymphocyte activation	BP
9993	GO:0043393	0.0571337	0.988629	3	108	regulation of protein binding	BP
2010	GO:0004857	0.0572225	0.985018	4	179	enzyme inhibitor activity	MF
840	GO:0002286	0.0575461	0.993171	2	48	T cell activation involved in immune response	BP
10121	GO:0043620	0.0575461	0.993171	2	48	regulation of DNA-templated transcription in response to stress	BP
10733	GO:0045582	0.0575461	0.993171	2	48	positive regulation of T cell differentiation	BP
16069	GO:1902110	0.0575461	0.993171	2	48	positive regulation of mitochondrial membrane permeability involved in apoptotic process	BP
16243	GO:1902686	0.0575461	0.993171	2	48	mitochondrial outer membrane permeabilization involved in programmed cell death	BP
15974	GO:1901700	0.0576588	0.972706	11	800	response to oxygen-containing compound	BP
17252	GO:2001020	0.0584186	0.988267	3	109	regulation of response to DNA damage stimulus	BP
7891	GO:0033044	0.0591359	0.984348	4	181	regulation of chromosome organization	BP
15972	GO:1901698	0.059312	0.975438	8	520	response to nitrogen compound	BP
13493	GO:0061180	0.0596871	0.992768	2	49	mammary gland epithelium development	BP
16005	GO:1901879	0.0596871	0.992768	2	49	regulation of protein depolymerization	BP
16584	GO:1903708	0.0610294	0.987522	3	111	positive regulation of hemopoiesis	BP
79	GO:0000165	0.0611683	0.976187	7	433	MAPK cascade	BP
2021	GO:0004872	0.0611683	0.976187	7	433	receptor activity	MF
3225	GO:0007067	0.0614625	0.978054	6	346	mitotic nuclear division	BP
4169	GO:0009798	0.0618554	0.992351	2	50	axis specification	BP
4618	GO:0010977	0.0618554	0.992351	2	50	negative regulation of neuron projection development	BP
8906	GO:0035794	0.0618554	0.992351	2	50	positive regulation of mitochondrial membrane permeability	BP
11537	GO:0048145	0.0618554	0.992351	2	50	regulation of fibroblast proliferation	BP
12071	GO:0050871	0.0618554	0.992351	2	50	positive regulation of B cell activation	BP
2031	GO:0004888	0.0620644	0.980247	5	263	transmembrane signaling receptor activity	MF
10928	GO:0045927	0.0623551	0.987138	3	112	positive regulation of growth	BP
16192	GO:1902533	0.062585	0.973793	8	526	positive regulation of intracellular signal transduction	BP
3270	GO:0007166	0.0627267	0.963892	20	1742	cell surface receptor signaling pathway	BP
864	GO:0002328	0.0630044	0.998241	1	8	pro-B cell differentiation	BP
1287	GO:0003203	0.0630044	0.998241	1	8	endocardial cushion morphogenesis	BP
1341	GO:0003337	0.0630044	0.998241	1	8	mesenchymal to epithelial transition involved in metanephros morphogenesis	BP
2102	GO:0005031	0.0630044	0.998241	1	8	tumor necrosis factor-activated receptor activity	MF
2103	GO:0005035	0.0630044	0.998241	1	8	death receptor activity	MF
4226	GO:0010002	0.0630044	0.998241	1	8	cardioblast differentiation	BP
4411	GO:0010659	0.0630044	0.998241	1	8	cardiac muscle cell apoptotic process	BP
4517	GO:0010832	0.0630044	0.998241	1	8	negative regulation of myotube differentiation	BP
6897	GO:0031116	0.0630044	0.998241	1	8	positive regulation of microtubule polymerization	BP
6953	GO:0031264	0.0630044	0.998241	1	8	death-inducing signaling complex	CC
7113	GO:0031588	0.0630044	0.998241	1	8	AMP-activated protein kinase complex	CC
7446	GO:0032354	0.0630044	0.998241	1	8	response to follicle-stimulating hormone	BP
7786	GO:0032875	0.0630044	0.998241	1	8	regulation of DNA endoreduplication	BP
8950	GO:0035886	0.0630044	0.998241	1	8	vascular smooth muscle cell differentiation	BP
8986	GO:0035970	0.0630044	0.998241	1	8	peptidyl-threonine dephosphorylation	BP
9315	GO:0040037	0.0630044	0.998241	1	8	negative regulation of fibroblast growth factor receptor signaling pathway	BP
9323	GO:0042023	0.0630044	0.998241	1	8	DNA endoreduplication	BP
10757	GO:0045618	0.0630044	0.998241	1	8	positive regulation of keratinocyte differentiation	BP
10767	GO:0045628	0.0630044	0.998241	1	8	regulation of T-helper 2 cell differentiation	BP
10782	GO:0045651	0.0630044	0.998241	1	8	positive regulation of macrophage differentiation	BP
10807	GO:0045686	0.0630044	0.998241	1	8	negative regulation of glial cell differentiation	BP
10874	GO:0045835	0.0630044	0.998241	1	8	negative regulation of meiotic nuclear division	BP
10881	GO:0045842	0.0630044	0.998241	1	8	positive regulation of mitotic metaphase/anaphase transition	BP
11784	GO:0048742	0.0630044	0.998241	1	8	regulation of skeletal muscle fiber development	BP
12331	GO:0051299	0.0630044	0.998241	1	8	centrosome separation	BP
12975	GO:0060187	0.0630044	0.998241	1	8	cell pole	CC
13178	GO:0060525	0.0630044	0.998241	1	8	prostate glandular acinus development	BP
13325	GO:0060767	0.0630044	0.998241	1	8	epithelial cell proliferation involved in prostate gland development	BP
13346	GO:0060841	0.0630044	0.998241	1	8	venous blood vessel development	BP
13418	GO:0061029	0.0630044	0.998241	1	8	eyelid development in camera-type eye	BP
14287	GO:0071380	0.0630044	0.998241	1	8	cellular response to prostaglandin E stimulus	BP
14601	GO:0072010	0.0630044	0.998241	1	8	glomerular epithelium development	BP
14603	GO:0072012	0.0630044	0.998241	1	8	glomerulus vasculature development	BP
14695	GO:0072182	0.0630044	0.998241	1	8	regulation of nephron tubule epithelial cell differentiation	BP
14842	GO:0072538	0.0630044	0.998241	1	8	T-helper 17 type immune response	BP
14843	GO:0072539	0.0630044	0.998241	1	8	T-helper 17 cell differentiation	BP
15765	GO:1900745	0.0630044	0.998241	1	8	positive regulation of p38MAPK cascade	BP
16017	GO:1901970	0.0630044	0.998241	1	8	positive regulation of mitotic sister chromatid separation	BP
16063	GO:1902101	0.0630044	0.998241	1	8	positive regulation of metaphase/anaphase transition of cell cycle	BP
16110	GO:1902237	0.0630044	0.998241	1	8	positive regulation of endoplasmic reticulum stress-induced intrinsic apoptotic signaling pathway	BP
17030	GO:2000515	0.0630044	0.998241	1	8	negative regulation of CD4-positive, alpha-beta T cell activation	BP
17256	GO:2001026	0.0630044	0.998241	1	8	regulation of endothelial cell chemotaxis	BP
10424	GO:0044702	0.0637009	0.973228	8	528	single organism reproductive process	BP
1289	GO:0003206	0.0640503	0.99192	2	51	cardiac chamber morphogenesis	BP
4978	GO:0015748	0.0640503	0.99192	2	51	organophosphate ester transport	BP
10181	GO:0043966	0.0640503	0.99192	2	51	histone H3 acetylation	BP
11225	GO:0046634	0.0640503	0.99192	2	51	regulation of alpha-beta T cell activation	BP
15055	GO:0090100	0.0640503	0.99192	2	51	positive regulation of transmembrane receptor protein serine/threonine kinase signaling pathway	BP
16067	GO:1902108	0.0640503	0.99192	2	51	regulation of mitochondrial membrane permeability involved in apoptotic process	BP
16692	GO:1990138	0.0640503	0.99192	2	51	neuron projection extension	BP
3410	GO:0007517	0.0640682	0.982589	4	186	muscle organ development	BP
5241	GO:0016337	0.06487	0.974408	7	439	single organismal cell-cell adhesion	BP
6837	GO:0031012	0.0650467	0.986348	3	114	extracellular matrix	CC
2012	GO:0004860	0.0662713	0.991475	2	52	protein kinase inhibitor activity	MF
2569	GO:0006029	0.0662713	0.991475	2	52	proteoglycan metabolic process	BP
7071	GO:0031490	0.0662713	0.991475	2	52	chromatin DNA binding	MF
11536	GO:0048144	0.0662713	0.991475	2	52	fibroblast proliferation	BP
13750	GO:0070227	0.0662713	0.991475	2	52	lymphocyte apoptotic process	BP
16830	GO:2000145	0.066389	0.975834	6	353	regulation of cell motility	BP
13055	GO:0060326	0.0664125	0.985941	3	115	cell chemotaxis	BP
15051	GO:0090092	0.0664125	0.985941	3	115	regulation of transmembrane receptor protein serine/threonine kinase signaling pathway	BP
11596	GO:0048285	0.0674127	0.973172	7	443	organelle fission	BP
4389	GO:0010629	0.0681201	0.965764	12	923	negative regulation of gene expression	BP
3504	GO:0008083	0.0685178	0.991015	2	53	growth factor activity	MF
6370	GO:0030018	0.0685178	0.991015	2	53	Z disc	CC
6856	GO:0031058	0.0685178	0.991015	2	53	positive regulation of histone modification	BP
10742	GO:0045596	0.0685697	0.974836	6	356	negative regulation of cell differentiation	BP
965	GO:0002520	0.0688777	0.970576	8	537	immune system development	BP
10009	GO:0043412	0.0698364	0.957058	26	2426	macromolecule modification	BP
247	GO:0000731	0.0705987	0.99775	1	9	DNA synthesis involved in DNA repair	BP
732	GO:0002052	0.0705987	0.99775	1	9	positive regulation of neuroblast proliferation	BP
847	GO:0002295	0.0705987	0.99775	1	9	T-helper cell lineage commitment	BP
1229	GO:0003094	0.0705987	0.99775	1	9	glomerular filtration	BP
1527	GO:0004012	0.0705987	0.99775	1	9	phospholipid-translocating ATPase activity	MF
3398	GO:0007440	0.0705987	0.99775	1	9	foregut morphogenesis	BP
3657	GO:0008340	0.0705987	0.99775	1	9	determination of adult lifespan	BP
4341	GO:0010543	0.0705987	0.99775	1	9	regulation of platelet activation	BP
4413	GO:0010661	0.0705987	0.99775	1	9	positive regulation of muscle cell apoptotic process	BP
4414	GO:0010662	0.0705987	0.99775	1	9	regulation of striated muscle cell apoptotic process	BP
4511	GO:0010826	0.0705987	0.99775	1	9	negative regulation of centrosome duplication	BP
5149	GO:0016137	0.0705987	0.99775	1	9	glycoside metabolic process	BP
5556	GO:0017017	0.0705987	0.99775	1	9	MAP kinase tyrosine/serine/threonine phosphatase activity	MF
6797	GO:0030903	0.0705987	0.99775	1	9	notochord development	BP
6826	GO:0030983	0.0705987	0.99775	1	9	mismatched DNA binding	MF
6949	GO:0031258	0.0705987	0.99775	1	9	lamellipodium membrane	CC
7104	GO:0031573	0.0705987	0.99775	1	9	intra-S DNA damage checkpoint	BP
7122	GO:0031616	0.0705987	0.99775	1	9	spindle pole centrosome	CC
9551	GO:0042510	0.0705987	0.99775	1	9	regulation of tyrosine phosphorylation of Stat1 protein	BP
9745	GO:0042975	0.0705987	0.99775	1	9	peroxisome proliferator activated receptor binding	MF
9982	GO:0043373	0.0705987	0.99775	1	9	CD4-positive, alpha-beta T cell lineage commitment	BP
10059	GO:0043518	0.0705987	0.99775	1	9	negative regulation of DNA damage response, signal transduction by p53 class mediator	BP
10552	GO:0045086	0.0705987	0.99775	1	9	positive regulation of interleukin-2 biosynthetic process	BP
10747	GO:0045601	0.0705987	0.99775	1	9	regulation of endothelial cell differentiation	BP
11210	GO:0046606	0.0705987	0.99775	1	9	negative regulation of centrosome cycle	BP
12499	GO:0051654	0.0705987	0.99775	1	9	establishment of mitochondrion localization	BP
12882	GO:0060039	0.0705987	0.99775	1	9	pericardium development	BP
13095	GO:0060384	0.0705987	0.99775	1	9	innervation	BP
13564	GO:0061437	0.0705987	0.99775	1	9	renal system vasculature development	BP
13567	GO:0061440	0.0705987	0.99775	1	9	kidney vasculature development	BP
13800	GO:0070307	0.0705987	0.99775	1	9	lens fiber cell development	BP
14286	GO:0071379	0.0705987	0.99775	1	9	cellular response to prostaglandin stimulus	BP
14506	GO:0071813	0.0705987	0.99775	1	9	lipoprotein particle binding	MF
14507	GO:0071814	0.0705987	0.99775	1	9	protein-lipid complex binding	MF
14739	GO:0072283	0.0705987	0.99775	1	9	metanephric renal vesicle morphogenesis	BP
14964	GO:0085029	0.0705987	0.99775	1	9	extracellular matrix assembly	BP
15650	GO:1900103	0.0705987	0.99775	1	9	positive regulation of endoplasmic reticulum unfolded protein response	BP
15984	GO:1901741	0.0705987	0.99775	1	9	positive regulation of myoblast fusion	BP
16633	GO:1903894	0.0705987	0.99775	1	9	regulation of IRE1-mediated unfolded protein response	BP
17142	GO:2000696	0.0705987	0.99775	1	9	regulation of epithelial cell differentiation involved in kidney development	BP
10899	GO:0045893	0.0706692	0.965356	11	829	positive regulation of transcription, DNA-templated	BP
16515	GO:1903508	0.0706692	0.965356	11	829	positive regulation of nucleic acid-templated transcription	BP
589	GO:0001836	0.0707893	0.990542	2	54	release of cytochrome c from mitochondria	BP
5800	GO:0019210	0.0707893	0.990542	2	54	kinase inhibitor activity	MF
12000	GO:0050773	0.0707893	0.990542	2	54	regulation of dendrite development	BP
12335	GO:0051304	0.0707893	0.990542	2	54	chromosome separation	BP
6355	GO:0023056	0.0708033	0.964188	12	929	positive regulation of signaling	BP
11718	GO:0048609	0.0715422	0.973462	6	360	multicellular organismal reproductive process	BP
6343	GO:0023014	0.0720068	0.970908	7	450	signal transduction by phosphorylation	BP
12353	GO:0051347	0.0720068	0.970908	7	450	positive regulation of transferase activity	BP
3380	GO:0007399	0.0722841	0.961441	14	1136	nervous system development	BP
10095	GO:0043566	0.0723967	0.979507	4	194	structure-specific DNA binding	MF
10223	GO:0044089	0.0723967	0.979507	4	194	positive regulation of cellular component biogenesis	BP
10369	GO:0044430	0.0726304	0.963108	12	933	cytoskeletal part	CC
4263	GO:0010256	0.0730562	0.972756	6	362	endomembrane system organization	BP
7470	GO:0032386	0.0730562	0.972756	6	362	regulation of intracellular transport	BP
9524	GO:0042471	0.0730853	0.990054	2	55	ear morphogenesis	BP
12272	GO:0051209	0.0730853	0.990054	2	55	release of sequestered calcium ion into cytosol	BP
12318	GO:0051283	0.0730853	0.990054	2	55	negative regulation of sequestering of calcium ion	BP
14354	GO:0071495	0.0732189	0.966622	9	639	cellular response to endogenous stimulus	BP
12638	GO:0051961	0.0734371	0.983794	3	120	negative regulation of nervous system development	BP
15267	GO:0090596	0.0734371	0.983794	3	120	sensory organ morphogenesis	BP
456	GO:0001558	0.0734751	0.979099	4	195	regulation of cell growth	BP
4405	GO:0010647	0.0735555	0.962559	12	935	positive regulation of cell communication	BP
16514	GO:1903507	0.0749217	0.964197	10	739	negative regulation of nucleic acid-templated transcription	BP
6488	GO:0030216	0.0754052	0.989551	2	56	keratinocyte differentiation	BP
7656	GO:0032649	0.0754052	0.989551	2	56	regulation of interferon-gamma production	BP
12317	GO:0051282	0.0754052	0.989551	2	56	regulation of sequestering of calcium ion	BP
16448	GO:1903310	0.0754052	0.989551	2	56	positive regulation of chromatin modification	BP
8212	GO:0034110	0.0756566	0.978265	4	197	regulation of homotypic cell-cell adhesion	BP
11747	GO:0048667	0.0761397	0.971305	6	366	cell morphogenesis involved in neuron differentiation	BP
17340	GO:2001242	0.0763368	0.98288	3	122	regulation of intrinsic apoptotic signaling pathway	BP
2820	GO:0006461	0.0765715	0.961932	11	841	protein complex assembly	BP
7023	GO:0031396	0.0767597	0.97784	4	198	regulation of protein ubiquitination	BP
7566	GO:0032504	0.0769221	0.970934	6	367	multicellular organism reproduction	BP
13780	GO:0070271	0.0775852	0.961338	11	843	protein complex biogenesis	BP
627	GO:0001892	0.0777484	0.989034	2	57	embryonic placenta development	BP
9197	GO:0038034	0.0777484	0.989034	2	57	signal transduction in absence of ligand	BP
9858	GO:0043154	0.0777484	0.989034	2	57	negative regulation of cysteine-type endopeptidase activity involved in apoptotic process	BP
10760	GO:0045621	0.0777484	0.989034	2	57	positive regulation of lymphocyte differentiation	BP
15364	GO:0097192	0.0777484	0.989034	2	57	extrinsic apoptotic signaling pathway in absence of ligand	BP
7323	GO:0032102	0.0778055	0.982412	3	123	negative regulation of response to external stimulus	BP
9303	GO:0040017	0.0778708	0.97741	4	199	positive regulation of locomotion	BP
881	GO:0002363	0.0781321	0.997202	1	10	alpha-beta T cell lineage commitment	BP
1085	GO:0002726	0.0781321	0.997202	1	10	positive regulation of T cell cytokine production	BP
1610	GO:0004143	0.0781321	0.997202	1	10	diacylglycerol kinase activity	MF
2013	GO:0004861	0.0781321	0.997202	1	10	cyclin-dependent protein serine/threonine kinase inhibitor activity	MF
3134	GO:0006924	0.0781321	0.997202	1	10	activation-induced cell death of T cells	BP
6893	GO:0031112	0.0781321	0.997202	1	10	positive regulation of microtubule polymerization or depolymerization	BP
7055	GO:0031441	0.0781321	0.997202	1	10	negative regulation of mRNA 3'-end processing	BP
7090	GO:0031528	0.0781321	0.997202	1	10	microvillus membrane	CC
8064	GO:0033549	0.0781321	0.997202	1	10	MAP kinase phosphatase activity	MF
8108	GO:0033631	0.0781321	0.997202	1	10	cell-cell adhesion mediated by integrin	BP
8476	GO:0034695	0.0781321	0.997202	1	10	response to prostaglandin E	BP
9181	GO:0036498	0.0781321	0.997202	1	10	IRE1-mediated unfolded protein response	BP
9978	GO:0043369	0.0781321	0.997202	1	10	CD4-positive or CD8-positive, alpha-beta T cell lineage commitment	BP
10534	GO:0045066	0.0781321	0.997202	1	10	regulatory T cell differentiation	BP
10752	GO:0045606	0.0781321	0.997202	1	10	positive regulation of epidermal cell differentiation	BP
12113	GO:0050927	0.0781321	0.997202	1	10	positive regulation of positive chemotaxis	BP
12157	GO:0051023	0.0781321	0.997202	1	10	regulation of immunoglobulin secretion	BP
13028	GO:0060292	0.0781321	0.997202	1	10	long term synaptic depression	BP
13048	GO:0060317	0.0781321	0.997202	1	10	cardiac epithelial to mesenchymal transition	BP
13291	GO:0060712	0.0781321	0.997202	1	10	spongiotrophoblast layer development	BP
13307	GO:0060742	0.0781321	0.997202	1	10	epithelial cell differentiation involved in prostate gland development	BP
13757	GO:0070234	0.0781321	0.997202	1	10	positive regulation of T cell apoptotic process	BP
14120	GO:0070986	0.0781321	0.997202	1	10	left/right axis specification	BP
14212	GO:0071236	0.0781321	0.997202	1	10	cellular response to antibiotic	BP
14279	GO:0071371	0.0781321	0.997202	1	10	cellular response to gonadotropin stimulus	BP
14634	GO:0072077	0.0781321	0.997202	1	10	renal vesicle morphogenesis	BP
14638	GO:0072087	0.0781321	0.997202	1	10	renal vesicle development	BP
14678	GO:0072160	0.0781321	0.997202	1	10	nephron tubule epithelial cell differentiation	BP
14889	GO:0072643	0.0781321	0.997202	1	10	interferon-gamma secretion	BP
15029	GO:0090049	0.0781321	0.997202	1	10	regulation of cell migration involved in sprouting angiogenesis	BP
15153	GO:0090266	0.0781321	0.997202	1	10	regulation of mitotic cell cycle spindle assembly checkpoint	BP
15375	GO:0097205	0.0781321	0.997202	1	10	renal filtration	BP
15764	GO:1900744	0.0781321	0.997202	1	10	regulation of p38MAPK cascade	BP
15902	GO:1901533	0.0781321	0.997202	1	10	negative regulation of hematopoietic progenitor cell differentiation	BP
15960	GO:1901673	0.0781321	0.997202	1	10	regulation of mitotic spindle assembly	BP
16512	GO:1903504	0.0781321	0.997202	1	10	regulation of mitotic spindle checkpoint	BP
5452	GO:0016787	0.0784483	0.954659	18	1573	hydrolase activity	MF
4221	GO:0009991	0.0784877	0.973288	5	282	response to extracellular stimulus	BP
13189	GO:0060541	0.0792867	0.981935	3	124	respiratory system development	BP
1055	GO:0002694	0.0794116	0.972881	5	283	regulation of leukocyte activation	BP
2481	GO:0005874	0.0794116	0.972881	5	283	microtubule	CC
14043	GO:0070848	0.0795979	0.967087	7	461	response to growth factor	BP
4367	GO:0010594	0.0801145	0.988503	2	58	regulation of endothelial cell migration	BP
7164	GO:0031674	0.0801145	0.988503	2	58	I band	CC
11332	GO:0046902	0.0801145	0.988503	2	58	regulation of mitochondrial membrane permeability	BP
16239	GO:1902679	0.0803472	0.961101	10	749	negative regulation of RNA biosynthetic process	BP
6404	GO:0030098	0.0823965	0.975636	4	203	lymphocyte differentiation	BP
12280	GO:0051225	0.082503	0.987957	2	59	spindle assembly	BP
16819	GO:2000117	0.082503	0.987957	2	59	negative regulation of cysteine-type endopeptidase activity	BP
4231	GO:0010033	0.0826985	0.951857	18	1584	response to organic substance	BP
17331	GO:2001233	0.083166	0.971215	5	287	regulation of apoptotic signaling pathway	BP
15549	GO:0098602	0.08393	0.964864	7	467	single organism cell adhesion	BP
5229	GO:0016311	0.0841193	0.970789	5	288	dephosphorylation	BP
16240	GO:1902680	0.0843835	0.957318	11	856	positive regulation of RNA biosynthetic process	BP
7005	GO:0031345	0.0849133	0.987396	2	60	negative regulation of cell projection organization	BP
8213	GO:0034111	0.0849133	0.987396	2	60	negative regulation of homotypic cell-cell adhesion	BP
11223	GO:0046632	0.0849133	0.987396	2	60	alpha-beta T cell differentiation	BP
15258	GO:0090559	0.0849133	0.987396	2	60	regulation of membrane permeability	BP
6294	GO:0022412	0.0853341	0.979948	3	128	cellular process involved in reproduction in multicellular organism	BP
159	GO:0000339	0.0856051	0.996598	1	11	RNA cap binding	MF
745	GO:0002070	0.0856051	0.996598	1	11	epithelial cell maturation	BP
1083	GO:0002724	0.0856051	0.996598	1	11	regulation of T cell cytokine production	BP
1139	GO:0002830	0.0856051	0.996598	1	11	positive regulation of type 2 immune response	BP
1292	GO:0003209	0.0856051	0.996598	1	11	cardiac atrium morphogenesis	BP
1490	GO:0003951	0.0856051	0.996598	1	11	NAD+ kinase activity	MF
2164	GO:0005159	0.0856051	0.996598	1	11	insulin-like growth factor receptor binding	MF
3001	GO:0006700	0.0856051	0.996598	1	11	C21-steroid hormone biosynthetic process	BP
3734	GO:0008484	0.0856051	0.996598	1	11	sulfuric ester hydrolase activity	MF
4046	GO:0009263	0.0856051	0.996598	1	11	deoxyribonucleotide biosynthetic process	BP
4410	GO:0010658	0.0856051	0.996598	1	11	striated muscle cell apoptotic process	BP
5190	GO:0016242	0.0856051	0.996598	1	11	negative regulation of macroautophagy	BP
7045	GO:0031430	0.0856051	0.996598	1	11	M band	CC
7552	GO:0032486	0.0856051	0.996598	1	11	Rap protein signal transduction	BP
7558	GO:0032495	0.0856051	0.996598	1	11	response to muramyl dipeptide	BP
8107	GO:0033630	0.0856051	0.996598	1	11	positive regulation of cell adhesion mediated by integrin	BP
9210	GO:0038066	0.0856051	0.996598	1	11	p38MAPK cascade	BP
9307	GO:0040023	0.0856051	0.996598	1	11	establishment of nucleus localization	BP
9417	GO:0042249	0.0856051	0.996598	1	11	establishment of planar polarity of embryonic epithelium	BP
9549	GO:0042508	0.0856051	0.996598	1	11	tyrosine phosphorylation of Stat1 protein	BP
10532	GO:0045064	0.0856051	0.996598	1	11	T-helper 2 cell differentiation	BP
10542	GO:0045076	0.0856051	0.996598	1	11	regulation of interleukin-2 biosynthetic process	BP
10780	GO:0045649	0.0856051	0.996598	1	11	regulation of macrophage differentiation	BP
10871	GO:0045830	0.0856051	0.996598	1	11	positive regulation of isotype switching	BP
11258	GO:0046697	0.0856051	0.996598	1	11	decidualization	BP
12112	GO:0050926	0.0856051	0.996598	1	11	regulation of positive chemotaxis	BP
12399	GO:0051447	0.0856051	0.996598	1	11	negative regulation of meiotic cell cycle	BP
12655	GO:0051988	0.0856051	0.996598	1	11	regulation of attachment of spindle microtubules to kinetochore	BP
12947	GO:0060143	0.0856051	0.996598	1	11	positive regulation of syncytium formation by plasma membrane fusion	BP
12984	GO:0060211	0.0856051	0.996598	1	11	regulation of nuclear-transcribed mRNA poly(A) tail shortening	BP
12986	GO:0060213	0.0856051	0.996598	1	11	positive regulation of nuclear-transcribed mRNA poly(A) tail shortening	BP
13068	GO:0060343	0.0856051	0.996598	1	11	trabecula formation	BP
13761	GO:0070243	0.0856051	0.996598	1	11	regulation of thymocyte apoptotic process	BP
14233	GO:0071285	0.0856051	0.996598	1	11	cellular response to lithium ion	BP
14365	GO:0071526	0.0856051	0.996598	1	11	semaphorin-plexin signaling pathway	BP
15094	GO:0090177	0.0856051	0.996598	1	11	establishment of planar polarity involved in neural tube closure	BP
15397	GO:0097284	0.0856051	0.996598	1	11	hepatocyte apoptotic process	BP
15982	GO:1901739	0.0856051	0.996598	1	11	regulation of myoblast fusion	BP
16808	GO:2000105	0.0856051	0.996598	1	11	positive regulation of DNA-dependent DNA replication	BP
16824	GO:2000136	0.0856051	0.996598	1	11	regulation of cell proliferation involved in heart morphogenesis	BP
16852	GO:2000171	0.0856051	0.996598	1	11	negative regulation of dendrite development	BP
17326	GO:2001222	0.0856051	0.996598	1	11	regulation of neuron migration	BP
17339	GO:2001241	0.0856051	0.996598	1	11	positive regulation of extrinsic apoptotic signaling pathway in absence of ligand	BP
3219	GO:0007059	0.0870502	0.973773	4	207	chromosome segregation	BP
14217	GO:0071248	0.087345	0.98682	2	61	cellular response to metal ion	BP
16348	GO:1903046	0.087345	0.98682	2	61	meiotic cell cycle process	BP
3344	GO:0007276	0.0889729	0.968592	5	293	gamete generation	BP
13741	GO:0070201	0.0891545	0.962143	7	474	regulation of establishment of protein localization	BP
137	GO:0000288	0.0897974	0.98623	2	62	nuclear-transcribed mRNA catabolic process, deadenylation-dependent decay	BP
6620	GO:0030509	0.0897974	0.98623	2	62	BMP signaling pathway	BP
10969	GO:0045995	0.0897974	0.98623	2	62	regulation of embryonic development	BP
4261	GO:0010243	0.0899158	0.961743	7	475	response to organonitrogen compound	BP
3470	GO:0008017	0.0899957	0.978373	3	131	microtubule binding	MF
4442	GO:0010721	0.0899957	0.978373	3	131	negative regulation of cell development	BP
7006	GO:0031346	0.0899957	0.978373	3	131	positive regulation of cell projection organization	BP
7143	GO:0031647	0.0899957	0.978373	3	131	regulation of protein stability	BP
10796	GO:0045666	0.0899957	0.978373	3	131	positive regulation of neuron differentiation	BP
302	GO:0000904	0.0906808	0.96134	7	476	cell morphogenesis involved in differentiation	BP
12310	GO:0051270	0.0917894	0.963695	6	385	regulation of cellular component movement	BP
7472	GO:0032388	0.09183	0.971822	4	211	positive regulation of intracellular transport	BP
1424	GO:0003824	0.0920541	0.938981	37	3771	catalytic activity	MF
6762	GO:0030856	0.0922703	0.985624	2	63	regulation of epithelial cell differentiation	BP
9917	GO:0043244	0.0922703	0.985624	2	63	regulation of protein complex disassembly	BP
15945	GO:1901652	0.0929598	0.966758	5	297	response to peptide	BP
3028	GO:0006744	0.0930182	0.995939	1	12	ubiquinone biosynthetic process	BP
6380	GO:0030033	0.0930182	0.995939	1	12	microvillus assembly	BP
6628	GO:0030517	0.0930182	0.995939	1	12	negative regulation of axon extension	BP
6872	GO:0031083	0.0930182	0.995939	1	12	BLOC-1 complex	CC
8433	GO:0034616	0.0930182	0.995939	1	12	response to laminar fluid shear stress	BP
8744	GO:0035518	0.0930182	0.995939	1	12	histone H2A monoubiquitination	BP
10072	GO:0043537	0.0930182	0.995939	1	12	negative regulation of blood vessel endothelial cell migration	BP
10531	GO:0045063	0.0930182	0.995939	1	12	T-helper 1 cell differentiation	BP
10656	GO:0045332	0.0930182	0.995939	1	12	phospholipid translocation	BP
10913	GO:0045911	0.0930182	0.995939	1	12	positive regulation of DNA recombination	BP
11205	GO:0046599	0.0930182	0.995939	1	12	regulation of centriole replication	BP
11294	GO:0046827	0.0930182	0.995939	1	12	positive regulation of protein export from nucleus	BP
11611	GO:0048308	0.0930182	0.995939	1	12	organelle inheritance	BP
11614	GO:0048313	0.0930182	0.995939	1	12	Golgi inheritance	BP
11661	GO:0048490	0.0930182	0.995939	1	12	anterograde synaptic vesicle transport	BP
12109	GO:0050922	0.0930182	0.995939	1	12	negative regulation of chemotaxis	BP
12994	GO:0060231	0.0930182	0.995939	1	12	mesenchymal to epithelial transition	BP
13003	GO:0060251	0.0930182	0.995939	1	12	regulation of glial cell proliferation	BP
13527	GO:0061311	0.0930182	0.995939	1	12	cell surface receptor signaling pathway involved in heart development	BP
14180	GO:0071157	0.0930182	0.995939	1	12	negative regulation of cell cycle arrest	BP
14357	GO:0071498	0.0930182	0.995939	1	12	cellular response to fluid shear stress	BP
14718	GO:0072215	0.0930182	0.995939	1	12	regulation of metanephros development	BP
14727	GO:0072234	0.0930182	0.995939	1	12	metanephric nephron tubule development	BP
14733	GO:0072243	0.0930182	0.995939	1	12	metanephric nephron epithelium development	BP
14917	GO:0072698	0.0930182	0.995939	1	12	protein localization to microtubule cytoskeleton	BP
15090	GO:0090169	0.0930182	0.995939	1	12	regulation of spindle assembly	BP
15096	GO:0090179	0.0930182	0.995939	1	12	planar cell polarity pathway involved in neural tube closure	BP
15955	GO:1901663	0.0930182	0.995939	1	12	quinone biosynthetic process	BP
16573	GO:1903670	0.0930182	0.995939	1	12	regulation of sprouting angiogenesis	BP
16829	GO:2000144	0.0930182	0.995939	1	12	positive regulation of DNA-templated transcription, initiation	BP
4344	GO:0010557	0.0931479	0.950647	12	974	positive regulation of macromolecule biosynthetic process	BP
11937	GO:0050670	0.0931621	0.977282	3	133	regulation of lymphocyte proliferation	BP
3767	GO:0008543	0.0947625	0.976724	3	134	fibroblast growth factor receptor signaling pathway	BP
7832	GO:0032944	0.0947625	0.976724	3	134	regulation of mononuclear cell proliferation	BP
547	GO:0001764	0.094763	0.985004	2	64	neuron migration	BP
1288	GO:0003205	0.094763	0.985004	2	64	cardiac chamber development	BP
5932	GO:0019724	0.094763	0.985004	2	64	B cell mediated immunity	BP
12305	GO:0051261	0.094763	0.985004	2	64	protein depolymerization	BP
13063	GO:0060337	0.094763	0.985004	2	64	type I interferon signaling pathway	BP
14273	GO:0071357	0.094763	0.985004	2	64	cellular response to type I interferon	BP
8316	GO:0034340	0.0972751	0.984369	2	65	response to type I interferon	BP
8635	GO:0035265	0.0972751	0.984369	2	65	organ growth	BP
6295	GO:0022414	0.0978671	0.954911	8	581	reproductive process	BP
423	GO:0001503	0.0979789	0.969255	4	216	ossification	BP
1044	GO:0002683	0.0979789	0.969255	4	216	negative regulation of immune system process	BP
16452	GO:1903320	0.0979789	0.969255	4	216	regulation of protein modification by small protein conjugation or removal	BP
932	GO:0002449	0.0979974	0.975583	3	136	lymphocyte mediated immunity	BP
11730	GO:0048638	0.0979974	0.975583	3	136	regulation of developmental growth	BP
13970	GO:0070663	0.0979974	0.975583	3	136	regulation of leukocyte proliferation	BP
13965	GO:0070647	0.0985792	0.95229	9	680	protein modification by small protein conjugation or removal	BP
6300	GO:0022603	0.099341	0.956718	7	487	regulation of anatomical structure morphogenesis	BP
2701	GO:0006281	0.0997742	0.959662	6	394	DNA repair	BP
596	GO:0001843	0.0998062	0.983719	2	66	neural tube closure	BP
13235	GO:0060606	0.0998062	0.983719	2	66	tube closure	BP
15056	GO:0090101	0.0998062	0.983719	2	66	negative regulation of transmembrane receptor protein serine/threonine kinase signaling pathway	BP
52	GO:0000109	0.100372	0.995226	1	13	nucleotide-excision repair complex	CC
759	GO:0002089	0.100372	0.995226	1	13	lens morphogenesis in camera-type eye	BP
879	GO:0002360	0.100372	0.995226	1	13	T cell lineage commitment	BP
885	GO:0002369	0.100372	0.995226	1	13	T cell cytokine production	BP
1254	GO:0003156	0.100372	0.995226	1	13	regulation of organ formation	BP
1284	GO:0003197	0.100372	0.995226	1	13	endocardial cushion development	BP
1301	GO:0003230	0.100372	0.995226	1	13	cardiac atrium development	BP
2554	GO:0006004	0.100372	0.995226	1	13	fucose metabolic process	BP
2689	GO:0006264	0.100372	0.995226	1	13	mitochondrial DNA replication	BP
3027	GO:0006743	0.100372	0.995226	1	13	ubiquinone metabolic process	BP
3322	GO:0007250	0.100372	0.995226	1	13	activation of NF-kappaB-inducing kinase activity	BP
6325	GO:0022839	0.100372	0.995226	1	13	ion gated channel activity	MF
6894	GO:0031113	0.100372	0.995226	1	13	regulation of microtubule polymerization	BP
7580	GO:0032528	0.100372	0.995226	1	13	microvillus organization	BP
8266	GO:0034204	0.100372	0.995226	1	13	lipid translocation	BP
8475	GO:0034694	0.100372	0.995226	1	13	response to prostaglandin	BP
8486	GO:0034707	0.100372	0.995226	1	13	chloride channel complex	CC
8889	GO:0035767	0.100372	0.995226	1	13	endothelial cell chemotaxis	BP
9123	GO:0036342	0.100372	0.995226	1	13	post-anal tail morphogenesis	BP
9353	GO:0042094	0.100372	0.995226	1	13	interleukin-2 biosynthetic process	BP
9716	GO:0042832	0.100372	0.995226	1	13	defense response to protozoan	BP
10344	GO:0044380	0.100372	0.995226	1	13	protein localization to cytoskeleton	BP
12241	GO:0051154	0.100372	0.995226	1	13	negative regulation of striated muscle cell differentiation	BP
14187	GO:0071168	0.100372	0.995226	1	13	protein localization to chromatin	BP
14683	GO:0072170	0.100372	0.995226	1	13	metanephric tubule development	BP
14714	GO:0072207	0.100372	0.995226	1	13	metanephric epithelium development	BP
14941	GO:0080025	0.100372	0.995226	1	13	phosphatidylinositol-3,5-bisphosphate binding	MF
15058	GO:0090103	0.100372	0.995226	1	13	cochlea morphogenesis	BP
15095	GO:0090178	0.100372	0.995226	1	13	regulation of establishment of planar polarity involved in neural tube closure	BP
15343	GO:0097150	0.100372	0.995226	1	13	neuronal stem cell maintenance	BP
15674	GO:1900151	0.100372	0.995226	1	13	regulation of nuclear-transcribed mRNA catabolic process, deadenylation-dependent decay	BP
15676	GO:1900153	0.100372	0.995226	1	13	positive regulation of nuclear-transcribed mRNA catabolic process, deadenylation-dependent decay	BP
16077	GO:1902166	0.100372	0.995226	1	13	negative regulation of intrinsic apoptotic signaling pathway in response to DNA damage by p53 class mediator	BP
16879	GO:2000243	0.100372	0.995226	1	13	positive regulation of reproductive process	BP
17203	GO:2000811	0.100372	0.995226	1	13	negative regulation of anoikis	BP
12289	GO:0051241	0.10178	0.955396	7	490	negative regulation of multicellular organismal process	BP
890	GO:0002377	0.102356	0.983054	2	67	immunoglobulin production	BP
3180	GO:0006998	0.102356	0.983054	2	67	nuclear envelope organization	BP
9359	GO:0042102	0.102356	0.983054	2	67	positive regulation of T cell proliferation	BP
12297	GO:0051253	0.103165	0.94761	10	787	negative regulation of RNA metabolic process	BP
13109	GO:0060401	0.104923	0.982373	2	68	cytosolic calcium ion transport	BP
13110	GO:0060402	0.104923	0.982373	2	68	calcium ion transport into cytosol	BP
16288	GO:1902911	0.104923	0.982373	2	68	protein kinase complex	CC
11715	GO:0048598	0.105466	0.960841	5	309	embryonic morphogenesis	BP
10266	GO:0044238	0.105887	0.929476	60	6641	primary metabolic process	BP
10940	GO:0045944	0.106832	0.949815	8	593	positive regulation of transcription from RNA polymerase II promoter	BP
4089	GO:0009410	0.107508	0.981678	2	69	response to xenobiotic stimulus	BP
4655	GO:0014020	0.107508	0.981678	2	69	primary neural tube formation	BP
10797	GO:0045667	0.107508	0.981678	2	69	regulation of osteoblast differentiation	BP
11709	GO:0048588	0.107508	0.981678	2	69	developmental cell growth	BP
13166	GO:0060491	0.107508	0.981678	2	69	regulation of cell projection assembly	BP
14555	GO:0071897	0.107508	0.981678	2	69	DNA biosynthetic process	BP
858	GO:0002320	0.107667	0.99446	1	14	lymphoid progenitor cell differentiation	BP
1134	GO:0002825	0.107667	0.99446	1	14	regulation of T-helper 1 type immune response	BP
1273	GO:0003179	0.107667	0.99446	1	14	heart valve morphogenesis	BP
3135	GO:0006925	0.107667	0.99446	1	14	inflammatory cell apoptotic process	BP
4651	GO:0014014	0.107667	0.99446	1	14	negative regulation of gliogenesis	BP
5935	GO:0019731	0.107667	0.99446	1	14	antibacterial humoral response	BP
6470	GO:0030195	0.107667	0.99446	1	14	negative regulation of blood coagulation	BP
7664	GO:0032660	0.107667	0.99446	1	14	regulation of interleukin-17 production	BP
8223	GO:0034122	0.107667	0.99446	1	14	negative regulation of toll-like receptor signaling pathway	BP
8588	GO:0035116	0.107667	0.99446	1	14	embryonic hindlimb morphogenesis	BP
9407	GO:0042220	0.107667	0.99446	1	14	response to cocaine	BP
9969	GO:0043325	0.107667	0.99446	1	14	phosphatidylinositol-3,4-bisphosphate binding	MF
10529	GO:0045061	0.107667	0.99446	1	14	thymic T cell selection	BP
10763	GO:0045624	0.107667	0.99446	1	14	positive regulation of T-helper cell differentiation	BP
10792	GO:0045662	0.107667	0.99446	1	14	negative regulation of myoblast differentiation	BP
11227	GO:0046636	0.107667	0.99446	1	14	negative regulation of alpha-beta T cell activation	BP
11609	GO:0048305	0.107667	0.99446	1	14	immunoglobulin secretion	BP
12489	GO:0051642	0.107667	0.99446	1	14	centrosome localization	BP
12946	GO:0060142	0.107667	0.99446	1	14	regulation of syncytium formation by plasma membrane fusion	BP
13162	GO:0060487	0.107667	0.99446	1	14	lung epithelial cell differentiation	BP
13753	GO:0070230	0.107667	0.99446	1	14	positive regulation of lymphocyte apoptotic process	BP
14236	GO:0071295	0.107667	0.99446	1	14	cellular response to vitamin	BP
14293	GO:0071391	0.107667	0.99446	1	14	cellular response to estrogen stimulus	BP
14736	GO:0072273	0.107667	0.99446	1	14	metanephric nephron morphogenesis	BP
15040	GO:0090079	0.107667	0.99446	1	14	translation regulator activity, nucleic acid binding	MF
15631	GO:1900047	0.107667	0.99446	1	14	negative regulation of hemostasis	BP
17213	GO:2000826	0.107667	0.99446	1	14	regulation of heart morphogenesis	BP
12488	GO:0051641	0.10916	0.931807	21	1977	cellular localization	BP
4506	GO:0010821	0.109521	0.964272	4	225	regulation of mitochondrion organization	BP
7945	GO:0033157	0.109521	0.964272	4	225	regulation of intracellular protein transport	BP
16583	GO:1903707	0.110111	0.980967	2	70	negative regulation of hemopoiesis	BP
14514	GO:0071822	0.11031	0.937093	14	1215	protein complex subunit organization	BP
3337	GO:0007268	0.110913	0.958189	5	314	synaptic transmission	BP
12255	GO:0051179	0.112114	0.924875	33	3360	localization	BP
3386	GO:0007411	0.112166	0.963101	4	227	axon guidance	BP
15464	GO:0097485	0.112166	0.963101	4	227	neuron projection guidance	BP
2447	GO:0005814	0.11273	0.980242	2	71	centriole	CC
8432	GO:0034614	0.11273	0.980242	2	71	cellular response to reactive oxygen species	BP
12107	GO:0050920	0.11273	0.980242	2	71	regulation of chemotaxis	BP
11738	GO:0048646	0.113057	0.946211	8	601	anatomical structure formation involved in morphogenesis	BP
936	GO:0002460	0.113095	0.970032	3	145	adaptive immune response based on somatic recombination of immune receptors built from immunoglobulin superfamily domains	BP
15191	GO:0090316	0.113095	0.970032	3	145	positive regulation of intracellular protein transport	BP
11826	GO:0048858	0.113598	0.948872	7	504	cell projection morphogenesis	BP
10335	GO:0044344	0.114826	0.969372	3	146	cellular response to fibroblast growth factor stimulus	BP
310	GO:0000930	0.114903	0.993641	1	15	gamma-tubulin complex	CC
459	GO:0001562	0.114903	0.993641	1	15	response to protozoan	BP
738	GO:0002063	0.114903	0.993641	1	15	chondrocyte development	BP
1266	GO:0003170	0.114903	0.993641	1	15	heart valve development	BP
3285	GO:0007184	0.114903	0.993641	1	15	SMAD protein import into nucleus	BP
3577	GO:0008207	0.114903	0.993641	1	15	C21-steroid hormone metabolic process	BP
4516	GO:0010831	0.114903	0.993641	1	15	positive regulation of myotube differentiation	BP
5620	GO:0017158	0.114903	0.993641	1	15	regulation of calcium ion-dependent exocytosis	BP
6367	GO:0030014	0.114903	0.993641	1	15	CCR4-NOT complex	CC
6566	GO:0030332	0.114903	0.993641	1	15	cyclin binding	MF
6863	GO:0031069	0.114903	0.993641	1	15	hair follicle morphogenesis	BP
7162	GO:0031672	0.114903	0.993641	1	15	A band	CC
7289	GO:0032042	0.114903	0.993641	1	15	mitochondrial DNA metabolic process	BP
8565	GO:0035066	0.114903	0.993641	1	15	positive regulation of histone acetylation	BP
9314	GO:0040036	0.114903	0.993641	1	15	regulation of fibroblast growth factor receptor signaling pathway	BP
9555	GO:0042517	0.114903	0.993641	1	15	positive regulation of tyrosine phosphorylation of Stat3 protein	BP
9813	GO:0043073	0.114903	0.993641	1	15	germ cell nucleus	CC
9939	GO:0043278	0.114903	0.993641	1	15	response to morphine	BP
10755	GO:0045616	0.114903	0.993641	1	15	regulation of keratinocyte differentiation	BP
10921	GO:0045920	0.114903	0.993641	1	15	negative regulation of exocytosis	BP
11124	GO:0046426	0.114903	0.993641	1	15	negative regulation of JAK-STAT cascade	BP
11232	GO:0046641	0.114903	0.993641	1	15	positive regulation of alpha-beta T cell proliferation	BP
11532	GO:0048103	0.114903	0.993641	1	15	somatic stem cell division	BP
11674	GO:0048521	0.114903	0.993641	1	15	negative regulation of behavior	BP
11772	GO:0048713	0.114903	0.993641	1	15	regulation of oligodendrocyte differentiation	BP
13155	GO:0060479	0.114903	0.993641	1	15	lung cell differentiation	BP
13760	GO:0070242	0.114903	0.993641	1	15	thymocyte apoptotic process	BP
16076	GO:1902165	0.114903	0.993641	1	15	regulation of intrinsic apoptotic signaling pathway in response to DNA damage by p53 class mediator	BP
3201	GO:0007030	0.115365	0.979501	2	72	Golgi organization	BP
14272	GO:0071356	0.115365	0.979501	2	72	cellular response to tumor necrosis factor	BP
16597	GO:1903749	0.115365	0.979501	2	72	positive regulation of establishment of protein localization to mitochondrion	BP
16722	GO:1990267	0.115365	0.979501	2	72	response to transition metal nanoparticle	BP
9187	GO:0038023	0.115368	0.955987	5	318	signaling receptor activity	MF
8407	GO:0034504	0.116188	0.9613	4	230	protein localization to nucleus	BP
14490	GO:0071774	0.116566	0.968704	3	147	response to fibroblast growth factor	BP
10265	GO:0044237	0.116695	0.921727	61	6801	cellular metabolic process	BP
3594	GO:0008237	0.118016	0.978745	2	73	metallopeptidase activity	MF
12549	GO:0051781	0.118016	0.978745	2	73	positive regulation of cell division	BP
16070	GO:1902115	0.118016	0.978745	2	73	regulation of organelle assembly	BP
14776	GO:0072358	0.118879	0.945895	7	510	cardiovascular system development	BP
14777	GO:0072359	0.118879	0.945895	7	510	circulatory system development	BP
15946	GO:1901653	0.120273	0.959446	4	233	cellular response to peptide	BP
3158	GO:0006959	0.120682	0.977974	2	74	humoral immune response	BP
14548	GO:0071887	0.120682	0.977974	2	74	leukocyte apoptotic process	BP
6989	GO:0031328	0.120727	0.933036	12	1021	positive regulation of cellular biosynthetic process	BP
3151	GO:0006952	0.121166	0.934495	11	917	defense response	BP
10898	GO:0045892	0.121554	0.938536	9	712	negative regulation of transcription, DNA-templated	BP
103	GO:0000217	0.122081	0.99277	1	16	DNA secondary structure binding	MF
267	GO:0000788	0.122081	0.99277	1	16	nuclear nucleosome	CC
1342	GO:0003338	0.122081	0.99277	1	16	metanephros morphogenesis	BP
4260	GO:0010226	0.122081	0.99277	1	16	response to lithium ion	BP
4359	GO:0010575	0.122081	0.99277	1	16	positive regulation vascular endothelial growth factor production	BP
4365	GO:0010591	0.122081	0.99277	1	16	regulation of lamellipodium assembly	BP
4489	GO:0010800	0.122081	0.99277	1	16	positive regulation of peptidyl-threonine phosphorylation	BP
4647	GO:0014009	0.122081	0.99277	1	16	glial cell proliferation	BP
4672	GO:0014047	0.122081	0.99277	1	16	glutamate secretion	BP
4690	GO:0014072	0.122081	0.99277	1	16	response to isoquinoline alkaloid	BP
5081	GO:0015949	0.122081	0.99277	1	16	nucleobase-containing small molecule interconversion	BP
5934	GO:0019730	0.122081	0.99277	1	16	antimicrobial humoral response	BP
7639	GO:0032620	0.122081	0.99277	1	16	interleukin-17 production	BP
7679	GO:0032689	0.122081	0.99277	1	16	negative regulation of interferon-gamma production	BP
7946	GO:0033158	0.122081	0.99277	1	16	regulation of protein import into nucleus, translocation	BP
8478	GO:0034698	0.122081	0.99277	1	16	response to gonadotropin	BP
8590	GO:0035137	0.122081	0.99277	1	16	hindlimb morphogenesis	BP
10568	GO:0045120	0.122081	0.99277	1	16	pronucleus	CC
10732	GO:0045581	0.122081	0.99277	1	16	negative regulation of T cell differentiation	BP
10805	GO:0045684	0.122081	0.99277	1	16	positive regulation of epidermis development	BP
10825	GO:0045737	0.122081	0.99277	1	16	positive regulation of cyclin-dependent protein serine/threonine kinase activity	BP
11783	GO:0048741	0.122081	0.99277	1	16	skeletal muscle fiber development	BP
12034	GO:0050819	0.122081	0.99277	1	16	negative regulation of coagulation	BP
13383	GO:0060972	0.122081	0.99277	1	16	left/right pattern formation	BP
14243	GO:0071312	0.122081	0.99277	1	16	cellular response to alkaloid	BP
14716	GO:0072210	0.122081	0.99277	1	16	metanephric nephron development	BP
15648	GO:1900101	0.122081	0.99277	1	16	regulation of endoplasmic reticulum unfolded protein response	BP
15785	GO:1901031	0.122081	0.99277	1	16	regulation of response to reactive oxygen species	BP
15898	GO:1901522	0.122081	0.99277	1	16	positive regulation of transcription from RNA polymerase II promoter involved in cellular response to chemical stimulus	BP
16244	GO:1902692	0.122081	0.99277	1	16	regulation of neuroblast proliferation	BP
17173	GO:2000758	0.122081	0.99277	1	16	positive regulation of peptidyl-lysine acetylation	BP
16816	GO:2000113	0.122918	0.93538	10	816	negative regulation of cellular macromolecule biosynthetic process	BP
7864	GO:0033002	0.123363	0.977187	2	75	muscle cell proliferation	BP
11545	GO:0048167	0.123363	0.977187	2	75	regulation of synaptic plasticity	BP
13059	GO:0060333	0.123363	0.977187	2	75	interferon-gamma-mediated signaling pathway	BP
13546	GO:0061351	0.123363	0.977187	2	75	neural precursor cell proliferation	BP
17341	GO:2001243	0.123363	0.977187	2	75	negative regulation of intrinsic apoptotic signaling pathway	BP
7160	GO:0031669	0.123626	0.965947	3	151	cellular response to nutrient levels	BP
2755	GO:0006366	0.125097	0.927159	14	1241	transcription from RNA polymerase II promoter	BP
11710	GO:0048589	0.125816	0.95689	4	237	developmental growth	BP
2279	GO:0005488	0.126008	0.925345	77	8932	binding	MF
1381	GO:0003674	0.12603	0.945826	85	10073	molecular_function	MF
11997	GO:0050770	0.126059	0.976386	2	76	regulation of axonogenesis	BP
12294	GO:0051250	0.126059	0.976386	2	76	negative regulation of lymphocyte activation	BP
6303	GO:0022607	0.12634	0.923878	16	1460	cellular component assembly	BP
5337	GO:0016570	0.128058	0.94956	5	329	histone modification	BP
14640	GO:0072089	0.128769	0.975569	2	77	stem cell proliferation	BP
7857	GO:0032990	0.128891	0.94015	7	521	cell part morphogenesis	BP
307	GO:0000920	0.129202	0.991849	1	17	cell separation after cytokinesis	BP
727	GO:0002042	0.129202	0.991849	1	17	cell migration involved in sprouting angiogenesis	BP
1075	GO:0002714	0.129202	0.991849	1	17	positive regulation of B cell mediated immunity	BP
1132	GO:0002823	0.129202	0.991849	1	17	negative regulation of adaptive immune response based on somatic recombination of immune receptors built from immunoglobulin superfamily domains	BP
1137	GO:0002828	0.129202	0.991849	1	17	regulation of type 2 immune response	BP
1173	GO:0002891	0.129202	0.991849	1	17	positive regulation of immunoglobulin mediated immune response	BP
3195	GO:0007020	0.129202	0.991849	1	17	microtubule nucleation	BP
3313	GO:0007220	0.129202	0.991849	1	17	Notch receptor processing	BP
3506	GO:0008089	0.129202	0.991849	1	17	anterograde axon cargo transport	BP
3821	GO:0008656	0.129202	0.991849	1	17	cysteine-type endopeptidase activator activity involved in apoptotic process	MF
4000	GO:0009200	0.129202	0.991849	1	17	deoxyribonucleoside triphosphate metabolic process	BP
4369	GO:0010596	0.129202	0.991849	1	17	negative regulation of endothelial cell migration	BP
6474	GO:0030201	0.129202	0.991849	1	17	heparan sulfate proteoglycan metabolic process	BP
6624	GO:0030513	0.129202	0.991849	1	17	positive regulation of BMP signaling pathway	BP
6871	GO:0031082	0.129202	0.991849	1	17	BLOC complex	CC
7514	GO:0032438	0.129202	0.991849	1	17	melanosome organization	BP
8962	GO:0035924	0.129202	0.991849	1	17	cellular response to vascular endothelial growth factor stimulus	BP
9981	GO:0043372	0.129202	0.991849	1	17	positive regulation of CD4-positive, alpha-beta T cell differentiation	BP
11493	GO:0048009	0.129202	0.991849	1	17	insulin-like growth factor receptor signaling pathway	BP
11743	GO:0048663	0.129202	0.991849	1	17	neuron fate commitment	BP
12041	GO:0050829	0.129202	0.991849	1	17	defense response to Gram-negative bacterium	BP
12786	GO:0055010	0.129202	0.991849	1	17	ventricular cardiac muscle tissue morphogenesis	BP
13139	GO:0060444	0.129202	0.991849	1	17	branching involved in mammary gland duct morphogenesis	BP
13411	GO:0061014	0.129202	0.991849	1	17	positive regulation of mRNA catabolic process	BP
13799	GO:0070306	0.129202	0.991849	1	17	lens fiber cell differentiation	BP
14666	GO:0072132	0.129202	0.991849	1	17	mesenchyme morphogenesis	BP
15117	GO:0090201	0.129202	0.991849	1	17	negative regulation of release of cytochrome c from mitochondria	BP
15836	GO:1901224	0.129202	0.991849	1	17	positive regulation of NIK/NF-kappaB signaling	BP
16353	GO:1903053	0.129202	0.991849	1	17	regulation of extracellular matrix organization	BP
16827	GO:2000142	0.129202	0.991849	1	17	regulation of DNA-templated transcription, initiation	BP
1881	GO:0004674	0.129243	0.948948	5	330	protein serine/threonine kinase activity	MF
301	GO:0000902	0.129295	0.933753	9	722	cell morphogenesis	BP
4190	GO:0009891	0.129777	0.927064	12	1035	positive regulation of biosynthetic process	BP
11778	GO:0048732	0.130043	0.954911	4	240	gland development	BP
664	GO:0001944	0.130432	0.948332	5	331	vasculature development	BP
3394	GO:0007423	0.131466	0.954239	4	241	sensory organ development	BP
2708	GO:0006289	0.131493	0.974737	2	78	nucleotide-excision repair	BP
3575	GO:0008203	0.131493	0.974737	2	78	cholesterol metabolic process	BP
12204	GO:0051099	0.131493	0.974737	2	78	positive regulation of binding	BP
14242	GO:0071310	0.131691	0.922654	14	1252	cellular response to organic substance	BP
8030	GO:0033365	0.132041	0.934913	8	624	protein localization to organelle	BP
5336	GO:0016569	0.132827	0.947086	5	333	covalent chromatin modification	BP
7782	GO:0032870	0.134032	0.946456	5	334	cellular response to hormone stimulus	BP
594	GO:0001841	0.13423	0.97389	2	79	neural tube formation	BP
624	GO:0001889	0.13423	0.97389	2	79	liver development	BP
3185	GO:0007006	0.13423	0.97389	2	79	mitochondrial membrane organization	BP
16595	GO:1903747	0.13423	0.97389	2	79	regulation of establishment of protein localization to mitochondrion	BP
12277	GO:0051222	0.13433	0.952877	4	243	positive regulation of protein transport	BP
3301	GO:0007205	0.136265	0.990878	1	18	protein kinase C-activating G-protein coupled receptor signaling pathway	BP
4439	GO:0010718	0.136265	0.990878	1	18	positive regulation of epithelial to mesenchymal transition	BP
4764	GO:0014904	0.136265	0.990878	1	18	myotube cell development	BP
5324	GO:0016538	0.136265	0.990878	1	18	cyclin-dependent protein serine/threonine kinase regulator activity	MF
9799	GO:0043043	0.136265	0.990878	1	18	peptide biosynthetic process	BP
9977	GO:0043368	0.136265	0.990878	1	18	positive T cell selection	BP
10605	GO:0045191	0.136265	0.990878	1	18	regulation of isotype switching	BP
11776	GO:0048730	0.136265	0.990878	1	18	epidermis morphogenesis	BP
11790	GO:0048753	0.136265	0.990878	1	18	pigment granule organization	BP
11810	GO:0048821	0.136265	0.990878	1	18	erythrocyte development	BP
12493	GO:0051647	0.136265	0.990878	1	18	nucleus localization	BP
13027	GO:0060291	0.136265	0.990878	1	18	long-term synaptic potentiation	BP
13204	GO:0060561	0.136265	0.990878	1	18	apoptotic process involved in morphogenesis	BP
15010	GO:0090004	0.136265	0.990878	1	18	positive regulation of establishment of protein localization to plasma membrane	BP
15275	GO:0090630	0.136265	0.990878	1	18	activation of GTPase activity	BP
15333	GO:0097110	0.136265	0.990878	1	18	scaffold protein binding	MF
15644	GO:1900087	0.136265	0.990878	1	18	positive regulation of G1/S transition of mitotic cell cycle	BP
16767	GO:2000008	0.136265	0.990878	1	18	regulation of protein localization to cell surface	BP
16867	GO:2000209	0.136265	0.990878	1	18	regulation of anoikis	BP
272	GO:0000793	0.136345	0.960791	3	158	condensed chromosome	CC
6291	GO:0022409	0.136345	0.960791	3	158	positive regulation of cell-cell adhesion	BP
1391	GO:0003690	0.136981	0.973028	2	80	double-stranded DNA binding	MF
11798	GO:0048771	0.136981	0.973028	2	80	tissue remodeling	BP
13406	GO:0061008	0.136981	0.973028	2	80	hepaticobiliary system development	BP
8211	GO:0034109	0.137677	0.944539	5	337	homotypic cell-cell adhesion	BP
9366	GO:0042113	0.138198	0.960019	3	159	B cell activation	BP
3412	GO:0007519	0.139743	0.972151	2	81	skeletal muscle tissue development	BP
11222	GO:0046631	0.139743	0.972151	2	81	alpha-beta T cell activation	BP
255	GO:0000775	0.14006	0.95924	3	160	chromosome, centromeric region	CC
4125	GO:0009617	0.141604	0.949368	4	248	response to bacterium	BP
10425	GO:0044703	0.141682	0.936998	6	436	multi-organism reproductive process	BP
10076	GO:0043542	0.142518	0.971258	2	82	endothelial cell migration	BP
11091	GO:0046330	0.142518	0.971258	2	82	positive regulation of JNK cascade	BP
11946	GO:0050684	0.142518	0.971258	2	82	regulation of mRNA processing	BP
149	GO:0000307	0.143272	0.989859	1	19	cyclin-dependent protein kinase holoenzyme complex	CC
533	GO:0001736	0.143272	0.989859	1	19	establishment of planar polarity	BP
628	GO:0001893	0.143272	0.989859	1	19	maternal placenta development	BP
689	GO:0001974	0.143272	0.989859	1	19	blood vessel remodeling	BP
1129	GO:0002820	0.143272	0.989859	1	19	negative regulation of adaptive immune response	BP
3244	GO:0007099	0.143272	0.989859	1	19	centriole replication	BP
3268	GO:0007164	0.143272	0.989859	1	19	establishment of tissue polarity	BP
3540	GO:0008146	0.143272	0.989859	1	19	sulfotransferase activity	MF
4265	GO:0010259	0.143272	0.989859	1	19	multicellular organismal aging	BP
4357	GO:0010573	0.143272	0.989859	1	19	vascular endothelial growth factor production	BP
4358	GO:0010574	0.143272	0.989859	1	19	regulation of vascular endothelial growth factor production	BP
4534	GO:0010862	0.143272	0.989859	1	19	positive regulation of pathway-restricted SMAD protein phosphorylation	BP
6066	GO:0021515	0.143272	0.989859	1	19	cell differentiation in spinal cord	BP
6495	GO:0030225	0.143272	0.989859	1	19	macrophage differentiation	BP
6912	GO:0031146	0.143272	0.989859	1	19	SCF-dependent proteasomal ubiquitin-dependent protein catabolic process	BP
7326	GO:0032105	0.143272	0.989859	1	19	negative regulation of response to extracellular stimulus	BP
7329	GO:0032108	0.143272	0.989859	1	19	negative regulation of response to nutrient levels	BP
7539	GO:0032469	0.143272	0.989859	1	19	endoplasmic reticulum calcium ion homeostasis	BP
8059	GO:0033522	0.143272	0.989859	1	19	histone H2A ubiquitination	BP
9536	GO:0042491	0.143272	0.989859	1	19	auditory receptor cell differentiation	BP
11251	GO:0046685	0.143272	0.989859	1	19	response to arsenic-containing substance	BP
13115	GO:0060412	0.143272	0.989859	1	19	ventricular septum morphogenesis	BP
13305	GO:0060740	0.143272	0.989859	1	19	prostate gland epithelium morphogenesis	BP
13430	GO:0061045	0.143272	0.989859	1	19	negative regulation of wound healing	BP
15057	GO:0090102	0.143272	0.989859	1	19	cochlea development	BP
15100	GO:0090184	0.143272	0.989859	1	19	positive regulation of kidney development	BP
16252	GO:1902742	0.143272	0.989859	1	19	apoptotic process involved in development	BP
16366	GO:1903078	0.143272	0.989859	1	19	positive regulation of protein localization to plasma membrane	BP
16858	GO:2000179	0.143272	0.989859	1	19	positive regulation of neural precursor cell proliferation	BP
17031	GO:2000516	0.143272	0.989859	1	19	positive regulation of CD4-positive, alpha-beta T cell activation	BP
12304	GO:0051260	0.143809	0.957654	3	162	protein homooligomerization	BP
576	GO:0001819	0.144557	0.947922	4	250	positive regulation of cytokine production	BP
15973	GO:1901699	0.145098	0.940579	5	343	cellular response to nitrogen compound	BP
3273	GO:0007169	0.145182	0.930531	7	538	transmembrane receptor protein tyrosine kinase signaling pathway	BP
6778	GO:0030879	0.145305	0.970351	2	83	mammary gland development	BP
12015	GO:0050795	0.145305	0.970351	2	83	regulation of behavior	BP
3184	GO:0007005	0.147162	0.92934	7	540	mitochondrion organization	BP
821	GO:0002250	0.147592	0.956033	3	164	adaptive immune response	BP
9773	GO:0043005	0.148261	0.933229	6	442	neuron projection	CC
15180	GO:0090304	0.1488	0.896684	34	3570	nucleic acid metabolic process	BP
10933	GO:0045934	0.150185	0.917747	10	852	negative regulation of nucleobase-containing compound metabolic process	BP
1300	GO:0003229	0.150223	0.988791	1	20	ventricular cardiac muscle tissue development	BP
2715	GO:0006301	0.150223	0.988791	1	20	postreplication repair	BP
3413	GO:0007520	0.150223	0.988791	1	20	myoblast fusion	BP
5308	GO:0016505	0.150223	0.988791	1	20	peptidase activator activity involved in apoptotic process	MF
7691	GO:0032715	0.150223	0.988791	1	20	negative regulation of interleukin-6 production	BP
9403	GO:0042181	0.150223	0.988791	1	20	ketone biosynthetic process	BP
9575	GO:0042551	0.150223	0.988791	1	20	neuron maturation	BP
11219	GO:0046627	0.150223	0.988791	1	20	negative regulation of insulin receptor signaling pathway	BP
13105	GO:0060397	0.150223	0.988791	1	20	JAK-STAT cascade involved in growth hormone signaling pathway	BP
13173	GO:0060512	0.150223	0.988791	1	20	prostate gland morphogenesis	BP
13410	GO:0061013	0.150223	0.988791	1	20	regulation of mRNA catabolic process	BP
15526	GO:0098534	0.150223	0.988791	1	20	centriole assembly	BP
16025	GO:1901985	0.150223	0.988791	1	20	positive regulation of protein acetylation	BP
16253	GO:1902743	0.150223	0.988791	1	20	regulation of lamellipodium organization	BP
16268	GO:1902808	0.150223	0.988791	1	20	positive regulation of cell cycle G1/S phase transition	BP
4199	GO:0009913	0.150913	0.96849	2	85	epidermal cell differentiation	BP
5146	GO:0016125	0.150913	0.96849	2	85	sterol metabolic process	BP
6369	GO:0030017	0.150913	0.96849	2	85	sarcomere	CC
16775	GO:2000021	0.150913	0.96849	2	85	regulation of ion homeostasis	BP
6594	GO:0030424	0.151408	0.954378	3	166	axon	CC
6031	GO:0019953	0.152691	0.936454	5	349	sexual reproduction	BP
3067	GO:0006816	0.153327	0.953537	3	167	calcium ion transport	BP
257	GO:0000777	0.153734	0.967538	2	86	condensed chromosome kinetochore	CC
362	GO:0001076	0.153734	0.967538	2	86	RNA polymerase II transcription factor binding transcription factor activity	MF
1056	GO:0002695	0.153734	0.967538	2	86	negative regulation of leukocyte activation	BP
9893	GO:0043207	0.15385	0.929985	6	447	response to external biotic stimulus	BP
12519	GO:0051707	0.15385	0.929985	6	447	response to other organism	BP
4233	GO:0010038	0.155255	0.952688	3	168	response to metal ion	BP
591	GO:0001838	0.156564	0.96657	2	87	embryonic epithelial tube formation	BP
4141	GO:0009653	0.156714	0.903635	15	1401	anatomical structure morphogenesis	BP
1019	GO:0002639	0.157118	0.987675	1	21	positive regulation of immunoglobulin production	BP
1081	GO:0002720	0.157118	0.987675	1	21	positive regulation of cytokine production involved in immune response	BP
2367	GO:0005680	0.157118	0.987675	1	21	anaphase-promoting complex	CC
2880	GO:0006541	0.157118	0.987675	1	21	glutamine metabolic process	BP
10759	GO:0045620	0.157118	0.987675	1	21	negative regulation of lymphocyte differentiation	BP
10846	GO:0045773	0.157118	0.987675	1	21	positive regulation of axon extension	BP
11231	GO:0046640	0.157118	0.987675	1	21	regulation of alpha-beta T cell proliferation	BP
12492	GO:0051646	0.157118	0.987675	1	21	mitochondrion localization	BP
12910	GO:0060071	0.157118	0.987675	1	21	Wnt signaling pathway, planar cell polarity pathway	BP
13103	GO:0060395	0.157118	0.987675	1	21	SMAD protein signal transduction	BP
15834	GO:1901222	0.157118	0.987675	1	21	regulation of NIK/NF-kappaB signaling	BP
15954	GO:1901661	0.157118	0.987675	1	21	quinone metabolic process	BP
16104	GO:1902230	0.157118	0.987675	1	21	negative regulation of intrinsic apoptotic signaling pathway in response to DNA damage	BP
16959	GO:2000378	0.157118	0.987675	1	21	negative regulation of reactive oxygen species metabolic process	BP
342	GO:0000989	0.157248	0.927993	6	450	transcription factor binding transcription factor activity	MF
4186	GO:0009887	0.157248	0.927993	6	450	organ morphogenesis	BP
12198	GO:0051093	0.158388	0.927322	6	451	negative regulation of developmental process	BP
3542	GO:0008152	0.158466	0.893477	68	7808	metabolic process	BP
4225	GO:0010001	0.159405	0.965587	2	88	glial cell differentiation	BP
6854	GO:0031056	0.159405	0.965587	2	88	regulation of histone modification	BP
13187	GO:0060538	0.159405	0.965587	2	88	skeletal muscle organ development	BP
341	GO:0000988	0.159532	0.926647	6	452	protein binding transcription factor activity	MF
14277	GO:0071363	0.159532	0.926647	6	452	cellular response to growth factor stimulus	BP
10008	GO:0043410	0.159682	0.940331	4	260	positive regulation of MAPK cascade	BP
574	GO:0001817	0.161758	0.93143	5	356	regulation of cytokine production	BP
4345	GO:0010558	0.163243	0.909017	10	868	negative regulation of macromolecule biosynthetic process	BP
3793	GO:0008608	0.163957	0.986514	1	22	attachment of spindle microtubules to kinetochore	BP
4287	GO:0010390	0.163957	0.986514	1	22	histone monoubiquitination	BP
7161	GO:0031670	0.163957	0.986514	1	22	cellular response to nutrient	BP
7394	GO:0032266	0.163957	0.986514	1	22	phosphatidylinositol-3-phosphate binding	MF
7605	GO:0032570	0.163957	0.986514	1	22	response to progesterone	BP
8028	GO:0033363	0.163957	0.986514	1	22	secretory granule organization	BP
8086	GO:0033598	0.163957	0.986514	1	22	mammary gland epithelial cell proliferation	BP
8659	GO:0035315	0.163957	0.986514	1	22	hair cell differentiation	BP
9351	GO:0042092	0.163957	0.986514	1	22	type 2 immune response	BP
10057	GO:0043516	0.163957	0.986514	1	22	regulation of DNA damage response, signal transduction by p53 class mediator	BP
11733	GO:0048641	0.163957	0.986514	1	22	regulation of skeletal muscle tissue development	BP
12242	GO:0051155	0.163957	0.986514	1	22	positive regulation of striated muscle cell differentiation	BP
13126	GO:0060428	0.163957	0.986514	1	22	lung epithelium development	BP
13398	GO:0060998	0.163957	0.986514	1	22	regulation of dendritic spine development	BP
13776	GO:0070266	0.163957	0.986514	1	22	necroptotic process	BP
15093	GO:0090175	0.163957	0.986514	1	22	regulation of establishment of planar polarity	BP
15637	GO:1900077	0.163957	0.986514	1	22	negative regulation of cellular response to insulin stimulus	BP
16611	GO:1903793	0.163957	0.986514	1	22	positive regulation of anion transport	BP
16811	GO:2000108	0.163957	0.986514	1	22	positive regulation of leukocyte apoptotic process	BP
17159	GO:2000737	0.163957	0.986514	1	22	negative regulation of stem cell differentiation	BP
12250	GO:0051172	0.164077	0.908453	10	869	negative regulation of nitrogen compound metabolic process	BP
4391	GO:0010632	0.165115	0.963577	2	90	regulation of epithelial cell migration	BP
8430	GO:0034612	0.165115	0.963577	2	90	response to tumor necrosis factor	BP
13473	GO:0061134	0.165115	0.963577	2	90	peptidase regulator activity	MF
9815	GO:0043085	0.166635	0.904125	11	979	positive regulation of catalytic activity	BP
839	GO:0002285	0.167984	0.96255	2	91	lymphocyte activation involved in immune response	BP
7775	GO:0032845	0.167984	0.96255	2	91	negative regulation of homeostatic process	BP
7785	GO:0032874	0.167984	0.96255	2	91	positive regulation of stress-activated MAPK cascade	BP
71	GO:0000151	0.168958	0.946502	3	175	ubiquitin ligase complex	CC
6471	GO:0030198	0.168958	0.946502	3	175	extracellular matrix organization	BP
11237	GO:0046651	0.168958	0.946502	3	175	lymphocyte proliferation	BP
3137	GO:0006928	0.169032	0.902465	11	982	movement of cell or subcellular component	BP
7856	GO:0032989	0.169096	0.908078	9	769	cellular component morphogenesis	BP
3885	GO:0009056	0.170381	0.89226	16	1533	catabolic process	BP
95	GO:0000188	0.170742	0.985306	1	23	inactivation of MAPK activity	BP
402	GO:0001190	0.170742	0.985306	1	23	RNA polymerase II transcription factor binding transcription factor activity involved in positive regulation of transcription	MF
2165	GO:0005160	0.170742	0.985306	1	23	transforming growth factor beta receptor binding	MF
6515	GO:0030261	0.170742	0.985306	1	23	chromosome condensation	BP
8359	GO:0034405	0.170742	0.985306	1	23	response to fluid shear stress	BP
9660	GO:0042734	0.170742	0.985306	1	23	presynaptic membrane	CC
9937	GO:0043276	0.170742	0.985306	1	23	anoikis	BP
10750	GO:0045604	0.170742	0.985306	1	23	regulation of epidermal cell differentiation	BP
11683	GO:0048536	0.170742	0.985306	1	23	spleen development	BP
11968	GO:0050710	0.170742	0.985306	1	23	negative regulation of cytokine secretion	BP
12022	GO:0050805	0.170742	0.985306	1	23	negative regulation of synaptic transmission	BP
12785	GO:0055008	0.170742	0.985306	1	23	cardiac muscle tissue morphogenesis	BP
13060	GO:0060334	0.170742	0.985306	1	23	regulation of interferon-gamma-mediated signaling pathway	BP
13558	GO:0061418	0.170742	0.985306	1	23	regulation of transcription from RNA polymerase II promoter in response to hypoxia	BP
13755	GO:0070232	0.170742	0.985306	1	23	regulation of T cell apoptotic process	BP
14938	GO:0080008	0.170742	0.985306	1	23	Cul4-RING E3 ubiquitin ligase complex	CC
11791	GO:0048754	0.170862	0.961508	2	92	branching morphogenesis of an epithelial tube	BP
13797	GO:0070304	0.170862	0.961508	2	92	positive regulation of stress-activated protein kinase signaling cascade	BP
16449	GO:1903311	0.170862	0.961508	2	92	regulation of mRNA metabolic process	BP
7831	GO:0032943	0.170944	0.945584	3	176	mononuclear cell proliferation	BP
9806	GO:0043062	0.170944	0.945584	3	176	extracellular structure organization	BP
12925	GO:0060089	0.171654	0.90996	8	667	molecular transducer activity	MF
7322	GO:0032101	0.173733	0.924638	5	365	regulation of response to external stimulus	BP
927	GO:0002443	0.174937	0.943721	3	178	leukocyte mediated immunity	BP
11940	GO:0050673	0.174937	0.943721	3	178	epithelial cell proliferation	BP
3070	GO:0006820	0.17537	0.932136	4	270	anion transport	BP
8431	GO:0034613	0.175862	0.895331	12	1099	cellular protein localization	BP
12180	GO:0051054	0.176642	0.95938	2	94	positive regulation of DNA metabolic process	BP
1	GO:0000002	0.177472	0.984054	1	24	mitochondrial genome maintenance	BP
41	GO:0000083	0.177472	0.984054	1	24	regulation of transcription involved in G1/S transition of mitotic cell cycle	BP
2215	GO:0005254	0.177472	0.984054	1	24	chloride channel activity	MF
4205	GO:0009948	0.177472	0.984054	1	24	anterior/posterior axis specification	BP
4249	GO:0010165	0.177472	0.984054	1	24	response to X-ray	BP
4385	GO:0010623	0.177472	0.984054	1	24	developmental programmed cell death	BP
4412	GO:0010660	0.177472	0.984054	1	24	regulation of muscle cell apoptotic process	BP
4488	GO:0010799	0.177472	0.984054	1	24	regulation of peptidyl-threonine phosphorylation	BP
5610	GO:0017145	0.177472	0.984054	1	24	stem cell division	BP
6533	GO:0030291	0.177472	0.984054	1	24	protein serine/threonine kinase inhibitor activity	MF
8222	GO:0034121	0.177472	0.984054	1	24	regulation of toll-like receptor signaling pathway	BP
9564	GO:0042531	0.177472	0.984054	1	24	positive regulation of tyrosine phosphorylation of STAT protein	BP
10791	GO:0045661	0.177472	0.984054	1	24	regulation of myoblast differentiation	BP
11224	GO:0046633	0.177472	0.984054	1	24	alpha-beta T cell proliferation	BP
11817	GO:0048844	0.177472	0.984054	1	24	artery morphogenesis	BP
12024	GO:0050807	0.177472	0.984054	1	24	regulation of synapse organization	BP
12069	GO:0050869	0.177472	0.984054	1	24	negative regulation of B cell activation	BP
13056	GO:0060330	0.177472	0.984054	1	24	regulation of response to interferon-gamma	BP
13262	GO:0060674	0.177472	0.984054	1	24	placenta blood vessel development	BP
15762	GO:1900739	0.177472	0.984054	1	24	regulation of protein insertion into mitochondrial membrane involved in apoptotic signaling pathway	BP
15763	GO:1900740	0.177472	0.984054	1	24	positive regulation of protein insertion into mitochondrial membrane involved in apoptotic signaling pathway	BP
15901	GO:1901532	0.177472	0.984054	1	24	regulation of hematopoietic progenitor cell differentiation	BP
16896	GO:2000278	0.177472	0.984054	1	24	regulation of DNA biosynthetic process	BP
4119	GO:0009607	0.178325	0.915335	6	468	response to biotic stimulus	BP
13968	GO:0070661	0.178957	0.941825	3	180	leukocyte proliferation	BP
5422	GO:0016740	0.179004	0.885866	16	1546	transferase activity	MF
2482	GO:0005875	0.179544	0.958293	2	95	microtubule associated complex	CC
14265	GO:0071346	0.179544	0.958293	2	95	cellular response to interferon-gamma	BP
12343	GO:0051336	0.180116	0.900669	9	781	regulation of hydrolase activity	BP
15181	GO:0090305	0.180976	0.940864	3	181	nucleic acid phosphodiester bond hydrolysis	BP
13998	GO:0070727	0.181352	0.891414	12	1106	cellular macromolecule localization	BP
6301	GO:0022604	0.181791	0.92869	4	274	regulation of cell morphogenesis	BP
9297	GO:0040011	0.182093	0.896108	10	890	locomotion	BP
5247	GO:0016358	0.182453	0.957193	2	96	dendrite development	BP
7128	GO:0031625	0.183002	0.939895	3	182	ubiquitin protein ligase binding	MF
12295	GO:0051251	0.183002	0.939895	3	182	positive regulation of lymphocyte activation	BP
6988	GO:0031327	0.183857	0.894882	10	892	negative regulation of cellular biosynthetic process	BP
534	GO:0001738	0.184148	0.982758	1	25	morphogenesis of a polarized epithelium	BP
1291	GO:0003208	0.184148	0.982758	1	25	cardiac ventricle morphogenesis	BP
1908	GO:0004714	0.184148	0.982758	1	25	transmembrane receptor protein tyrosine kinase activity	MF
2018	GO:0004867	0.184148	0.982758	1	25	serine-type endopeptidase inhibitor activity	MF
2311	GO:0005546	0.184148	0.982758	1	25	phosphatidylinositol-4,5-bisphosphate binding	MF
4321	GO:0010507	0.184148	0.982758	1	25	negative regulation of autophagy	BP
4392	GO:0010633	0.184148	0.982758	1	25	negative regulation of epithelial cell migration	BP
5738	GO:0019005	0.184148	0.982758	1	25	SCF ubiquitin ligase complex	CC
6652	GO:0030574	0.184148	0.982758	1	25	collagen catabolic process	BP
6902	GO:0031122	0.184148	0.982758	1	25	cytoplasmic microtubule organization	BP
8767	GO:0035567	0.184148	0.982758	1	25	non-canonical Wnt signaling pathway	BP
12271	GO:0051208	0.184148	0.982758	1	25	sequestering of calcium ion	BP
13104	GO:0060396	0.184148	0.982758	1	25	growth hormone receptor signaling pathway	BP
16108	GO:1902235	0.184148	0.982758	1	25	regulation of endoplasmic reticulum stress-induced intrinsic apoptotic signaling pathway	BP
17160	GO:2000738	0.184148	0.982758	1	25	positive regulation of stem cell differentiation	BP
889	GO:0002376	0.184423	0.881815	16	1554	immune system process	BP
14461	GO:0071704	0.184808	0.868905	60	6841	organic substance metabolic process	BP
831	GO:0002274	0.185369	0.956077	2	97	myeloid leukocyte activation	BP
12283	GO:0051234	0.185596	0.870609	27	2821	establishment of localization	BP
10348	GO:0044389	0.187072	0.93793	3	184	ubiquitin-like protein ligase binding	MF
10094	GO:0043565	0.188051	0.909319	6	476	sequence-specific DNA binding	MF
3424	GO:0007565	0.188293	0.954948	2	98	female pregnancy	BP
5239	GO:0016331	0.188293	0.954948	2	98	morphogenesis of embryonic epithelium	BP
6368	GO:0030016	0.188293	0.954948	2	98	myofibril	CC
10383	GO:0044449	0.188293	0.954948	2	98	contractile fiber part	CC
10272	GO:0044248	0.18845	0.882131	14	1336	cellular catabolic process	BP
3178	GO:0006996	0.189339	0.868894	25	2594	organelle organization	BP
12176	GO:0051050	0.190516	0.907778	6	478	positive regulation of transport	BP
252	GO:0000768	0.190771	0.981418	1	26	syncytium formation by plasma membrane fusion	BP
597	GO:0001844	0.190771	0.981418	1	26	protein insertion into mitochondrial membrane involved in apoptotic signaling pathway	BP
742	GO:0002067	0.190771	0.981418	1	26	glandular epithelial cell differentiation	BP
921	GO:0002437	0.190771	0.981418	1	26	inflammatory response to antigenic stimulus	BP
1461	GO:0003887	0.190771	0.981418	1	26	DNA-directed DNA polymerase activity	MF
5316	GO:0016525	0.190771	0.981418	1	26	negative regulation of angiogenesis	BP
5618	GO:0017156	0.190771	0.981418	1	26	calcium ion-dependent exocytosis	BP
10269	GO:0044243	0.190771	0.981418	1	26	multicellular organismal catabolic process	BP
10598	GO:0045182	0.190771	0.981418	1	26	translation regulator activity	MF
11178	GO:0046530	0.190771	0.981418	1	26	photoreceptor cell differentiation	BP
11229	GO:0046638	0.190771	0.981418	1	26	positive regulation of alpha-beta T cell differentiation	BP
11292	GO:0046825	0.190771	0.981418	1	26	regulation of protein export from nucleus	BP
13064	GO:0060338	0.190771	0.981418	1	26	regulation of type I interferon-mediated signaling pathway	BP
13101	GO:0060393	0.190771	0.981418	1	26	regulation of pathway-restricted SMAD protein phosphorylation	BP
14285	GO:0071378	0.190771	0.981418	1	26	cellular response to growth hormone stimulus	BP
15116	GO:0090200	0.190771	0.981418	1	26	positive regulation of release of cytochrome c from mitochondria	BP
6568	GO:0030335	0.191166	0.935932	3	186	positive regulation of cell migration	BP
12352	GO:0051346	0.191166	0.935932	3	186	negative regulation of hydrolase activity	BP
6004	GO:0019887	0.191222	0.953803	2	99	protein kinase regulator activity	MF
6904	GO:0031124	0.191222	0.953803	2	99	mRNA 3'-end processing	BP
16446	GO:1903308	0.191222	0.953803	2	99	regulation of chromatin modification	BP
16570	GO:1903649	0.19157	0.923342	4	280	regulation of cytoplasmic transport	BP
57	GO:0000122	0.192993	0.906222	6	480	negative regulation of transcription from RNA polymerase II promoter	BP
14560	GO:0071902	0.193222	0.93492	3	187	positive regulation of protein serine/threonine kinase activity	BP
4189	GO:0009890	0.193699	0.887986	10	903	negative regulation of biosynthetic process	BP
13633	GO:0065003	0.193936	0.88489	11	1012	macromolecular complex assembly	BP
3447	GO:0007611	0.194158	0.952645	2	100	learning or memory	BP
9373	GO:0042129	0.194158	0.952645	2	100	regulation of T cell proliferation	BP
13831	GO:0070372	0.194158	0.952645	2	100	regulation of ERK1 and ERK2 cascade	BP
12313	GO:0051276	0.194348	0.89092	9	796	chromosome organization	BP
16219	GO:1902589	0.196297	0.870042	18	1798	single-organism organelle organization	BP
4308	GO:0010468	0.197095	0.86146	27	2842	regulation of gene expression	BP
5972	GO:0019827	0.1971	0.951472	2	101	stem cell maintenance	BP
1171	GO:0002889	0.197341	0.980036	1	27	regulation of immunoglobulin mediated immune response	BP
3505	GO:0008088	0.197341	0.980036	1	27	axon cargo transport	BP
3937	GO:0009132	0.197341	0.980036	1	27	nucleoside diphosphate metabolic process	BP
4409	GO:0010657	0.197341	0.980036	1	27	muscle cell apoptotic process	BP
4497	GO:0010812	0.197341	0.980036	1	27	negative regulation of cell-substrate adhesion	BP
6785	GO:0030890	0.197341	0.980036	1	27	positive regulation of B cell proliferation	BP
8354	GO:0034394	0.197341	0.980036	1	27	protein localization to cell surface	BP
9347	GO:0042088	0.197341	0.980036	1	27	T-helper 1 type immune response	BP
9991	GO:0043388	0.197341	0.980036	1	27	positive regulation of DNA binding	BP
11998	GO:0050771	0.197341	0.980036	1	27	negative regulation of axonogenesis	BP
12020	GO:0050803	0.197341	0.980036	1	27	regulation of synapse structure or activity	BP
12269	GO:0051204	0.197341	0.980036	1	27	protein insertion into mitochondrial membrane	BP
13345	GO:0060840	0.197341	0.980036	1	27	artery development	BP
15099	GO:0090183	0.197341	0.980036	1	27	regulation of kidney development	BP
15948	GO:1901655	0.197341	0.980036	1	27	cellular response to ketone	BP
16859	GO:2000181	0.197341	0.980036	1	27	negative regulation of blood vessel morphogenesis	BP
16832	GO:2000147	0.19735	0.932871	3	189	positive regulation of cell motility	BP
5656	GO:0018108	0.199423	0.931834	3	190	peptidyl-tyrosine phosphorylation	BP
10588	GO:0045165	0.200048	0.950285	2	102	cell fate commitment	BP
12303	GO:0051259	0.201515	0.917781	4	286	protein oligomerization	BP
[truncated: 15,371 more rows]
